# Supplementary material for: Development of a Genetic Map for Onion (Allium cepa L.) Using Reference-Free Genotyping-by-Sequencing and SNP Assays
Source: Front Plant Sci. 2017 Sep 14;8:1606. doi: 10.3389/fpls.2017.01606 (PMC5604068; doi:10.3389/fpls.2017.01606)
Supplement: Supplementary file 1 [file Table_1.XLS]

## Sheet: Assays
Supplementary Table S1. Sequences of primers used in Fluidigm assay
S. No	MARKER_NAME	ALLELE	ASP1_NAME	ASP2_NAME	ASP1_SEQ	ASP2_SEQ	LSP_SEQ	STA_SEQ	AMP_GC	SNP_SEQ
1	Fonion_10060-109	TC	T	C	GCAGTTGTATGTGAAGATGGAGAGA	GCAGTTGTATGTGAAGATGGAGAGG	ATCTGTCCACTTCCTTGCTGTCA	AGCAGTTGTATGTGAAGATGGAGA	0.43	GCTTCTACCATAACATCAAGCCGAACAAGCCTACTCAACATCCTACTGACATTCTCCACTGTCTGCTATTCACTTCTACAATCTGTCCACTTCCTTGCTGTCACAAAA[T/C]CTCTCCATCTTCACATACAACTGCTGCATTTTCTACTGCA
2	Fonion_10325-45	TA	T	A	CGCTGCTTTCTTCTCCTTCAATCT	GCTGCTTTCTTCTCCTTCAATCA	CACGGGTTGTTTCCCGATCC	CTCGCTGCTTTCTTCTCCTTC	0.56	AGATTCATATCAACTMTCTCTCGCTGCTTTCTTCTCCTTCAATC[T/A]CCCTCCCCTCTTCAGGGATCGGGAAACAACCCGTGAAAATGACGCACATTCACAAARCACGTACGAGGACGTACGTAMTCCTGGTTGTTTTCTCGATC
3	Fonion_1033-72	CT	C	T	CTGAAGCTTTCGTTGCCCG	CTGAAGCTTTCGTTGCCCA	CCAACGGTATTCAACTAACAAGCAACA	CCTGCATTGTGAATGCAAGC	0.44	AGTGCAGATCTCAACTTCCAACGGTATTCAACTAACAAGCAACATCAGRTTATCGCAACACTCAACTCTAT[C/T]GGGCAACGAAAGCTTCAGCTTGCATTCACAATGCAGGCAAGATCGCATTCCACAACACTACCAACCTTGTACATGC
4	Fonion_10386-50	AG	A	G	GCAATGGAGGCTTGCCAGAT	CAATGGAGGCTTGCCAGAC	CGTTAGGGAGTGCCGCATC	GACACCGAATTCATTATCGACTTCT	0.58	AGACAAAAGAGTTGCAAAGACCGTTAGGGAGTGCCGCATCGCCTTTACC[A/G]TCTGGCAAGCCTCCATTGCCAAAGAAGTCGATAATGAATTCGGTGTCTAAAAMGCTTGGRAAATTGAATCCTTTYATTGATGTGATGAAGCCTA
5	Fonion_10904-108	AG	A	G	TGTGCTTTAGTGCTGGTAAGGT	GTGCTTTAGTGCTGGTAAGGC	CGAAGAAGCCCATTTCTGAGCC	ATTCTGTGCTTTAGTGCTGGTAAG	0.5	GCAGAGGAAAGKGCAAAGAGAGGTTGGGTTCGGGGTAACAAGCCCAAAWWTTTTCTCACTGTCATTATTAGATCGAAGAAGCCCATTTCTGAGCCTTTCTGGATGCG[A/G]CCTTACCAGCACTAAAGCACAGAATCCCATCAGAAT
6	Fonion_11176-48	CT	C	T	AGTCTCTCTCCTCCTCTTCAAAATG	AGTCTCTCTCCTCCTCTTCAAAATA	TTAGCACTACTTCTTCTATTGGTTATAATCCTAGTAATAT	CCTTTTGCTTCTCTGCCATTCT	0.35	GCCATATTAGCACTACTTCTTCTATTGGTTATAATCCTAGTAATATG[C/T]ATTTTGAAGAGGAGGAGAGAGACTRAGAATGGCAGAGAAGCAAAAGGGAAAGGAGTTATCAGGAGCGAGAAAGAAGCTAAAGAAGAGTACAGTAGC
7	Fonion_11197-45	CT	C	T	GGCAGACATCTAGGAGGATTTTTACAG	GGCAGACATCTAGGAGGATTTTTACAA	GAAGATAATTGCATATTATGAATAAATATATGTTAGGCAC	GCACCTCAGCAGAGCC	0.33	CAGAAGATAATTGCATATTATGAATAAATATATGTTAGGCACTG[C/T]TGTAAAAATCCTCCTAGATGTCTGCCTAGGCTCTGCTGAGGTGCTAGGTAACTCCCAAGGTGTCCTCCTACTCCACCTAGGCACAAGGCGAGTCTTGCA
8	Fonion_11470-79	CT	C	T	GCTGGAAAAGAAAACCCTACGC	AGCTGGAAAAGAAAACCCTACGT	CCGACCCGATCTGTTTGGCT	TTTTTAGATGTCGATGTCGAGCTG	0.47	GTTGGTCGATTCGATGTCGAGCAGGRGCAGCRGTTTTTTTTTAGATGTCGATGTCGAGCTGGAAAAGAAAACCCTACG[C/T]TGYTGGTTCGAAAAAAAAGCCAAACAGATCGGGTCGGTTCGGGTCGATTTTCAGGTGGGCTTC
9	Fonion_11499-111	TG	T	G	AATCCGGCAGTTACATCTCTGAA	ATCCGGCAGTTACATCTCTGAC	TCCCTTTTCCGACGATTTCCCT	GAATCCGGCAGTTACATCTCTG	0.39	CGCGATGCAGCCTTCTCYGATTCTTCCTTTGCCTGTTTCGCCTTCTCCTCCGCCACACTTCCCTTTTCCGACGATTTCCCTTTTACTTTWTCTATTACATCAGATGCTAC[T/G]TCAGAGATGTAACTGCCGGATTCTGAYATCTTGTCCTTG
10	Fonion_11568-81	TC	T	C	GATCAAATCCACCATTGCTAGCA	GATCAAATCCACCATTGCTAGCG	GCAGCACAGCAGCAGTTCTT	TCAGAAAACCATGATCAAATCCAC	0.49	GCAGCCGCAGCTGCTGCTGCAGCAGCACAGCAGCAGTTCTTTCAATCAAGGAGTATGGGGCAGTTTGTTGGCAATGGAGG[T/C]GCTAGCAATGGTGGATTTGATCATGGTTTTCTGARCAGAGGAGGGCAGAGAGTAGTGCCAGGTTTTC
11	Fonion_12303-26	TC	T	C	AAATGGCAGGGTCTTAGTCAGT	ATGGCAGGGTCTTAGTCAGC	CGTTGCCATTGGGCGCT	CAAATGGCAGGGTCTTAGTCA	0.53	CAGCAAATGGCAGGGTCTTAGTCAG[T/C]ACCGATGCACCCAATCCCATCAATGCAACAGCGCCCAATGGCAACGGCTGAGTGATGATTCCCACAATTGTTGCCAAAAATATGGCAAGCAGCTGCCAGGCTTTGGGGTGACACCAGCT
12	Fonion_12684-26	AG	A	G	TCACTCCAGATTGCTTCATCTTCA	TCACTCCAGATTGCTTCATCTTCG	TGCATTTTGGACAGGAGTCTGCT	CTCACTCCAGATTGCTTCATCTT	0.38	TCTCACTCCAGATTGCTTCATCTTC[A/G]RGATTATGTACTTCACATCTRTAGTTCTTCTAMACACTTCTCCAGTCCASTYAGCAGACTCCTGTCCAAAATGCAAATGTGCATTGAAGCAGCAGRCATTGAAGTAGCACGGTG
13	Fonion_13008-49	CT	C	T	GCATGATTTTGCACTTCTGAGAGG	GCATGATTTTGCACTTCTGAGAGA	TTGTTTGTTTGACCGTTGAATCTTATTTTCTCTT	CTGTGTGTACACATGCATGCT	0.34	AGCAATTTTTGTTTGTTTGACCGTTGAATCTTATTTTCTCTTATTTTC[C/T]CTCTCAGAAGTGCAAAATCATGCAAGCATGCATGTGTACACACAGAGACATACATACATGTACATGTATRTATACACACATCACTTTRTATACGAACGG
14	Fonion_13231-41	TC	T	C	GAGGAAGAATCACACAGAGCTCATAA	AGGAAGAATCACACAGAGCTCATAG	GATCAACATCATCGCAACTCCTGAAG	ACCCAAACTGGAAGCGATAATAAAA	0.43	GAAAATGCAGTCGGATCAACATCATCGCAACTCCTGAAGA[T/C]TATGAGCTCTGTGTGATTCTTCCTCTACACAATTTTGTTTCYCCAGGTTTTCTTTTTATTATCGCTTCCAGTTTGGGTTGAGATCAGGACTCCAACTTACAGTATSTAAC
15	Fonion_140523-49	AG	A	G	TCCTCTCTCTTTTATATTGTTTATACGGAAGAAAAT	CCTCTCTCTTTTATATTGTTTATACGGAAGAAAAC	GGCCGGAGAGATGGGTTCT	CCCCTCATTCTTTCTTTTTCTCCTT	0.39	TGACAGTGGTGGAGGAGCTCGGTTGTTGGCCGGAGAGATGGGTTCTAA[A/G]TTTTCTTCCGTATAAACAATATAAAAGAGAGAGGAAAAGGAGAAAAAGAAAGAATGAGGGGAGAACAAGATAGCAAGTGGAATAGTGAAGTTTGC
16	Fonion_14100-87	TC	T	C	CCATCATCAAATTACAATATATTTCCACTTGCT	CATCATCAAATTACAATATATTTCCACTTGCC	GCTTAGTGTGAAGTATGAAATGCAGAGGAAT	CCCATAGCCTTGCTCGC	0.34	CACAGTGCCACCAGACTTTACTGCAWCCCATAGCCTTGCTCGCSGCCATATACTCCATCATCAAATTACAATATATTTCCACTTGC[T/C]ATTCCTCTGCATTTCATACTTCACACTAAGCTCTATGCCACTGCCAATCTACAT
17	Fonion_14153-104	CG	C	G	AAGCAAGCATCTTACCATTGCG	AAGCAAGCATCTTACCATTGCC	AAATGTAATTTATACCGCATTTCCACTAAATATATGACAT	GCTTATCAGGAAGCAAGCATCTTA	0.3	CGTGATGCAGTAGGACGTAAAAATGTAATTTATACCGCATTTCCACTAAATATATGACATRTCCGGAAAAKAAGGTTAGTTTTATTCAAATAAAATAATGTGG[C/G]GCAATGGTAAGATGCTTGCTTCCTGATAAGCAATTCTYCTATTTATG
18	Fonion_14153-61	AG	A	G	TAATTTATACCGCATTTCCACTAAATATATGACATA	ATTTATACCGCATTTCCACTAAATATATGACATG	AGGAAGCAAGCATCTTACCATTGC	AGGACGTAAAAATGTAATTTATACCGCAT	0.3	CGTGATGCAGTAGGACGTAAAAATGTAATTTATACCGCATTTCCACTAAATATATGACAT[A/G]TCCGGAAAAKAAGGTTAGTTTTATTCAAATAAAATAATGTGGSGCAATGGTAAGATGCTTGCTTCCTGATAAGCAATTCTYCTATTTATG
19	Fonion_14326-69	AG	A	G	GGTACAGCGACCACGTCA	GGTACAGCGACCACGTCG	AGATCAAGGAAGCAGCGCAGA	CCCTTGCGCCGTTTCG	0.59	CTTGGGTGCAGTAAGAGCTCCCTCCACACCCCGTCCCCCTTGCGCCGTTTCGGTACAGCGACCACGTC[A/G]TCGTCGCATTCTGCCGGGATCTGCGCTGCTTCCTTGATCTCCGCTAGCCTGTCCGCGGCTTCTTTCGGTGAGTCGGACGTCC
20	Fonion_15163-24	CT	C	T	TTCATGACACTCAACTCCCCC	CTTTCATGACACTCAACTCCCCT	AAGATGGAAAATCGCCTTGCTC	GCTTTCATGACACTCAACTCCC	0.36	GCTTTCATGACACTCAACTCCCC[C/T]TTCTCATCTCTACTTWTTTTTTTTCACTCTCGTTTTATTTATTTATTTACATGTTGCGAGTCTCARGAGCAAGGCGATTTTCCATCTTTTGGTTATAAACYAGTGCRAACYCGTRCTTCGTAC
21	Fonion_15658-63	CT	C	T	GTGGAAGATAATGTTATAACCCTTCATCG	GGTGGAAGATAATGTTATAACCCTTCATCA	ACCCTAGAAAATGAAACCCTTTAGCC	CAGACAAAGGGTTATTGGGAGTATT	0.4	AGACCTTATAGTCCTAGAAAAAAAATCTGCTTCYACCCTAGAAAATGAAACCCTTTAGCCAC[C/T]GATGAAGGGTTATAACATTATCTTCCACCAAATACTCCCAATAACCCTTTGTCTGCTAAACCGTCCATGTCATGATAACTC
22	Fonion_15986-41	CT	C	T	CCATTACTTCATCAGTTCAACATCCC	CCATTACTTCATCAGTTCAACATCCT	ACAATGGTGATAAGGCAGAGGCT	TGCCATTACTTCATCAGTTCAACATC	0.44	AGTTCAGCTCCTCTGCCATTACTTCATCAGTTCAACATCC[C/T]ACTGTAACATCACCAGCCTCTGCCTTATCACCATTGTCCAACACATTATCTCGCAAAAAAAAACCGCTCCTCTATATTCAACCACCATCMGTGCAGCCCTCTG
23	Fonion_1599-26	GA	G	A	TCGTTTTGGGCTGCATGC	CTTTCGTTTTGGGCTGCATGT	ACTAACACTGGAGGGCTGCA	ACTTGGACTACCGCCCG	0.56	GAAAACTAACACTGGAGGGCTGCAC[G/A]CATGCAGCCCAAAACGAAAGGCTGCCTCTACGGGCGGTAGTCCAAGTCCTCTTCTTCGAGCAACTGCAAMTCCGGCATGCCATAGCGGGYAACCTAATCCCATCTATATCTCGTA
24	Fonion_1599-96	AC	A	C	CTCTTCTTCGAGCAACTGCAAA	CTCTTCTTCGAGCAACTGCAAC	CCGCTATGGCATGCCGG	CCTCTACGGGCGGTAGTC	0.55	GAAAACTAACACTGGAGGGCTGCACRCATGCAGCCCAAAACGAAAGGCTGCCTCTACGGGCGGTAGTCCAAGTCCTCTTCTTCGAGCAACTGCAA[A/C]TCCGGCATGCCATAGCGGGYAACCTAATCCCATCTATATCTCGTA
25	Fonion_16004-98	TC	T	C	GAGGAAAACCGTGAAAAAGCCT	AGGAAAACCGTGAAAAAGCCC	ACCATGGGCTGCCTGATGA	CCACTCTCATGGGCAACG	0.49	GTCTTCTGCTTGAAAAAACTGTGAACCTCTCCCCGTCCGCAGCTTCCACTCTCATGGGCAACGGAAAGTTCACCATGAGGAAAACCGTGAAAAAGCC[T/C]GTTTCATCATCAGGCAGCCCATGGTACGGCCCGGACCGTATATCTCGT
26	Fonion_16139-65	CT	C	T	CCCTCCTCCGAAACCACC	CCCTCCTCCGAAACCACT	GGAGGTGATTGAATTGGGGGCT	AACCAAACCACCCTCCTC	0.56	CATGCAGCCGTTGCAACGACACCCAYARATACCACAKAACCAAACCACCCTCCTCCGAAACCAC[C/T]GCTGCAAACAACTCRCRAGCCCCCAATTCAATCACCTCCTMAAAYACGCAAACAATCRCGACCTCCTACATTCAATCCACCTG
27	Fonion_163624-42	CT	C	T	GGACCCATAGCGTACTCTACC	TGGACCCATAGCGTACTCTACT	CATGGGCGTGCATAGTCCG	GTTGGACCCATAGCGTACTCTA	0.57	GCAGCAGGAGTGGCCGTAGTTGGACCCATAGCGTACTCTAC[C/T]CTGTACCGTAAGTCCAAGCCTCGGACTATGCACGCCCATGTAGCTAACGCTTCTGTTCGCGACGCCTATGCAAGTGACRTCACGAAGTAGTAGTCTCTAGTT
28	Fonion_1686-29	TC	T	C	GCCAAACTCGATTTGCTCAACTA	GCCAAACTCGATTTGCTCAACTG	CTCAAGGTCGACGGCAACG	CCTTTGACCCTCTCAACTGTCA	0.51	GGTGATAGCTCAAGGTCGACGGCAACGA[T/C]AGTTGAGCAAATCGAGTTTGGCGTGACAGTTGAGAGGGTCAAAGGTCGAGTTCGACARCTGGCTTTTTTTGCCCTAGTTCGATATCGATGTTGAGATAAGTATCCTAATTTGAT
29	Fonion_1686-87	GA	G	A	GGTCAAAGGTCGAGTTCGACAG	GGTCAAAGGTCGAGTTCGACAA	CTCAACATCGATATCGAACTAGGGCA	CGAGTTTGGCGTGACAGT	0.47	GGTGATAGCTCAAGGTCGACGGCAACGAYAGTTGAGCAAATCGAGTTTGGCGTGACAGTTGAGAGGGTCAAAGGTCGAGTTCGACA[G/A]CTGGCTTTTTTTGCCCTAGTTCGATATCGATGTTGAGATAAGTATCCTAATTTGAT
30	Fonion_16938-126	AC	A	C	GGAAAAGGAATCGGAAGAGGATGAT	GGAAAAGGAATCGGAAGAGGATGAG	CAGCGCCATCCGCCA	GGAAAAGGAATCGGAAGAGGATG	0.53	TGCGCATGCAGCGAAACACTTTCCTTCCCAAACACCTTCTCGAAATTGCAGTACTCGTGATCCCTATTCGCACCCTCAGGCAGCGCCATCCGCCACATCATATCGCTTGCTCTCAGCGGCAGTAT[A/C]TCATCCTCTTCCGATTCCTTTTCCG
31	Fonion_182161-66	AT	A	T	ACCATACAAGGTGCATATTGGAGA	ACCATACAAGGTGCATATTGGAGT	GGAAGTTCCTTGGCCTGACC	AATGGCAGGTTATACAACTAAAACCA	0.44	AGTGGTGACCACCATAAGTAAATGGCAGGTTATACAACTAAAACCATACAAGGTGCATATTGGAG[A/T]TTGGATTTCCAACAAATGGTCAGGCCAAGGAACTTCCCATTGCCACATGGGTACCCCTCTGGAAAGACGCCCCGAGAACC
32	Fonion_18712-66	AT	A	T	GGATGGTTCACATGGCCTGAA	GGATGGTTCACATGGCCTGAT	GTCAAATGGGACAATTCATCTATAATGGTACG	CCTTCCATCTGGGCTGAAAA	0.42	GCGTATGCAGTAACGACGATGCTCCTTCCATCTGGGCTGAAAAAGGGATGGTTCACATGGCCTGA[A/T]ATATCGTTTGCRCTTTCCATCACYCGTACCATTATAGATGAATTGTCCCATTTGACAAGGACAATGGCAAAGTATCCAGGATCAT
33	Fonion_18712-90	TC	T	C	AATGGGACAATTCATCTATAATGGTACGA	TGGGACAATTCATCTATAATGGTACGG	AGGGATGGTTCACATGGCCT	CCATTGTCCTTGTCAAATGGGA	0.41	GCGTATGCAGTAACGACGATGCTCCTTCCATCTGGGCTGAAAAAGGGATGGTTCACATGGCCTGAWATATCGTTTGCRCTTTCCATCAC[T/C]CGTACCATTATAGATGAATTGTCCCATTTGACAAGGACAATGGCAAAGTATCCAGGATCAT
34	Fonion_1929-66	AG	A	G	GTTACAACAATCCTCCACAAGCAA	GTTACAACAATCCTCCACAAGCAG	GCAGTGGTTTGTTTGGAGGTGTG	CACAACCATCTTCGACCACA	0.46	GGAACATGCAGCCGCCACCACTCACAACCATCTTCGACCACAGTTACAACAATCCTCCACAAGCA[A/G]CTGCTACATACTCACACCTCCAAACAAACCACTGCATAACATCATCTCCAAACAGCCATAAAAAAAACTATCTCGTATGCCG
35	Fonion_19905-38	TC	T	C	CTTGCCATCAGGATGACCTAACT	TGCCATCAGGATGACCTAACC	CCATGAGCCGAGGCGGT	ACTTGCCATCAGGATGACCTAA	0.53	CAGCATCTTCCATCACTTGCCATCAGGATGACCTAAC[T/C]GCCCTGATGGCCATAAAATCCTCCTTCAAGAACAACCACCGCCTCGGCTCATGGAACCCTAAACACACGGCATGCTGCAAGTGGTCCGGATTAGTCTGCGACAGCCGAGGTC
36	Fonion_20378-69	AG	A	G	CAGCGTGTTCTCCATCGGA	AGCGTGTTCTCCATCGGG	TGACGCCAGCAGTCACCTT	CTGCGAGCTGCTGTGTATC	0.55	CCTCATGCAGCGAACGCCAGGCACGCCAGCGGCTGCGAGCTGCTGTGTATCAGCGTGTTCTCCATCGG[A/G]AGCCTCAGATCCAACCCCGTGAAATGYAAGGTGACTGCTGGCGTCACCGGTCCTTCGCTGTTGGTCGCGAAGCACGTGTCTT
37	Fonion_21016-28	TC	T	C	GCGCTTCCTCCTTCAATGACA	CGCTTCCTCCTTCAATGACG	ACTCGTATGCCGTCTTGATGAACA	CCCACCTTTCTCGCTACCC	0.5	TTACTCGTATGCCGTCTTGATGAACAC[T/C]GTCATTGAAGGAGGAAGCGCGGCTGGAGACGGGGGTAGCGAGAAAGGTGGGCTTGTGSTCGCCTGCCATGATGACCACGATCCTTTCTTCRTAAACGGAGGGGGCGGCATTTTTGGAAG
38	Fonion_21388-80	CT	C	T	CTGAATTGATGGATGGATCTCCAAAC	CTGAATTGATGGATGGATCTCCAAAT	TGAGACTCACCTTTGGAGTTGG	GGAATCAACTGAATAACTGCAAGC	0.46	TAGTCAAATACAAGAATCGGAATACATCACTGGAATCAACTGAATAACTGCAAGCTGAATTGATGGATGGATCTCCAAA[C/T]GAAGCTCCAACTCCAAAGGTGAGTCTCARATGTTGTGGCACTCAGTCCGACCCGAGCGTAAAGCAAAA
39	Fonion_227759-44	AG	A	G	CCATCGCCACCTGATATCAATTCAATA	CATCGCCACCTGATATCAATTCAATG	GCGGCGAGGCATCATGT	CATCGCCACCTGATATCAATTCA	0.55	CTGACAAGCTACAACCACCATCGCCACCTGATATCAATTCAAT[A/G]CTCCCTCCACCACATGATGCCTCGCCGCGCCTCCAACCTCAATCCTGACTTCGACCACCACTAACTATCTACGCTGCCGTTCCCTCCCAGTCTCATC
40	Fonion_241678-43	CT	C	T	CCCTTTGCTTTGAGTAGCGAAATAC	CCCTTTGCTTTGAGTAGCGAAATAT	GGTTGGTCCATGGAATTCCCTT	CCCTTTGCTTTGAGTAGCGAAA	0.48	GGCACTATTTTCCTTCAACCCTTTGCTTTGAGTAGCGAAATA[C/T]GGCCAAAGTAAGGGAATTCCATGGACCAACCCCATCGTCTCTACCCCGTAGGAACTATAAGATCGGCCCAAGGACACCTCCAGCATCCATTTACGCGATTTT
41	Fonion_2431-51	GA	G	A	GCTGCTCGACCCCACTTC	GCTGCTCGACCCCACTTT	GGCGACTTGGTTCGCATCA	GTTCCACCCTCTGATAGCCT	0.62	AGGTTTGTTTACATTAGCATTAGCAATTGGCGACTTGGTTCGCATCAGCA[G/A]AAGTGGGGTCGAGCAGCCAAATGCAGAGAGTCGYAGGCTATCAGAGGGTGGAACAAAAGTCATTGCAGATGAAGTGACAATACCGGAGAYCGGCATC
42	Fonion_2431-85	CT	C	T	GTTCCACCCTCTGATAGCCTG	TGTTCCACCCTCTGATAGCCTA	TCGAGCAGCCAAATGCAGAGA	TGTCACTTCATCTGCAATGACTTT	0.57	AGGTTTGTTTACATTAGCATTAGCAATTGGCGACTTGGTTCGCATCAGCARAAGTGGGGTCGAGCAGCCAAATGCAGAGAGTCG[C/T]AGGCTATCAGAGGGTGGAACAAAAGTCATTGCAGATGAAGTGACAATACCGGAGAYCGGCATC
43	Fonion_2555-25	GC	G	C	GTCAAGACTAGGAGGCATCCC	GTCAAGACTAGGAGGCATCCG	TTAAGATGCAGCTGTGGTATGTC	ACAGCGGAGGGAACTCA	0.49	TTAAGATGCAGCTGTGGTATGTCT[G/C]GGATGCCTCCTAGTCTTGACGCCATCGATGAGTTCCCTCCGCTGTGTTTCAAAGCTAGTGCTGGTCTTGGTGTGCAGGGCAATTGCTCTGAGCTAGTTTCTGGGGTCAGCGGYTCAGA
44	Fonion_265442-103	TC	T	C	GTTTTGCCTCACTACATATACAAACACA	GTTTTGCCTCACTACATATACAAACACG	AATGGTAAGTTTGCAATGGAACAGCT	AGTTTTGCCTCACTACATATACAAACA	0.39	GCAGTGAAAGTTGGAGGAACTTGTATATGGAGTTGTGATCAGGTGAGCAAGATGGTATAGTGACTATCTGGTTGAATGGTAAGTTTGCAATGGAACAGCTGC[T/C]GTGTTTGTATATGTAGTGAGGCAAAACTGATGTSATAGA
45	Fonion_28022-116	AG	A	G	TTGATGTGGATGATCGTCAGAAGT	TGATGTGGATGATCGTCAGAAGC	CAGATCTCCCTTTTGCAATCACACT	GTTTGATGTGGATGATCGTCAGAA	0.41	CAGCTCTTCAAACAATACCATCATCATCTCAATTTGCCACTCTACCATCCACTATCTATTCCAGATCTCCCTTTTGCAATCACACTACAACTCACCACATTCACTTCTGAAAATC[A/G]CTTCTGACGATCATCCACATCAAACAGTTC
46	Fonion_2979-36	AG	A	G	TGTCAGCAATCTAGCAAGGGTT	TGTCAGCAATCTAGCAAGGGTC	CCAGAACAACAAAAAGCCAAATAACCAAAA	TGTTCGCTCACAGACAGCA	0.4	AGTACCAGAACAACAAAAAGCCAAATAACCAAAAC[A/G]ACCCTTGCTAGATTGCTGACAACTTGCTGTCTGTGAGCGAACACCAGAGTAGAAAAGGCAAAGTAGAAGATAGTGCCGAGTTGATTYGACCTTGTACCTCTGAAATAT
47	Fonion_3007-72	GA	G	A	CACCTCCGTTCATCCCAGG	CACCTCCGTTCATCCCAGA	TCATGGTTAGTGACAAAGTAAGGACACA	ACTCTACACACTACCACACCT	0.46	TTGAGGCAGTCACGATCATCATGCCCCAAGTTGGCCKACTCTACACACTACCACACCTCCGTTCATCCCAG[G/A]TCTATTCTGTAACTCAACTTCTCCTCTRGCCRTGTGTCCTTACTTTGTCACTAACCATGACCTGTCATCCTGCCTCT
48	Fonion_30570-81	GT	G	T	GTGATAGTAGGTTGTGATAGGATTATGGG	GTGATAGTAGGTTGTGATAGGATTATGGT	ACTGCATAACAGTCACCACCCC	TGTGATAGTAGGTTGTGATAGGATTATG	0.47	GGAGGTGATGTGGTAATGAGTGCCARGTTGTGATGATGTATTGTGGTTTSMTGTGATAGTAGGTTGTGATAGGATTATGG[G/T]GGATGTTGTGGGWTGTGTTTGGGGGTGGTGACTGTTATGCAGTTTGATKGTTGAATGTATATAT
49	Fonion_31512-78	AG	A	G	CCTTTTCTGCTTCATTGCTTTCTGT	CTTTTCTGCTTCATTGCTTTCTGC	ATGCAGTAAATATGAGTAATAAGTATTCAGTACTTGATCT	TGCTTCAACATCCTTTTCTGCT	0.33	CGGATGCAGTAAATATGAGTAATAAGTATTCAGTACTTGATCTGGTGGAGGAAGATGAATATATTGAGAATATAGAC[A/G]CAGAAAGCAATGAAGCAGAAAAGGATGTTGAAGCAGTATAAATAGATGAAAATACAATTGCAACTAAAACAA
50	Fonion_3171-24	AT	A	T	CATGCAGAAGATGGAAAAGCCAA	CATGCAGAAGATGGAAAAGCCAT	ATGGCTGTCCCATTTCATCAG	ACATGCAGAAGATGGAAAAGCC	0.39	ACATGCAGAAGATGGAAAAGCCA[A/T]CTATWAGAAAAAYTACAGCTAGAGCAAWCTGATGAAATGGGACAGCCATRTCCTCTAGTTCAAACCAACCTTCAAATGTTGTGAATARAGATGAGACTAAGTGACYGMTGGCAAATATGTCGAT
51	Fonion_3246-100	AG	A	G	CCATATCTCCATACTTGGCAAACCTT	CATATCTCCATACTTGGCAAACCTC	GGGATGGGTCCTCCAAGAGA	GCACCATATCTCCATACTTGGC	0.43	CTGCAGGATGAGTTGAGTAAGACGTGGGAGCTTCCCTAGTGATTCGGGGATGGGTCCTCCAAGAGATATGTTAGCAAGAACAAGCTCATGAAGAAATGA[A/G]AGGTTTGCCAAGTATGGAGATATGGTGCCGTGTAGAGGCGAGTTGTA
52	Fonion_331-90	TG	T	G	CTACACCTTTCTCGGCGGA	ACACCTTTCTCGGCGGC	AGAAAACAATTACGTTCGAGTCTTCGACTT	AGCGAAGATTCTACACCTTTCT	0.42	TGTCATGCAGAAGATCTCAAAAAAAAAAGGAGAAAAAAAGGAAAAAGAARAAGAAAACAATTACGTTCGAGTCTTCGACTTTYCCAATT[T/G]CCGCCGAGAAAGGTGTAGAATCTTCGCTYTATTCAACTTCTTCTTTATCTCGTATG
53	Fonion_3320-122	GA	G	A	AGCTGAGACTTGGAGCCATC	GAGCTGAGACTTGGAGCCATT	GTGGCATCCACCTTGGCAT	AGCTGAGACTTGGAGCCA	0.5	ATGAGATGCAGATGTGGGAGCAAAATAATTTCCATGCACTACCATTCTCGCACCTTACCTCTGTTGTGGCATCCACCTTGGCATTTCCTCMACCAYTACGCCTATGTTTTCGACGACCTTY[G/A]ATGGCTCCAAGTCTCAGCTCTGCCCCGT
54	Fonion_3320-96	TC	T	C	GGTCGTCGAAAACATAGGCGTAA	GGTCGTCGAAAACATAGGCGTAG	CCTCTGTTGTGGCATCCACC	AAGGTCGTCGAAAACATAGGC	0.51	ATGAGATGCAGATGTGGGAGCAAAATAATTTCCATGCACTACCATTCTCGCACCTTACCTCTGTTGTGGCATCCACCTTGGCATTTCCTCMACCA[T/C]TACGCCTATGTTTTCGACGACCTTYRATGGCTCCAAGTCTCAGCTCTGCCCCGT
55	Fonion_3456-77	TG	T	G	CGTAGGACCTCTGCTCGTAA	CGTAGGACCTCTGCTCGTAC	GAAGAAGGCATGGAGCACCAA	GCTCTTGGCACACGGC	0.58	AGCAGGCCATAGTGGAGTACACGAACGTGGGGAGGAAGATAGCAGGGAAGAAGGCATGGAGCACCAAGTCGTCCGG[T/G]TACGAGCAGAGGTCCTACGCCGTGTGCCAAGAGCAGTACAATAGTGCGCTGGATTCGTTGAAGGAGC
56	Fonion_3459-105	GT	G	T	AGGCTCCAACACATGTAGGAC	GTAGGCTCCAACACATGTAGGAA	CCCGCAGATCTCTACCACTCTT	GGTTTGTAGGCTCCAACACAT	0.53	TGTTATGCAGTTACAGGCGTAGGAATAGATGCAAAATTTTCTCTAAATTTGCCAAGAATGAAAATGAAAATCATAAATCCCGCAGATCTCTACCACTCTTTTGC[G/T]TCCTACATGTGTTGGAGCCTACAAACCGACATTTTCGGTAGATACA
57	Fonion_346209-122	TA	T	A	GCTTCAGCCCACCTCCA	GCTTCAGCCCACCTCCT	CGGTGGCTGTCTGGGCTA	CAATGCTTCAGCCCACCTC	0.52	GCAGGATGTAGATGCTAGACGGAGAGAAGTGAGATGGAGACAGGTTGCGGCGATGGATGAGGCTGAGGTATGAAGGGTAGTACGGTGGCTGTCTGGGCTAATTAGGTGTTATATGGTGATA[T/A]GGAGGTGGGCTGAAGCATTGGT
58	Fonion_3744-30	CA	C	A	AGTTCAACCTATAATCCTACACATCACATC	AGTTCAACCTATAATCCTACACATCACATA	TGAAATGATTGTGGGGGAGTCATGT	GTTCAACCTATAATCCTACACATCACA	0.42	AGTTCAACCTATAATCCTACACATCACAT[C/A]CAACCTTCAGCTTCACTCTTTCACATGACTCCCCCACAATCATTTCAGTCACCCCACTTCATACACACTGTTCCCCTCTGAAACATACTTTACCATAACCCACTTCAGTCACCCCCTCTAC
59	Fonion_4132-81	TC	T	C	GAATCTCAAATTTACTGCCTGAGCA	GAATCTCAAATTTACTGCCTGAGCG	GAGATACTATGCCAAATTAGAATCCAAGTGC	GGACAAACTAGACTCGCATAATCTG	0.39	GTCTTCTGCTTGAAAAAATGCATAATCTGAATTTGATGGAATCTTTTGGAGATACTATGCCAAATTAGAATCCAAGTGCT[T/C]GCTCAGGCAGTAAATTTGAGATTCAGATTATGCGAGTCTAGTTTGTCCGGAGTGGCTGTCGCC
60	Fonion_4263-43	AG	A	G	CGCCGCCAATCCAGGT	GCCGCCAATCCAGGC	GCCGGACATGATATTCTTCCAAAAACTAG	ACTTCTGCCTATTCGATATCAGGG	0.49	AGTTGTTGGCAGCCGGACATGATATTCTTCCAAAAACTAGAA[A/G]CCTGGATTGGCGGCGGGGCCCTGATATCGAATAGGCAGAAGTTTCCGTTGTAATGGTAGTAACTAATCCATTGTACCCAAGGCTTTGAGCATCCCGAGAC
61	Fonion_4332-102	AG	A	G	GGATAAAGTGAGGTTGGTTGGCT	GATAAAGTGAGGTTGGTTGGCC	ACCCACTTCTTCACCAACACACA	GGGATAAAGTGAGGTTGGTTGG	0.41	AGACAATCTCATCACCACTCCAAGCTACACTGTGAAACCACCAGAAACCCACTTCTTCACCAACACACAATCATTCAACTTTAGCCTTCATTACATTACAC[A/G]GCCAACCAACCTCACTTTATCCCTTCACATCTAGTTGAT
62	Fonion_4371-31	CT	C	T	GATGGCAGTGGCGATGAAC	AGATGGCAGTGGCGATGAAT	TCCAGTTCCGTGGAACGGAG	AGATGGCAGTGGCGATGA	0.57	AGCGAATACGAAGATGGCAGTGGCGATGAA[C/T]TCGGAAAGCACTGCACGCATCACGTCRGGATGCCATGCATCCTCCGTTCCACGGAACTGGAATCTCTGAGGCCGCATTGTTCARTTTGATGCTTTTCTCATCTCGTATGCCGTC
63	Fonion_4385-120	TA	T	A	CCAGCACCGCCACCA	CCAGCACCGCCACCT	ACCCACCCAGCAAGTCCA	CGCCAGCACCGCCAC	0.63	TTGAGATGCAGCAGCGGGCAGCACTTATTGACCACSGGGTCGCCCAGCCCGATATGGACCAACCCACCCAGCAAGTCCACGCATGCACCCAGCTTCAAGGTGTCTATCGGGCATGTCGC[T/A]GGTGGCGGTGCTGGCGTGACTGGGC
64	Fonion_4579-45	GA	G	A	CTGTTTTAGGTGCGGGTTCG	ACTGTTTTAGGTGCGGGTTCA	AACCGCTCACTTCTGCCAT	GACTGTTTTAGGTGCGGGT	0.46	AGTTGCGGGCCTGCGGCRGAGGTGACTGTTTTAGGTGCGGGTTC[G/A]TGGGGAGATTGGATGAAATTCGATTGCTTGTTGGYATCGTAGATGATGTATATGGCAGAAGTGAGCGGTTYTTGTTGGTATGGGGAAGTGTTGTTCAAGGGGACT
65	Fonion_4721-98	TC	T	C	CGCGTACACTCCTTTCACGTTA	GCGTACACTCCTTTCACGTTG	GGGCAGAATCCCTGTAGACCA	CCGATCGCGTACACTCCTTT	0.47	CAGGTAGAACGCCCTTCACTTCTGAACTCGGACTTGAAACGATTGGCGTAGAAACCGATAAAATGGGCAGAATCCCTGTAGACCATAAATTCATGAG[T/C]AACGTGAAAGGAGTGTACGCGATCGGAGATGTGATACCTGGACCGT
66	Fonion_5129-89	GA	G	A	GATTTCGTGTTTTCATGGAAATTGCG	GATTTCGTGTTTTCATGGAAATTGCA	TCGCGAGTCATTGATGATCTTCCA	TGAAATCTTTGAAGATGATGTGAGGTT	0.4	CTGCAGTTTTCGACCCAAATGATCAAATTTCTATTTGAAATCTTTGAAGATGATGTGAGGTTGGATTTCGTGTTTTCATGGAAATTGC[G/A]ACATGTAGATGATCTTGGAAGATCATCAATGACTCGCGAGCCACCGTGCACGTGCACG
67	Fonion_5235-73	TA	T	A	ACTCTGGTGGTGAATAAGGCTT	CACTCTGGTGGTGAATAAGGCTA	ACCTTCAACTCCTCACTAATGTTACCAAT	TGGATGAGGGAAAATAGCACTCT	0.37	CAGTTTTTGGTTGCTTTGATGGTTGTTGTAGATTGGATGAGGGAAAATAGCACTCTGGTGGTGAATAAGGCT[T/A]GAAATTGTAATGAYAGAATTGGTAACATTAGTGAGGAGTTGAAGGTTATACAGAGGTGGTCGAGGCAGAATTT
68	Fonion_5235-87	CT	C	T	CAACTCCTCACTAATGTTACCAATTCTG	TTCAACTCCTCACTAATGTTACCAATTCTA	GCACTCTGGTGGTGAATAAGGC	ACCTCTGTATAACCTTCAACTCCT	0.4	CAGTTTTTGGTTGCTTTGATGGTTGTTGTAGATTGGATGAGGGAAAATAGCACTCTGGTGGTGAATAAGGCTWGAAATTGTAATGA[C/T]AGAATTGGTAACATTAGTGAGGAGTTGAAGGTTATACAGAGGTGGTCGAGGCAGAATTT
69	Fonion_53254-59	AT	A	T	TGAAGTGTGTTATTTGTTGCAAGCA	TGAAGTGTGTTATTTGTTGCAAGCT	CCACCACTGTTACATTCCTCCACA	TGAATGCTTGAAGTGTTTGAAGTGT	0.4	CTGTATGCAGTATTTATTGAATGCTTGAAGTGTTTGAAGTGTGTTATTTGTTGCAAGC[A/T]RAAGAATGGTRTGTGGAGGAATGTAACAGTGGTGGGTGATGATATTGTAGATTATGGTAAGTTGTGAACTGTGTTTGAGGAGATGCTGCAAG
70	Fonion_53254-70	GA	G	A	ACCACTGTTACATTCCTCCACAC	ACCACTGTTACATTCCTCCACAT	GTGTTTGAAGTGTGTTATTTGTTGCAAGC	TCTACAATATCATCACCCACCACT	0.4	CTGTATGCAGTATTTATTGAATGCTTGAAGTGTTTGAAGTGTGTTATTTGTTGCAAGCWRAAGAATGGT[G/A]TGTGGAGGAATGTAACAGTGGTGGGTGATGATATTGTAGATTATGGTAAGTTGTGAACTGTGTTTGAGGAGATGCTGCAAG
71	Fonion_60936-110	GT	G	T	GCTTGCTGTGGCAGTGC	TGCTTGCTGTGGCAGTGA	CTGCCCTATCCCTCACTGCT	TTTGCTTGCTGTGGCAGT	0.56	ATACGAGATCCACGCAGTGCATACAACTTGCCTTACTGCTCCTCTGCCCACCAACCCTGCCTRCACTCTTACTTCTGCCCTATCCCTCACTGCTGCTAACATATCCACT[G/T]CACTGCCACAGCAAGCAAACCACCAAATCACTGC
72	Fonion_60936-63	AG	A	G	CCCACCAACCCTGCCTA	CCCACCAACCCTGCCTG	AGTGGATATGTTAGCAGCAGTGA	TGCCTTACTGCTCCTCTGC	0.52	ATACGAGATCCACGCAGTGCATACAACTTGCCTTACTGCTCCTCTGCCCACCAACCCTGCCT[A/G]CACTCTTACTTCTGCCCTATCCCTCACTGCTGCTAACATATCCACTKCACTGCCACAGCAAGCAAACCACCAAATCACTGC
73	Fonion_6101-70	TG	T	G	TTTGAGTGAAGGAAATTTTCCATCAACA	TTGAGTGAAGGAAATTTTCCATCAACC	GTTCAGCCGTCCATTCCCAAA	CCTTCCTCAATGCGACTCC	0.38	AATATGCAGAAGGAAATTCTGTTCAGCCGTCCATTCCCAAATTTGATGGTCGTTATAATCATTGGTCAA[T/G]GTTGATGGAAAATTTCCTTCACTCAAAAGAATACYGGAGTCGCATTGAGGAAGGAATTACAGTACCAGAAGCTGGTGGT
74	Fonion_61892-66	CT	C	T	GCCCGTATATTTCATGGAACCTG	TGCCCGTATATTTCATGGAACCTA	CGTCGTCAGAAAGGCAAATCCA	CGACACTCGTTCGTATTGTGC	0.45	ATGCAATACAAAAAACTTGCTCCAAAACCGTCGTCAGAAAGGCAAATCCAGACAGGAAATTTTTG[C/T]AGGTTCCATGAAATATACGGGCACAATACGAACGAGTGTCGTCACTTACAAGATCTCATTGAAAAATTGATCAGAGAAA
75	Fonion_647-81	TC	T	C	CAGCTGTCCCCTCAGTCA	CAGCTGTCCCCTCAGTCG	GCTGGAACTGGGTCATTGGTC	CCTGCTGTTCGCCTGAC	0.61	AGTTGCATGGAGATCGGGGTTTGATRATGGAGAGGCTGGAACTGGGTCATTGGTCTTGGTCGGGGGTGTGTACGGATCGG[T/C]GACTGAGGGGACAGCTGTCAGGCGAACAGCAGGAGAAGATGTGGCTATATGGAGAGGTTGGCTGC
76	Fonion_6512-117	AC	A	C	CCTTATCCAATGGCAAGACCTGT	CTTATCCAATGGCAAGACCTGG	CTGTGAGTCATTTGTGTGTAATCTTCCC	TCCTTATCCAATGGCAAGACCT	0.46	ATACAATGCAGGTGCATCAACACCTTCCCCTCCAAAAGCAACCTTGTCCTCAAGATTGAGGTGGGGAAAACTGTGAGTCATTTGTGTGTAATCTTCCCMGGTAGCTTCGGTTGGAT[A/C]CAGGTCTTGCCATTGGATAAGGACTTGGTGTGTG
77	Fonion_66947-120	AG	A	G	CTCCACTGTCTCATCAACTTCCT	TCCACTGTCTCATCAACTTCCC	ATTGTATTGGCAGTTCGACAGT	CCTCCACTGTCTCATCAACTTC	0.44	ATGATGCAGAGAGCAGGGTGKTGTGCAAAAGTAGAGGTCAGWTTTGTAGTTGATGAARTTTCAGATGAACTTGTTTGGYTGGGAAGARATTGTATTGGCAGTTCGACAGTGATGGTGAA[A/G]GGAAGTTGATGAGACAGTGGAGGT
78	Fonion_6804-38	TC	T	C	CTTCAAAAACACCTTATCTGGATCCTTT	CTTCAAAAACACCTTATCTGGATCCTTC	CCAGAACCGAACTCGCCTG	CTTCAAAAACACCTTATCTGGATCCT	0.4	GCGTAATGGTCTTCAAAAACACCTTATCTGGATCCTT[T/C]ATCARTTCATCATATTCAGGCGAGTTCGGTTCTGGCATGAACCGTCTACTGATTGTAGGACGATTAGGTAAATAGCCTGCGTAGGCGTACTGGCCGAAATTGACTGCATGTAA
79	Fonion_688-25	TC	T	C	CTCTGGCAACCATCAACGAAAAT	TCTGGCAACCATCAACGAAAAC	GAGGACCCGACAGTGCCT	CTCTGGCAACCATCAACGAAA	0.55	AGCTCTGGCAACCATCAACGAAAA[T/C]TGGTGTCCCCTCAAAGGCACTGTCGGGTCCTCATCCTTCTCTCAACTTTGCACTTTCGTCACCCGTGCTCCAAGCAAGTAAGCATCTGTTGGTTCTCTCAACTTTTTCATCTTCATTC
80	Fonion_6966-96	AG	A	G	CGTACTTTGTCCTCCCGATCA	CGTACTTTGTCCTCCCGATCG	GCTGTGGTTAGATTTGCGTTGCAT	AGACTGTCTACTACTCGGTGAAAC	0.49	GCCATGCAGATTCTTTCTTCATCGGTCGCCCCATTCCCATACTCTCCATTGAAGACTGTCTACTACTCGGTGAAACGTACTTTGTCCTCCCGATC[A/G]GTTTCTTCCCATGCAACGCAAATCTAACCACAGCGACTTTGGCATCTAGGATG
81	Fonion_7170-77	AG	A	G	GCGATTGGTTGTGACAGAAAGAT	GCGATTGGTTGTGACAGAAAGAC	CCCATATCCATCAACTTCTACTCTACCATAC	ATGGTCGTAGTTCAGGCGA	0.41	AGTTCAAACCCCATATCCATCAACTTCTACTCTACCATACACYTCATCGACCATTCAAACATCAAACCATACCATC[A/G]TCTTTCTGTCACAACCAATCGCCTGAACTACGACCATCAACCACACTCTTCCTCCATTACCAAACA
82	Fonion_7459-55	AG	A	G	CTGCTCCTCCAGCTGCA	TGCTCCTCCAGCTGCG	CCTCCTGTAGCATCCACGGG	CAAGCGGTACAGACATCTGC	0.57	AGGCCATGCAGCAGCCGATTATCAAGCGGTACAGACATCTGCTCCTCCAGCTGC[A/G]ACTGGAGTTCCWGTAAGCACCGGGWTTCCTATCCACACCACAAACCCCGTGGATGCTACAGGAGGCCCACAAGTAGCTCAGAACACAAC
83	Fonion_8013-121	TC	T	C	ACCGAGGTACCGCCCA	CCGAGGTACCGCCCG	GATCCTCGGTATGGTGATCTAGACC	GCTACCGAGGTACCGCC	0.56	GTTGCTGATCCCAACCCGGGGTGATCTTATTCGGACTATCCAGTAAGGGGTAGCTCCGGTCTTGTGTTGTAGGGGTTCAAGGTGGATCCTCGGTATGGTGATCTAGACCACGTACTGTGA[T/C]GGGCGGTACCTCGGTAGCCC
84	Fonion_80413-30	CG	C	G	ACAACTCTTCGAAAATCCCCAATTTG	ACAACTCTTCGAAAATCCCCAATTTC	CGTTGTGGTGACGGGAGGATT	CAACCACGACCGCAAACA	0.48	GCAGTCGCGTTGTGGTGACGGGAGGATTG[C/G]AAATTGGGGATTTTCGAAGAGTTGTTCWTGATTGTTTGCGGTCGTGGTTGTGTTTTGAAACGACGCAAATGGGTTGCGAGTTGTTCGGTGATCGTAGAGTTTAGGTCGGCGGTGATTA
85	Fonion_80413-58	TA	T	A	CCACGACCGCAAACAATCAA	CCACGACCGCAAACAATCAT	AAATTGGGGATTTTCGAAGAGTTGT	CCCATTTGCGTCGTTTCAAAA	0.43	GCAGTCGCGTTGTGGTGACGGGAGGATTGSAAATTGGGGATTTTCGAAGAGTTGTTC[T/A]TGATTGTTTGCGGTCGTGGTTGTGTTTTGAAACGACGCAAATGGGTTGCGAGTTGTTCGGTGATCGTAGAGTTTAGGTCGGCGGTGATTA
86	Fonion_815-38	CT	C	T	GCTTTTGCCATATCGAGTCCAG	TGCTTTTGCCATATCGAGTCCAA	GTGGCATCAATTATAATACCAATAACAACACCA	TTGTCCACATTCTCGTATGCATT	0.39	GCAGTGGCATCAATTATAATACCAATAACAACACCAA[C/T]TGGACTCGATATGGCAAAAGCAAATGCATACGAGAATGTGGACAACAATGGCCGGTTGGGTATCATGCGTAACAGAGCGATTCCCATTGCGATTGCTGCGAATATTC
87	Fonion_8248-86	CT	C	T	ATTACCAAATACTCACCTGAAACATTGC	CAATTACCAAATACTCACCTGAAACATTGT	CAGTGTTGAAGTGATGAACTAATAGGGC	AACTCACTGACATAAAACCACCAA	0.39	GCCTCCACCTCTGTCTTCCGTTCACCACCACTTCCAACTCACTGACATAAAACCACCAATTACCAAATACTCACCTGAAACATTG[C/T]TGCCCTATTAGTTCATCACTTCAACACTGCTTCACCACACTTCGAACAAATCACCGAGCTACC
88	Fonion_8262-75	AG	A	G	TCGATTGTTTTGGTCTCTGGCA	CGATTGTTTTGGTCTCTGGCG	GCGAACATCACCAGCTACCTC	GGTAGTTGATGATTTCGAAGTCGAT	0.5	GCTGGATGCAGGGCGGTAGTAAGCTTCTCGGGGGGTAGTTGATGATTTCGAAGTCGATTGTTTTGGTCTCTGGC[A/G]GTGGTTAGGCAGAATTCGAGGTAGCTGGTGATGTTCGCGACTCTGAAGCAGTGCTTTGACAATTATAGCTTGC
89	Fonion_8264-90	TA	T	A	GTGATGTTATGAGATGTGCTTGCT	GTGATGTTATGAGATGTGCTTGCA	CCAAATTCATCGCAGTAATTTCTCCATCT	TCAGAATTATGGTGATTGATGGTTTGT	0.41	GCAGGTGGTTGCGAGTTTGGTTTGGTGATGGCAAGGGTTGGTCAGAATTATGGTGATTGATGGTTTGTGATGTTATGAGATGTGCTTGC[T/A]GGTAGATGGAGAAATTACTGCGATGAATTTGGTATGTTGCAGGGATGTATGTGAT
90	Fonion_8265-34	AT	A	T	GCAGCAATGGTAGACTGCTGA	GCAGCAATGGTAGACTGCTGT	CCTGCCTCCCACACCAGATC	GCAGCAATGGTAGACTGCT	0.56	AGGACTAGGAGGGGCAGCAATGGTAGACTGCTG[A/T]GATGGGTTCRGGGTGCTACATGGTGGTTGTTAGGTGCRGATCTGGTGTGGGAGGCAGGCTGACCGTATGCATGGCTGAAGGCTRAYGTTGTAGGTCTGAAGGGGTTCGG
91	Fonion_8531-97	AG	A	G	GTCACTGACATCAGCGGTGA	TCACTGACATCAGCGGTGG	TGGGATCTGCCTCCTAACGC	ATGTCGAAGAAAATACCGCCTAAAA	0.54	TGCAGGGCCAGTGGGCTGTCTGGAGGGTCCCGCGAGGGTATTTCGGAGATGTCGAAGAAAATACCGCCTAAAAAGCTGTCACTGACATCAGCGGTG[A/G]TGATGTCAGCGTTAGGAGGCAGATCCCAGATAGGGAGTTCCATGTTCCG
92	Fonion_8737-107	TC	T	C	GGATACCATTTAGGTAGCCGTCA	GGATACCATTTAGGTAGCCGTCG	ACCCTCCAGAGCGCCTG	AGGATACCATTTAGGTAGCCGT	0.55	AGCTGTGCTATGCAGAAAGGGGAAAACCAATAGACATGTCAGAGGATCACCGCCCAATCTACCCTCCAGAGCGCCTGCGCATAGAAGCTTCCGGWGGGTACATAGA[T/C]GACGGCTACCTAAATGGTATCCTCTCCGTAAGC
93	Fonion_9120-26	CT	C	T	CCAACCTCTGTGTCCCCTATC	CCAACCTCTGTGTCCCCTATT	ATCGGTCATTGGATCGCTGGA	CCAACCTCTGTGTCCCCTA	0.59	CAGATCCAACCTCTGTGTCCCCTAT[C/T]GTGCCTCCAGCGTCGGCGTACCATTCCAGCGATCCAATGACCGATCGAAATTCCCAACACATTGGGTCAGGTAGTGATTCCTTTTCTCCATACATCTTATATCTCGTATGCCGT
94	Fonion_9272-26	AG	A	G	GTTTGTATGGTTGTTTGCTAGAGCA	GTTTGTATGGTTGTTTGCTAGAGCG	TCATACTACCTTCATCACTGCACA	AGTTTGTATGGTTGTTTGCTAGAG	0.41	AGTTTGTATGGTTGTTTGCTAGAGC[A/G]GAAGATGTGTTGTGCAGTGATGAAGGTAGTATGATTGAAGTGGAGAGCTGTGTGACAGTAAGGAGGAACTGTGGTGGTTTTGGTTGTGGTAGTTGATGTCAGTTCAAGGTRTTGGGGCA
95	Fonion_9288-69	AT	A	T	CCAGAGATCATCATCTGAATCAGCT	CCAGAGATCATCATCTGAATCAGCA	CAAGGAAAGAACAGGTAAAACTTGACACA	AGTGGCCGTTCGTCAGA	0.39	GCAGTTGGTGATAATTCTTGAAACTACAGTTTCAAGGAAAGAACAGGTAAAACTTGACACAAGAAGAT[A/T]GCTGATTCAGATGATGATCTCTGGTCTGACGAACGGCCACTGTGCAGCCAAGTTCAGATGATGATCTTGACTCTGGCG
96	Fonion_9971-34	AG	A	G	CACTTCCTCCAACCATTAGTTCTGA	ACTTCCTCCAACCATTAGTTCTGG	GCTGTTCGGAGCTTGAAGCA	ACACTTCCTCCAACCATTAGTTCT	0.51	GCAGTCACACACTTCCTCCAACCATTAGTTCTG[A/G]TTCACTGCCTTGCACTACCGTGCTTCAAGCTCCGAACAGCCTCCACATTCTCCCTGCCTAACAACATTGCTTCCATATAACTTGCCTTCCTCCCCTGACATACATCCGCAA
