# Supplementary material for: Development of a Genetic Map for Onion (Allium cepa L.) Using Reference-Free Genotyping-by-Sequencing and SNP Assays
Source: Front Plant Sci. 2017 Sep 14;8:1606. doi: 10.3389/fpls.2017.01606 (PMC5604068; doi:10.3389/fpls.2017.01606)
Supplement: Supplementary file 2 [file Table_2.XLSX]

## Sheet: Sheet1
Supplementary Table S2. List of filtered SNPs called from parental genotypes
#contig	position in contig	REF	ALT	QUAL	M1-all	M2	P1-all	P2	1	2	3	4	5	6	7	8	9	10	11	12	13	14	15	16	17	18	19	20	21	22	23	24	26	27	28	29	30	31	32	33	34	35	36	37	38	39	40	41	42
1.0_contig_461	31	A	G	715.78	0/0	./.	1/1	./.	./.	./.	./.	./.	./.	./.	./.	./.	./.	./.	./.	./.	./.	./.	./.	./.	./.	./.	./.	./.	./.	./.	1/1	./.	./.	./.	./.	./.	./.	./.	./.	./.	./.	./.	./.	./.	./.	./.	./.	./.	./.
1.0_contig_461	52	A	G	866.48	0/0	./.	1/1	./.	./.	./.	./.	./.	./.	./.	./.	./.	./.	./.	./.	./.	./.	./.	./.	./.	./.	./.	./.	./.	./.	./.	1/1	./.	./.	./.	./.	./.	./.	./.	./.	./.	./.	./.	./.	./.	./.	./.	./.	./.	./.
1.0_contig_461	72	T	G	936.49	0/0	./.	1/1	./.	./.	./.	./.	./.	./.	./.	./.	./.	./.	./.	./.	./.	./.	./.	./.	./.	./.	./.	./.	./.	./.	./.	1/1	./.	./.	./.	./.	./.	./.	./.	./.	./.	./.	./.	./.	./.	./.	./.	./.	./.	./.
1.0_contig_1022	52	C	T	424.29	1/1	./.	0/0	0/0	0/0	./.	0/0	./.	0/0	0/0	./.	0/0	./.	0/0	./.	0/0	./.	./.	0/0	./.	./.	./.	./.	./.	./.	./.	./.	./.	./.	./.	./.	0/0	./.	0/0	0/0	./.	./.	./.	./.	./.	./.	./.	./.	./.	./.
1.0_contig_1022	53	G	A	184.47	0/0	./.	1/1	0/0	0/0	./.	0/0	./.	0/0	0/0	./.	0/0	./.	0/0	./.	0/0	./.	./.	1/1	./.	./.	./.	./.	./.	./.	./.	./.	./.	./.	./.	./.	1/1	./.	0/0	0/0	./.	./.	./.	./.	./.	./.	./.	./.	./.	./.
1.0_contig_1022	67	A	T	41.08	0/0	./.	1/1	0/0	./.	./.	0/0	./.	0/0	0/0	./.	0/0	./.	0/0	./.	0/0	0/0	0/0	0/0	0/0	./.	./.	./.	./.	./.	./.	./.	0/0	./.	./.	./.	0/0	./.	./.	0/1	./.	0/0	./.	./.	./.	./.	./.	./.	./.	./.
1.0_contig_1022	86	G	A	2883.21	0/0	./.	1/1	0/1	./.	./.	./.	./.	1/1	0/0	./.	1/1	./.	0/0	./.	1/1	0/0	0/0	1/1	0/0	./.	./.	./.	./.	./.	./.	./.	0/0	./.	./.	./.	0/0	./.	./.	0/1	./.	0/0	./.	./.	./.	./.	./.	./.	./.	./.
1.0_contig_1483	47	C	T	57294.4	0/0	0/1	1/1	1/1	1/1	0/1	1/1	1/1	1/1	0/1	1/1	1/1	0/0	0/0	./.	0/1	0/1	1/1	0/0	0/1	./.	0/1	1/1	1/1	0/1	./.	1/1	0/1	1/1	1/1	0/1	0/1	1/1	1/1	./.	./.	./.	1/1	0/1	./.	./.	./.	1/1	0/0	./.
1.0_contig_1802	119	T	C	654.81	0/0	0/0	1/1	0/0	0/0	0/1	0/0	./.	0/0	./.	0/0	0/0	./.	./.	0/0	0/0	0/0	0/0	0/0	./.	./.	1/1	0/0	1/1	./.	./.	./.	0/1	0/0	0/0	0/0	./.	./.	1/1	./.	0/0	./.	0/0	0/0	0/0	./.	./.	0/0	./.	1/1
1.0_contig_3340	115	A	G	1095.28	0/0	0/0	1/1	0/0	0/0	0/0	0/0	0/0	0/0	0/0	0/0	0/0	./.	0/0	0/0	0/0	0/0	0/0	0/0	0/0	0/0	0/0	0/0	0/0	0/0	0/0	0/0	0/0	0/0	0/0	./.	0/0	1/1	0/0	./.	./.	0/0	./.	./.	./.	0/0	./.	./.	./.	1/1
1.0_contig_3835	49	C	T	1318.1	0/0	0/0	1/1	./.	0/0	./.	./.	0/0	0/0	0/0	0/0	0/0	0/0	0/0	0/0	0/0	0/0	0/0	0/0	./.	./.	0/0	0/0	1/1	./.	0/0	./.	0/1	0/0	0/0	./.	0/0	./.	./.	0/0	0/0	./.	./.	0/0	./.	./.	./.	0/0	0/0	./.
1.0_contig_3835	118	C	T	604.79	0/0	0/0	1/1	./.	./.	./.	./.	0/0	0/0	0/0	0/0	0/0	0/0	0/0	0/0	0/0	0/0	0/0	0/0	0/0	0/0	0/0	0/0	0/0	0/0	0/0	./.	0/0	0/0	0/0	./.	0/0	./.	./.	0/0	0/0	./.	./.	0/0	./.	./.	./.	./.	0/0	./.
1.0_contig_3931	74	A	G	465.96	0/0	./.	1/1	./.	0/0	./.	./.	0/0	0/0	./.	./.	0/0	0/0	./.	./.	1/1	./.	./.	0/0	0/1	0/0	./.	./.	./.	0/0	./.	./.	./.	./.	./.	./.	0/0	./.	0/0	./.	./.	./.	./.	./.	./.	./.	./.	./.	./.	./.
1.0_contig_3931	75	C	T	88.53	0/0	./.	1/1	./.	0/0	./.	./.	./.	0/0	./.	./.	0/0	0/0	./.	./.	0/1	./.	./.	0/0	0/0	0/0	./.	./.	./.	0/0	./.	./.	./.	./.	./.	./.	0/0	./.	0/0	./.	./.	./.	./.	./.	./.	./.	./.	./.	./.	./.
1.0_contig_3931	79	C	T	422.02	1/1	./.	0/0	./.	./.	./.	./.	./.	0/0	./.	./.	1/1	0/0	./.	./.	0/0	./.	./.	0/0	0/0	0/0	./.	./.	./.	0/0	./.	./.	./.	./.	./.	./.	0/0	./.	1/1	./.	./.	./.	./.	./.	./.	./.	./.	./.	./.	./.
1.0_contig_4736	90	G	A	166.79	1/1	./.	0/0	./.	./.	./.	./.	./.	0/0	./.	./.	0/0	./.	./.	./.	./.	./.	./.	./.	0/0	./.	0/0	./.	./.	./.	./.	./.	0/0	./.	./.	./.	./.	./.	0/0	./.	./.	./.	./.	./.	./.	./.	./.	./.	./.	./.
1.0_contig_4736	93	A	G	919.75	0/0	./.	1/1	./.	./.	./.	./.	./.	0/0	./.	./.	0/0	./.	./.	./.	./.	./.	./.	./.	1/1	./.	1/1	./.	./.	./.	./.	./.	1/1	./.	0/0	./.	./.	./.	0/0	./.	./.	./.	./.	./.	./.	./.	./.	./.	./.	./.
1.0_contig_4823	77	C	T	164.34	0/0	./.	1/1	./.	./.	./.	./.	0/0	0/0	0/0	0/0	./.	./.	./.	./.	./.	0/0	./.	0/0	./.	./.	./.	./.	./.	./.	./.	0/0	./.	./.	0/0	./.	./.	./.	./.	0/0	./.	./.	./.	0/0	./.	./.	./.	./.	./.	./.
1.0_contig_4823	88	G	T	861.97	1/1	./.	0/0	./.	./.	./.	./.	0/0	0/1	0/0	0/0	./.	./.	0/0	./.	./.	0/0	./.	0/0	./.	./.	./.	./.	./.	./.	./.	0/0	./.	./.	0/0	./.	./.	./.	./.	0/0	./.	./.	./.	0/0	./.	./.	./.	./.	./.	./.
1.0_contig_4823	105	A	G	1849.89	0/0	./.	1/1	./.	0/1	./.	./.	1/1	0/0	0/1	1/1	0/0	./.	1/1	./.	./.	0/0	./.	0/0	./.	./.	./.	./.	./.	./.	./.	1/1	./.	./.	./.	./.	./.	./.	./.	1/1	./.	./.	./.	0/0	./.	./.	./.	./.	./.	./.
1.0_contig_4823	109	A	G	2634.63	0/0	./.	1/1	./.	0/0	./.	./.	1/1	1/1	0/1	1/1	0/0	./.	0/0	./.	./.	0/0	./.	0/1	./.	./.	./.	./.	./.	./.	./.	1/1	./.	./.	./.	./.	./.	./.	./.	0/0	./.	./.	./.	0/0	./.	./.	./.	./.	./.	./.
1.0_contig_5427	34	T	C	42269.1	1/1	1/1	0/0	0/0	0/1	1/1	0/0	1/1	0/0	0/1	1/1	0/1	0/1	0/0	./.	0/1	0/1	1/1	0/1	0/1	0/1	./.	./.	0/1	0/0	./.	1/1	0/1	0/0	./.	./.	0/0	1/1	./.	0/0	./.	0/0	./.	./.	./.	./.	./.	./.	1/1	0/0
1.0_contig_5828	30	T	C	90.72	0/0	./.	1/1	./.	1/1	./.	./.	./.	./.	./.	./.	./.	./.	./.	./.	./.	./.	./.	./.	./.	./.	./.	./.	./.	./.	./.	./.	./.	./.	./.	./.	./.	./.	./.	./.	./.	./.	./.	./.	./.	./.	./.	./.	./.	./.
1.0_contig_6529	42	A	C	762.13	0/0	./.	1/1	./.	0/0	./.	./.	./.	0/0	0/0	./.	0/1	./.	./.	./.	./.	./.	./.	0/0	0/0	0/0	./.	./.	./.	0/0	./.	0/0	0/0	./.	./.	./.	0/0	1/1	./.	./.	./.	./.	./.	0/0	./.	./.	./.	./.	0/0	./.
1.0_contig_6624	74	A	G	32.97	1/1	./.	0/0	./.	0/0	./.	0/0	0/0	./.	./.	./.	./.	./.	./.	./.	./.	./.	0/0	0/0	./.	./.	./.	./.	./.	./.	./.	./.	0/0	./.	./.	./.	./.	./.	./.	./.	./.	./.	./.	./.	./.	./.	./.	./.	./.	./.
1.0_contig_6624	87	G	T	223.11	0/0	./.	1/1	./.	0/0	./.	0/0	0/0	./.	./.	./.	./.	./.	./.	./.	./.	./.	0/0	1/1	./.	./.	./.	./.	./.	./.	./.	./.	0/0	./.	./.	./.	./.	./.	./.	./.	./.	./.	./.	./.	./.	./.	./.	./.	./.	./.
1.0_contig_7694	105	C	T	342.98	1/1	./.	0/0	./.	0/0	./.	./.	./.	./.	./.	./.	./.	0/0	./.	./.	./.	./.	./.	./.	0/0	./.	0/0	0/0	./.	0/0	./.	./.	./.	./.	0/0	./.	0/0	./.	./.	0/0	0/0	./.	./.	./.	0/0	./.	./.	0/0	./.	./.
1.0_contig_7694	120	G	A	284.35	1/1	./.	0/0	./.	0/0	./.	./.	./.	./.	./.	./.	./.	0/0	./.	./.	./.	./.	./.	./.	0/0	./.	0/0	0/0	./.	0/0	./.	./.	./.	./.	0/0	./.	0/0	./.	./.	0/0	0/0	./.	./.	./.	0/0	./.	./.	0/0	./.	./.
1.0_contig_7719	40	G	A	2005.64	0/0	0/0	1/1	0/0	./.	./.	0/0	0/1	0/1	0/0	0/0	0/0	0/0	0/0	0/0	0/0	0/0	0/0	0/0	0/1	1/1	0/0	./.	0/0	./.	0/0	0/0	0/1	./.	0/0	./.	./.	0/0	./.	0/0	0/0	1/1	0/0	./.	./.	./.	./.	0/0	./.	./.
1.0_contig_7995	36	A	G	812.64	0/0	./.	1/1	0/0	0/0	0/0	0/0	0/0	0/0	0/0	0/0	0/0	0/0	0/0	0/0	0/0	0/0	0/0	0/0	0/0	0/0	0/0	0/0	0/0	0/0	0/0	0/0	0/0	0/0	0/0	0/0	0/0	0/0	0/0	0/0	0/0	0/0	0/0	./.	./.	0/0	./.	0/0	0/0	./.
1.0_contig_8024	37	A	G	4262.53	1/1	./.	0/0	1/1	./.	./.	1/1	./.	0/0	1/1	1/1	0/0	0/1	./.	./.	./.	./.	./.	./.	1/1	./.	./.	./.	./.	1/1	./.	1/1	0/1	./.	./.	./.	./.	1/1	./.	./.	0/0	./.	./.	./.	1/1	./.	./.	0/0	./.	./.
1.0_contig_8024	90	C	T	109.09	1/1	./.	0/0	./.	./.	./.	./.	./.	./.	0/0	0/0	0/0	./.	./.	0/0	./.	./.	./.	./.	0/0	./.	./.	./.	./.	0/0	./.	./.	0/0	./.	./.	./.	./.	0/0	./.	./.	0/0	./.	./.	./.	0/0	./.	./.	./.	./.	./.
1.0_contig_8024	97	A	G	2082.47	0/0	./.	1/1	./.	./.	./.	./.	./.	./.	1/1	./.	0/0	./.	./.	./.	./.	./.	./.	./.	1/1	./.	./.	./.	./.	0/0	./.	./.	1/1	./.	./.	./.	./.	1/1	./.	./.	0/0	./.	./.	./.	0/0	./.	./.	./.	./.	./.
1.0_contig_8024	98	C	T	1258.02	0/0	./.	1/1	./.	./.	./.	./.	./.	./.	0/0	./.	0/0	./.	./.	./.	./.	./.	./.	./.	0/0	./.	./.	./.	./.	./.	./.	./.	0/0	./.	./.	./.	./.	0/0	./.	./.	0/0	./.	./.	./.	0/0	./.	./.	./.	./.	./.
1.0_contig_8194	89	G	A	868.45	1/1	0/0	0/0	0/0	./.	./.	./.	./.	0/0	./.	0/0	0/0	./.	./.	0/0	0/0	./.	./.	0/0	0/0	./.	./.	./.	./.	0/0	./.	./.	0/0	0/0	0/0	0/0	./.	./.	0/0	./.	./.	./.	./.	./.	0/0	./.	0/0	0/0	0/0	./.
1.0_contig_8426	27	A	G	3757.24	0/0	./.	1/1	./.	./.	./.	./.	./.	./.	./.	./.	1/1	./.	./.	1/1	./.	0/1	./.	./.	./.	./.	./.	./.	./.	./.	./.	1/1	./.	./.	./.	./.	./.	./.	1/1	./.	./.	./.	./.	./.	./.	./.	./.	0/0	./.	./.
1.0_contig_8441	99	G	A	883.04	0/0	./.	1/1	./.	./.	0/0	./.	./.	0/0	./.	./.	0/0	0/0	./.	./.	0/0	./.	0/0	./.	0/0	./.	./.	./.	./.	./.	./.	./.	./.	0/0	./.	./.	./.	./.	./.	0/0	./.	./.	./.	1/1	./.	0/0	./.	1/1	./.	0/0
1.0_contig_8441	113	G	C	1651.75	1/1	./.	0/0	./.	./.	0/0	./.	./.	0/0	./.	./.	0/0	0/0	./.	./.	0/0	./.	0/0	./.	1/1	./.	./.	./.	./.	./.	./.	./.	./.	./.	./.	./.	./.	./.	./.	0/0	./.	./.	./.	0/0	./.	./.	./.	0/0	./.	1/1
1.0_contig_8737	95	T	A	249654	0/0	0/0	1/1	1/1	1/1	0/1	1/1	0/0	1/1	1/1	0/0	1/1	0/1	0/1	0/1	0/1	0/1	0/0	0/1	0/1	0/1	0/1	0/1	0/0	0/1	1/1	0/1	0/1	0/1	0/1	0/1	1/1	0/1	0/1	1/1	0/0	0/0	0/1	0/1	1/1	0/0	0/0	0/0	0/0	1/1
1.0_contig_8737	107	T	C	255434	0/0	0/0	1/1	1/1	1/1	0/1	1/1	0/0	1/1	1/1	0/0	1/1	0/1	0/1	0/1	0/1	0/1	0/0	0/1	0/1	0/1	0/1	0/1	0/0	0/1	1/1	0/1	0/1	0/1	0/1	0/1	1/1	0/1	0/1	1/1	0/0	0/0	0/1	0/1	1/1	0/0	0/0	0/0	0/0	1/1
1.0_contig_8912	112	A	T	4290.67	0/0	1/1	1/1	0/0	./.	./.	./.	0/0	0/0	0/1	./.	0/0	0/1	0/0	1/1	0/1	0/0	0/0	0/1	0/0	./.	./.	./.	0/0	0/0	./.	0/0	0/0	./.	./.	0/0	0/0	1/1	./.	0/0	0/0	1/1	./.	./.	./.	./.	0/0	1/1	./.	./.
1.0_contig_9086	127	C	T	13080.6	1/1	1/1	0/0	0/0	./.	./.	./.	0/1	0/1	1/1	./.	1/1	0/0	1/1	1/1	1/1	1/1	./.	1/1	1/1	1/1	0/1	0/0	0/1	./.	./.	1/1	1/1	./.	1/1	./.	./.	1/1	0/1	0/0	./.	1/1	./.	./.	./.	./.	./.	1/1	./.	./.
1.0_contig_9120	26	C	T	218078	0/0	0/0	1/1	1/1	0/0	0/0	1/1	1/1	0/1	0/0	0/1	1/1	1/1	1/1	0/1	0/1	0/1	1/1	1/1	1/1	0/1	0/1	0/0	0/0	0/1	0/0	0/1	0/1	1/1	1/1	0/0	0/1	0/0	1/1	0/1	0/1	0/0	0/1	0/1	1/1	0/0	0/0	0/0	0/0	0/0
1.0_contig_9975	43	C	T	1515.47	0/0	0/0	1/1	0/0	./.	./.	./.	0/0	0/0	0/0	1/1	0/0	0/0	./.	./.	0/0	./.	0/0	0/0	./.	./.	0/0	0/0	0/0	0/0	./.	./.	0/0	0/0	./.	./.	0/0	0/0	./.	0/0	./.	./.	./.	./.	./.	./.	./.	0/0	./.	./.
1.0_contig_9975	119	T	C	2235.04	0/0	0/0	1/1	./.	./.	./.	./.	1/1	0/0	1/1	0/0	1/1	0/1	./.	./.	0/1	./.	0/0	0/1	./.	./.	0/1	1/1	./.	0/0	./.	./.	0/1	1/1	./.	./.	0/0	1/1	./.	1/1	./.	./.	./.	./.	./.	./.	./.	0/0	./.	./.
1.0_contig_10282	26	T	C	421.21	0/0	0/0	1/1	0/0	0/1	./.	0/0	0/0	0/0	0/0	./.	0/1	./.	0/0	0/0	0/0	0/0	0/0	0/0	0/0	0/0	0/0	0/0	0/0	0/0	0/0	0/0	0/0	0/0	0/0	./.	0/0	0/0	./.	0/0	./.	0/0	./.	0/0	0/0	./.	0/0	0/0	0/0	./.
1.0_contig_10402	79	G	A	2576.87	0/0	./.	1/1	0/0	./.	./.	./.	./.	0/0	./.	./.	./.	./.	./.	./.	./.	./.	./.	0/0	./.	./.	./.	0/0	./.	./.	./.	./.	./.	./.	./.	./.	./.	./.	./.	./.	./.	./.	./.	./.	./.	./.	./.	./.	0/0	./.
1.0_contig_10402	129	C	T	624.27	1/1	./.	0/0	0/0	0/0	./.	0/0	./.	0/0	./.	./.	./.	./.	./.	./.	./.	./.	./.	0/0	./.	./.	./.	./.	./.	./.	./.	./.	./.	./.	./.	./.	./.	./.	./.	./.	./.	./.	./.	./.	./.	./.	./.	./.	0/0	./.
1.0_contig_10963	84	C	T	116.1	0/0	0/0	1/1	0/0	./.	./.	./.	0/0	./.	0/0	./.	0/0	./.	./.	./.	0/0	0/0	0/0	./.	0/0	0/0	./.	./.	./.	0/0	./.	./.	./.	./.	./.	./.	0/0	./.	0/0	0/0	./.	0/0	./.	./.	./.	./.	./.	0/0	./.	./.
1.0_contig_10963	100	C	T	1145.32	1/1	./.	0/0	0/0	0/0	./.	./.	0/0	./.	0/0	./.	1/1	./.	./.	./.	./.	1/1	0/0	./.	0/1	0/0	./.	./.	./.	0/0	./.	./.	./.	./.	./.	./.	1/1	./.	0/0	0/0	./.	0/0	./.	./.	./.	./.	./.	./.	./.	./.
1.0_contig_11544	60	C	T	184.56	0/0	0/0	1/1	./.	./.	./.	0/0	./.	0/0	0/0	./.	0/0	0/0	0/0	0/0	0/0	0/0	0/0	0/0	0/0	./.	./.	0/0	./.	0/0	./.	./.	0/0	0/0	./.	0/0	0/1	0/0	./.	./.	./.	./.	./.	0/0	0/0	./.	./.	0/0	0/0	./.
1.0_contig_11544	64	G	A	232.6	0/0	0/0	1/1	./.	./.	./.	0/0	./.	0/0	0/0	./.	0/0	0/0	0/0	0/0	0/0	0/0	0/0	0/0	0/0	./.	./.	0/0	./.	0/0	./.	./.	0/0	0/0	./.	0/0	0/1	0/0	./.	./.	./.	./.	./.	0/0	0/0	./.	./.	0/0	0/0	./.
1.0_contig_11544	125	G	A	4064.18	0/0	./.	1/1	./.	./.	./.	1/1	./.	./.	./.	./.	1/1	1/1	1/1	1/1	./.	./.	./.	0/1	./.	./.	./.	1/1	./.	0/0	./.	./.	1/1	./.	./.	./.	1/1	./.	./.	./.	./.	./.	./.	./.	./.	./.	./.	./.	1/1	./.
1.0_contig_11630	87	T	G	4779.49	1/1	./.	0/0	./.	1/1	./.	./.	./.	./.	./.	1/1	./.	./.	./.	./.	./.	1/1	1/1	./.	./.	./.	./.	./.	./.	./.	./.	./.	./.	./.	./.	./.	./.	./.	./.	./.	./.	./.	./.	./.	./.	./.	./.	./.	./.	./.
1.0_contig_12382	47	C	T	950.64	0/0	0/0	1/1	0/0	0/0	./.	0/0	0/0	0/0	0/0	./.	./.	0/0	./.	0/0	0/0	0/0	./.	0/0	./.	0/0	0/0	./.	./.	0/0	0/0	0/0	0/0	0/0	0/0	./.	0/0	./.	./.	0/0	0/0	./.	0/0	0/0	0/0	./.	0/0	./.	0/0	./.
1.0_contig_12440	5	A	G	164.95	0/0	./.	1/1	./.	./.	./.	./.	./.	./.	./.	./.	./.	./.	./.	./.	./.	./.	./.	./.	./.	./.	./.	./.	./.	./.	./.	./.	./.	./.	./.	./.	./.	./.	./.	./.	./.	./.	./.	./.	./.	./.	./.	./.	./.	./.
1.0_contig_12440	56	C	T	83.15	0/0	./.	1/1	0/0	./.	./.	./.	./.	0/0	./.	./.	./.	0/0	0/0	0/0	./.	0/0	./.	./.	./.	0/0	0/0	./.	./.	0/0	./.	./.	./.	0/0	./.	./.	./.	./.	./.	./.	./.	./.	./.	0/0	0/0	./.	./.	./.	./.	./.
1.0_contig_12440	126	A	G	4924.26	1/1	./.	0/0	0/0	./.	./.	./.	./.	1/1	./.	./.	./.	1/1	1/1	./.	./.	1/1	./.	./.	./.	./.	./.	./.	./.	1/1	./.	./.	./.	1/1	./.	./.	./.	./.	./.	./.	./.	./.	./.	0/0	./.	./.	./.	./.	./.	./.
1.0_contig_12684	26	A	G	13319.7	0/0	0/0	1/1	1/1	1/1	0/1	1/1	0/0	0/0	0/1	0/0	./.	1/1	0/1	1/1	0/1	1/1	0/0	0/1	0/1	./.	1/1	./.	./.	1/1	./.	0/1	0/0	0/1	0/0	./.	0/0	1/1	0/0	0/1	./.	0/0	./.	0/0	1/1	./.	./.	0/1	0/1	0/0
1.0_contig_12684	27	G	A	12599.2	0/0	0/0	1/1	1/1	1/1	0/1	1/1	0/0	0/0	0/1	0/0	./.	1/1	0/1	1/1	0/1	1/1	0/0	0/1	0/1	./.	1/1	./.	./.	1/1	./.	0/1	0/0	0/1	0/0	./.	0/0	1/1	0/0	0/1	./.	0/0	./.	0/0	1/1	./.	./.	0/1	0/1	0/0
1.0_contig_12684	47	G	A	13049.3	0/0	0/0	1/1	1/1	1/1	0/1	1/1	0/0	0/0	0/1	0/0	./.	1/1	0/1	1/1	0/1	0/1	0/0	0/1	0/1	./.	1/1	./.	./.	1/1	./.	0/1	0/0	0/1	0/0	./.	0/0	1/1	0/0	0/1	./.	0/0	./.	0/0	1/1	./.	./.	0/1	0/1	0/0
1.0_contig_12684	59	C	A	12998.9	0/0	0/0	1/1	1/1	1/1	0/1	1/1	0/0	0/0	0/1	0/0	./.	1/1	0/1	1/1	0/1	1/1	0/0	0/1	0/1	./.	1/1	./.	./.	1/1	./.	0/1	0/0	0/1	0/0	./.	0/0	1/1	0/0	0/1	./.	0/0	./.	0/0	1/1	./.	./.	0/1	0/1	0/0
1.0_contig_12684	76	C	G	12921.4	0/0	0/0	1/1	1/1	1/1	0/1	1/1	0/0	0/0	0/1	0/0	./.	1/1	0/1	1/1	0/1	1/1	0/0	0/1	0/1	./.	1/1	./.	./.	1/1	./.	0/1	0/0	0/1	0/0	./.	0/0	1/1	0/0	0/1	./.	0/0	./.	0/0	1/1	./.	./.	0/1	0/1	0/0
1.0_contig_12684	78	C	T	13024.9	0/0	0/0	1/1	1/1	1/1	0/1	1/1	0/0	0/0	0/1	0/0	./.	1/1	0/1	1/1	0/1	1/1	0/0	0/1	0/1	./.	1/1	./.	./.	1/1	./.	0/1	0/0	0/1	0/0	./.	0/0	1/1	0/0	0/1	./.	0/0	./.	0/0	1/1	./.	./.	0/1	0/1	0/0
1.0_contig_12684	122	G	A	11089.2	0/0	0/0	1/1	1/1	1/1	0/1	1/1	0/0	0/0	0/1	0/0	./.	1/1	./.	./.	0/1	1/1	0/0	0/1	0/1	./.	1/1	./.	./.	1/1	./.	0/1	0/0	0/1	0/0	./.	0/0	1/1	0/0	0/1	./.	0/0	./.	0/0	1/1	./.	./.	0/1	0/1	0/0
1.0_contig_13275	62	C	T	346.39	0/0	0/0	1/1	0/0	0/0	0/0	0/0	0/0	0/1	0/0	0/0	0/0	./.	0/0	0/0	0/0	0/0	0/0	0/0	0/0	./.	0/0	0/1	0/0	0/0	./.	0/0	0/0	./.	0/0	./.	./.	./.	0/0	0/0	0/0	./.	0/1	0/0	./.	./.	./.	0/0	0/0	./.
1.0_contig_13275	72	C	T	1867.04	0/0	0/0	1/1	0/0	0/0	0/0	0/0	0/1	0/0	0/0	0/0	0/0	./.	0/0	0/0	0/0	0/0	0/1	0/0	0/0	./.	1/1	0/0	0/0	0/0	./.	0/0	0/1	./.	0/0	./.	./.	./.	0/0	0/0	0/0	./.	0/1	0/1	./.	./.	./.	0/0	0/1	./.
1.0_contig_13275	85	C	T	70.85	0/0	0/0	1/1	0/0	0/0	0/0	0/0	0/0	0/0	0/0	0/0	0/0	./.	0/0	0/0	0/0	0/0	0/0	0/0	0/0	./.	0/0	0/0	0/0	0/0	./.	0/0	0/0	./.	0/0	./.	./.	./.	0/0	0/0	0/0	./.	0/0	0/0	./.	./.	./.	0/0	0/0	./.
1.0_contig_13484	16	G	A	1141.31	0/0	0/0	1/1	./.	./.	0/0	./.	0/0	0/0	./.	./.	./.	./.	./.	./.	0/0	./.	./.	./.	./.	./.	./.	./.	./.	./.	./.	0/0	0/0	./.	./.	./.	./.	./.	./.	./.	./.	./.	./.	./.	./.	./.	./.	./.	./.	./.
1.0_contig_13508	37	C	A	864.52	0/0	./.	1/1	0/0	./.	./.	./.	./.	0/0	0/1	./.	./.	0/0	0/0	./.	./.	./.	./.	0/0	0/1	0/0	0/0	0/0	0/0	0/0	./.	./.	0/0	0/0	0/0	0/0	0/0	0/0	0/0	0/0	./.	./.	./.	./.	./.	./.	./.	./.	./.	./.
1.0_contig_13786	98	T	C	20540.3	1/1	./.	0/0	./.	./.	./.	1/1	1/1	./.	1/1	./.	1/1	./.	./.	1/1	1/1	./.	./.	0/1	1/1	./.	1/1	./.	./.	1/1	./.	./.	1/1	0/1	./.	./.	0/0	./.	1/1	1/1	./.	./.	./.	1/1	1/1	1/1	./.	./.	./.	./.
1.0_contig_13786	107	C	T	19048.2	1/1	./.	0/0	./.	./.	./.	1/1	1/1	./.	0/0	./.	0/0	./.	./.	1/1	0/0	./.	./.	1/1	0/1	./.	1/1	./.	./.	1/1	./.	./.	1/1	0/1	./.	./.	./.	./.	1/1	1/1	./.	./.	./.	./.	1/1	1/1	./.	./.	./.	./.
1.0_contig_13786	132	G	A	122.66	1/1	./.	0/0	./.	./.	./.	0/0	0/0	./.	./.	./.	./.	./.	./.	./.	0/0	./.	./.	./.	0/0	./.	0/0	./.	./.	./.	./.	./.	./.	0/0	./.	./.	./.	./.	0/0	0/0	./.	./.	./.	./.	0/0	./.	./.	./.	./.	./.
1.0_contig_14085	24	T	C	6066.96	0/0	./.	1/1	1/1	./.	1/1	./.	0/0	./.	./.	./.	0/0	./.	./.	1/1	./.	./.	./.	0/0	./.	1/1	0/0	0/0	./.	./.	./.	./.	0/1	./.	./.	./.	./.	./.	./.	0/0	1/1	./.	./.	./.	./.	./.	./.	./.	./.	./.
1.0_contig_14085	28	A	C	2926.07	0/0	./.	1/1	0/0	./.	0/0	./.	0/0	./.	./.	./.	0/0	./.	./.	0/0	./.	./.	./.	0/0	./.	0/0	0/0	0/0	./.	./.	./.	./.	0/0	./.	./.	./.	./.	./.	1/1	0/0	0/0	./.	./.	./.	./.	./.	./.	./.	./.	./.
1.0_contig_14085	47	A	C	137.17	1/1	./.	0/0	0/0	./.	0/0	./.	0/0	./.	./.	./.	0/0	./.	./.	./.	./.	./.	./.	0/0	./.	0/0	0/0	0/0	./.	./.	./.	./.	0/0	./.	./.	./.	./.	./.	0/0	0/0	0/0	./.	./.	./.	./.	./.	./.	./.	./.	./.
1.0_contig_14085	48	A	G	117.73	1/1	./.	0/0	0/0	./.	0/0	./.	0/0	./.	./.	./.	0/0	./.	./.	./.	./.	./.	./.	0/0	./.	0/0	0/0	0/0	./.	./.	./.	./.	0/0	./.	./.	./.	./.	./.	0/0	0/0	0/0	./.	./.	./.	./.	./.	./.	./.	./.	./.
1.0_contig_14085	51	C	A	2942.66	0/0	./.	1/1	0/0	./.	0/0	./.	0/0	./.	./.	./.	0/0	./.	./.	./.	./.	./.	./.	0/0	./.	0/0	0/0	0/0	./.	./.	./.	./.	0/0	./.	./.	./.	./.	./.	0/0	0/0	0/0	./.	./.	./.	./.	./.	./.	./.	./.	./.
1.0_contig_14085	63	A	G	2970.66	0/0	./.	1/1	0/0	0/0	0/0	./.	0/0	./.	./.	./.	0/0	./.	./.	./.	./.	./.	./.	0/0	./.	0/0	0/0	0/0	./.	./.	./.	./.	0/0	./.	./.	./.	./.	./.	0/0	0/0	0/0	./.	./.	./.	./.	./.	./.	./.	./.	./.
1.0_contig_14085	67	T	C	3721.57	1/1	./.	0/0	0/1	0/0	0/1	./.	1/1	./.	./.	./.	1/1	./.	./.	./.	./.	./.	./.	0/1	./.	1/1	0/1	1/1	./.	./.	./.	./.	0/0	./.	./.	./.	./.	./.	0/0	1/1	1/1	./.	./.	./.	./.	./.	./.	./.	./.	./.
1.0_contig_14085	72	T	A	214.81	1/1	./.	0/0	0/0	0/0	0/0	./.	0/0	./.	./.	./.	0/0	./.	./.	./.	./.	./.	./.	1/1	0/0	0/0	0/0	1/1	./.	./.	./.	./.	0/0	./.	./.	./.	./.	./.	0/0	0/0	0/0	./.	./.	./.	./.	./.	./.	./.	./.	./.
1.0_contig_14085	88	G	A	4191.26	0/0	./.	1/1	0/0	0/0	0/1	./.	0/0	./.	./.	./.	0/0	./.	./.	./.	./.	./.	./.	0/0	0/0	0/0	0/0	0/0	./.	./.	./.	./.	0/0	./.	./.	./.	./.	./.	0/0	0/0	0/0	./.	./.	./.	./.	./.	./.	./.	./.	./.
1.0_contig_14085	105	T	A	326	1/1	./.	0/0	0/0	0/0	0/0	./.	0/0	./.	./.	./.	0/0	./.	./.	./.	./.	./.	./.	0/0	0/0	0/0	0/0	0/0	./.	./.	./.	0/0	0/0	./.	./.	./.	./.	./.	0/0	0/0	0/0	./.	./.	./.	./.	./.	./.	./.	./.	./.
1.0_contig_14085	107	C	T	3168.81	0/0	./.	1/1	0/0	0/0	0/0	./.	0/0	./.	./.	./.	0/0	./.	./.	./.	./.	./.	./.	0/0	0/0	0/0	0/0	0/0	./.	./.	./.	0/0	0/0	./.	./.	./.	./.	./.	0/0	0/0	0/0	./.	./.	./.	./.	./.	./.	./.	./.	./.
1.0_contig_14336	15	T	A	1435.74	0/0	./.	1/1	0/0	0/0	./.	./.	0/0	0/0	0/0	0/0	0/0	0/0	./.	./.	0/0	./.	0/0	0/0	./.	0/0	./.	./.	./.	0/0	./.	./.	0/0	./.	./.	./.	./.	./.	0/0	0/0	./.	./.	./.	./.	./.	./.	./.	./.	./.	./.
1.0_contig_14336	73	A	G	14148.2	1/1	./.	0/0	0/1	0/0	./.	./.	0/0	1/1	1/1	0/0	./.	1/1	./.	./.	0/1	./.	0/0	0/1	1/1	1/1	./.	./.	./.	0/1	0/0	./.	0/1	1/1	./.	0/1	1/1	./.	0/1	0/1	./.	./.	./.	./.	1/1	./.	./.	./.	./.	./.
1.0_contig_14336	91	G	A	20616.4	0/0	./.	1/1	1/1	1/1	./.	./.	1/1	0/0	0/0	1/1	./.	0/1	./.	./.	0/1	./.	1/1	0/1	0/0	0/1	./.	./.	./.	0/1	1/1	./.	0/1	0/0	./.	0/1	1/1	./.	0/1	0/0	./.	./.	./.	./.	0/1	./.	./.	./.	./.	./.
1.0_contig_14336	103	A	G	18812.2	1/1	./.	0/0	0/1	0/0	./.	./.	0/0	1/1	0/1	./.	./.	1/1	./.	./.	0/1	./.	0/0	1/1	1/1	1/1	./.	./.	./.	1/1	1/1	./.	0/1	1/1	./.	0/1	1/1	./.	1/1	0/0	./.	./.	./.	./.	0/1	./.	./.	./.	./.	./.
1.0_contig_15202	24	A	G	6975.83	0/0	0/0	1/1	./.	./.	./.	./.	./.	1/1	0/0	./.	./.	./.	1/1	0/1	1/1	0/1	0/0	./.	./.	./.	./.	0/1	0/1	./.	0/0	./.	0/1	0/1	0/0	./.	0/0	./.	0/0	./.	./.	0/1	./.	1/1	./.	1/1	./.	./.	0/0	0/0
1.0_contig_15202	26	C	T	7107.35	0/0	0/0	1/1	./.	./.	./.	./.	./.	1/1	0/0	./.	./.	./.	1/1	0/1	1/1	0/1	0/0	./.	./.	./.	./.	0/1	0/1	./.	0/0	./.	0/1	0/1	0/0	./.	0/0	./.	0/0	./.	./.	0/1	./.	1/1	./.	1/1	./.	./.	0/0	0/0
1.0_contig_15221	29	G	A	581.35	0/0	./.	1/1	./.	./.	0/0	./.	0/0	./.	./.	./.	./.	./.	0/0	./.	0/0	0/1	./.	./.	./.	./.	./.	./.	./.	./.	./.	0/0	./.	./.	./.	./.	./.	./.	./.	./.	./.	./.	./.	./.	./.	./.	./.	./.	0/0	./.
1.0_contig_15221	43	G	A	1058.65	0/0	./.	1/1	./.	./.	0/0	./.	0/0	./.	./.	./.	./.	./.	0/0	./.	0/0	0/0	./.	./.	./.	./.	./.	./.	./.	./.	./.	0/1	./.	./.	./.	./.	./.	./.	./.	./.	./.	./.	./.	./.	./.	./.	./.	./.	0/1	./.
1.0_contig_16029	32	T	C	6691.74	1/1	./.	0/0	1/1	./.	./.	./.	./.	0/1	./.	./.	0/0	./.	./.	0/1	./.	1/1	./.	0/1	0/0	./.	0/0	./.	./.	1/1	./.	./.	0/1	./.	./.	./.	./.	0/0	./.	0/0	./.	./.	./.	0/0	./.	./.	./.	./.	./.	./.
1.0_contig_16029	44	C	T	99.72	0/0	0/0	1/1	0/0	./.	./.	./.	./.	0/0	./.	./.	0/0	./.	./.	0/0	0/0	0/0	0/0	0/0	0/0	./.	0/0	./.	./.	0/0	./.	./.	0/0	./.	./.	./.	./.	0/0	./.	0/0	./.	./.	./.	0/0	./.	./.	./.	./.	./.	./.
1.0_contig_16029	52	T	A	69.63	0/0	0/0	1/1	0/0	./.	./.	./.	./.	0/0	./.	./.	./.	./.	./.	0/0	0/0	0/0	0/0	0/0	0/0	./.	0/0	./.	./.	./.	./.	./.	0/0	./.	./.	./.	./.	0/0	./.	0/0	./.	./.	./.	0/0	./.	./.	./.	./.	./.	./.
1.0_contig_16029	62	T	A	69.89	0/0	./.	1/1	0/0	./.	./.	./.	./.	0/0	./.	./.	./.	./.	./.	0/0	0/0	0/0	0/0	0/0	0/0	./.	0/0	./.	./.	./.	./.	./.	./.	./.	./.	./.	./.	./.	./.	0/0	./.	./.	./.	./.	./.	./.	./.	./.	./.	./.
1.0_contig_16029	87	C	T	71.79	0/0	./.	1/1	0/0	./.	./.	./.	./.	0/0	./.	./.	./.	./.	./.	0/0	0/0	./.	0/0	./.	0/0	./.	0/0	./.	./.	./.	./.	./.	./.	./.	./.	./.	./.	./.	./.	0/0	./.	./.	./.	./.	./.	./.	./.	./.	./.	./.
1.0_contig_16029	90	C	T	968.36	0/0	./.	1/1	0/0	./.	./.	./.	./.	0/0	./.	./.	./.	./.	./.	1/1	0/0	./.	0/0	./.	0/1	./.	1/1	./.	./.	./.	./.	./.	./.	./.	./.	./.	./.	./.	./.	0/0	./.	./.	./.	./.	./.	./.	./.	./.	./.	./.
1.0_contig_16029	104	C	A	75.8	0/0	./.	1/1	./.	./.	./.	./.	./.	0/0	./.	./.	./.	./.	./.	0/0	./.	./.	0/0	./.	./.	./.	./.	./.	./.	./.	./.	./.	./.	./.	./.	./.	./.	./.	./.	./.	./.	./.	./.	./.	./.	./.	./.	./.	./.	./.
1.0_contig_16379	126	A	G	150.48	0/0	./.	1/1	./.	0/0	./.	./.	0/0	0/0	./.	./.	./.	./.	./.	0/0	./.	./.	./.	0/0	./.	./.	./.	./.	./.	./.	1/1	./.	0/0	./.	./.	./.	./.	./.	./.	1/1	./.	./.	./.	./.	./.	./.	./.	./.	./.	./.
1.0_contig_16399	79	C	T	5311.62	0/0	0/0	1/1	0/1	0/0	0/1	0/1	0/1	0/0	0/1	./.	0/0	0/1	0/0	./.	0/0	./.	0/1	0/1	0/0	0/1	./.	0/1	./.	0/0	./.	./.	0/0	./.	./.	0/0	0/0	./.	./.	0/0	./.	0/0	./.	./.	./.	./.	./.	./.	./.	0/0
1.0_contig_17229	15	G	A	3166.47	0/0	1/1	1/1	./.	./.	./.	./.	0/1	0/0	0/0	./.	1/1	0/0	1/1	./.	1/1	./.	0/0	./.	0/0	./.	./.	./.	0/0	./.	./.	0/0	0/0	0/0	./.	./.	1/1	./.	./.	./.	./.	./.	./.	./.	0/0	./.	./.	0/0	./.	./.
1.0_contig_17229	36	C	T	4400.25	1/1	0/0	0/0	./.	./.	./.	./.	1/1	1/1	0/0	./.	0/0	1/1	0/1	./.	0/0	./.	0/0	./.	1/1	./.	./.	./.	0/0	./.	./.	0/0	1/1	1/1	./.	./.	0/0	./.	./.	./.	./.	./.	./.	./.	./.	./.	./.	1/1	./.	./.
1.0_contig_17229	52	C	T	374.45	0/0	0/0	1/1	./.	./.	./.	./.	0/0	0/0	0/0	./.	0/0	0/0	0/0	./.	0/0	./.	0/0	./.	0/0	./.	./.	./.	0/0	./.	./.	0/0	0/0	./.	./.	./.	0/0	./.	./.	0/0	./.	./.	./.	./.	./.	./.	./.	0/0	./.	./.
1.0_contig_17229	53	A	G	365.23	0/0	0/0	1/1	./.	./.	./.	./.	0/0	0/0	0/0	./.	0/0	0/0	0/0	./.	0/0	./.	0/0	./.	0/0	./.	./.	./.	0/0	./.	./.	0/0	0/0	./.	./.	./.	0/0	./.	./.	0/0	./.	./.	./.	./.	./.	./.	./.	0/0	./.	./.
1.0_contig_17229	78	A	G	649.58	0/0	./.	1/1	./.	0/0	./.	./.	./.	0/0	0/0	./.	./.	0/0	0/0	./.	0/0	./.	0/0	0/0	./.	./.	./.	./.	./.	./.	./.	0/0	0/0	./.	./.	./.	./.	./.	./.	./.	./.	./.	./.	./.	./.	./.	./.	./.	./.	./.
1.0_contig_17229	87	A	G	8957.95	1/1	./.	0/0	./.	1/1	./.	./.	./.	0/0	1/1	./.	./.	1/1	0/0	./.	1/1	./.	0/0	0/0	./.	./.	./.	./.	./.	./.	./.	0/0	0/0	./.	./.	./.	./.	./.	./.	./.	./.	./.	./.	./.	./.	./.	./.	./.	./.	./.
1.0_contig_17229	112	A	G	329.97	0/0	./.	1/1	./.	0/0	./.	./.	./.	0/0	0/0	./.	./.	0/0	0/0	./.	0/0	./.	0/0	0/0	./.	./.	./.	./.	./.	./.	./.	0/0	0/0	./.	./.	./.	./.	./.	./.	./.	./.	./.	./.	./.	./.	./.	./.	./.	./.	./.
1.0_contig_18638	19	T	A	239.06	1/1	0/0	0/0	0/0	0/0	0/0	0/0	0/0	0/0	0/0	0/1	0/0	0/0	0/0	./.	0/0	0/0	0/0	0/0	0/0	0/0	0/0	0/0	./.	0/0	./.	0/0	0/0	./.	./.	./.	0/0	0/0	0/0	0/0	0/0	0/0	0/0	0/1	0/0	./.	./.	./.	0/0	./.
1.0_contig_18638	90	C	T	357.08	0/0	0/0	1/1	0/0	0/0	0/0	./.	0/0	0/0	0/0	0/0	0/0	0/0	0/0	./.	0/0	0/0	0/0	0/0	0/0	0/0	0/0	0/0	./.	0/0	./.	0/0	0/0	./.	0/0	./.	0/0	0/0	0/0	0/0	0/1	0/0	0/0	0/0	0/0	./.	./.	0/0	0/1	./.
1.0_contig_18638	101	C	T	4368.9	0/0	0/0	1/1	0/1	0/0	./.	./.	0/0	0/0	0/0	0/0	0/1	0/1	1/1	./.	0/0	0/1	0/0	0/0	0/0	0/1	0/0	0/0	./.	0/0	./.	0/0	0/1	./.	0/0	./.	0/0	0/0	0/0	0/0	0/0	0/0	0/0	0/1	1/1	./.	./.	1/1	0/0	./.
1.0_contig_19709	102	C	T	374.42	0/0	./.	1/1	./.	0/0	./.	./.	0/0	0/0	./.	./.	./.	./.	./.	./.	./.	./.	./.	./.	0/0	./.	./.	./.	./.	./.	./.	./.	./.	./.	./.	./.	./.	./.	./.	0/0	./.	./.	./.	./.	./.	./.	./.	./.	./.	./.
1.0_contig_20018	34	T	C	473.36	1/1	./.	0/0	./.	./.	./.	./.	./.	./.	./.	./.	./.	./.	./.	./.	./.	./.	./.	./.	./.	./.	./.	./.	./.	./.	./.	./.	./.	./.	./.	./.	./.	./.	./.	./.	./.	./.	./.	./.	./.	./.	./.	./.	./.	./.
1.0_contig_20018	35	T	G	473.36	1/1	./.	0/0	./.	./.	./.	./.	./.	./.	./.	./.	./.	./.	./.	./.	./.	./.	./.	./.	./.	./.	./.	./.	./.	./.	./.	./.	./.	./.	./.	./.	./.	./.	./.	./.	./.	./.	./.	./.	./.	./.	./.	./.	./.	./.
1.0_contig_20018	41	G	A	206.45	1/1	0/0	0/0	./.	./.	./.	./.	./.	./.	./.	./.	./.	./.	./.	./.	./.	./.	./.	./.	./.	./.	./.	./.	./.	./.	./.	./.	./.	./.	./.	./.	./.	./.	./.	./.	./.	./.	./.	./.	./.	./.	./.	./.	./.	./.
1.0_contig_20018	65	C	T	631.02	0/0	0/0	1/1	./.	0/0	./.	./.	./.	./.	./.	./.	./.	./.	./.	./.	./.	./.	./.	./.	./.	./.	./.	./.	./.	./.	./.	./.	./.	./.	./.	./.	./.	./.	./.	./.	./.	./.	./.	./.	./.	./.	./.	./.	./.	./.
1.0_contig_20018	69	G	A	571.15	1/1	0/0	0/0	./.	0/0	./.	./.	./.	./.	./.	./.	./.	./.	./.	./.	./.	./.	./.	./.	./.	./.	./.	./.	./.	./.	./.	./.	./.	./.	./.	./.	./.	./.	./.	./.	./.	./.	./.	./.	./.	./.	./.	./.	./.	./.
1.0_contig_20018	111	C	T	1464.92	1/1	./.	0/0	./.	0/0	./.	./.	./.	./.	0/0	./.	./.	./.	./.	./.	./.	./.	1/1	./.	./.	./.	./.	./.	./.	./.	./.	./.	./.	./.	./.	./.	./.	./.	./.	./.	./.	./.	./.	./.	./.	./.	./.	./.	./.	./.
1.0_contig_20598	24	G	A	174.14	1/1	1/1	0/0	./.	./.	./.	0/0	./.	0/0	0/0	./.	0/0	./.	./.	./.	0/0	0/0	0/0	./.	0/0	./.	0/0	0/0	./.	0/0	./.	./.	0/0	0/0	./.	./.	./.	./.	./.	0/0	0/0	0/0	./.	0/0	./.	./.	./.	./.	./.	./.
1.0_contig_20598	36	G	C	752.7	0/0	./.	1/1	./.	./.	./.	0/0	0/0	0/0	0/0	0/0	0/1	./.	./.	./.	0/0	0/0	0/0	./.	0/0	./.	0/0	0/0	./.	0/0	./.	./.	0/0	0/0	./.	./.	./.	./.	./.	0/0	0/0	0/0	./.	0/0	./.	./.	./.	./.	./.	./.
1.0_contig_20598	124	G	A	695.78	0/0	./.	1/1	./.	./.	./.	0/0	./.	1/1	./.	./.	1/1	0/0	./.	./.	0/0	./.	1/1	./.	0/0	./.	0/0	./.	./.	./.	./.	./.	./.	./.	./.	./.	./.	./.	./.	0/0	0/0	./.	./.	./.	./.	./.	./.	./.	./.	./.
1.0_contig_20759	102	T	A	205.99	0/0	./.	1/1	./.	./.	0/0	./.	0/0	./.	0/0	./.	./.	./.	./.	0/0	./.	./.	./.	0/0	./.	./.	./.	./.	./.	./.	./.	./.	./.	0/0	./.	./.	./.	0/0	./.	0/0	./.	./.	./.	./.	./.	./.	./.	./.	./.	./.
1.0_contig_20759	105	G	A	193.66	0/0	./.	1/1	./.	./.	0/0	./.	0/0	./.	0/0	./.	./.	./.	./.	0/0	./.	./.	./.	0/0	./.	./.	./.	./.	./.	./.	./.	./.	./.	0/0	./.	./.	./.	0/0	./.	0/0	./.	./.	./.	./.	./.	./.	./.	./.	./.	./.
1.0_contig_20759	106	G	A	98.43	1/1	./.	0/0	./.	./.	0/0	./.	0/0	./.	0/0	./.	./.	./.	./.	0/0	./.	./.	./.	0/0	./.	./.	./.	./.	./.	./.	./.	./.	./.	0/0	./.	./.	./.	0/0	./.	0/0	./.	./.	./.	./.	./.	./.	./.	./.	./.	./.
1.0_contig_20759	112	C	T	66.6	1/1	./.	0/0	./.	./.	0/0	./.	0/0	./.	0/0	./.	./.	./.	./.	0/0	./.	./.	./.	./.	./.	./.	./.	./.	./.	./.	./.	./.	./.	0/0	./.	./.	./.	0/0	./.	0/0	./.	./.	./.	./.	./.	./.	./.	./.	./.	./.
1.0_contig_22895	38	T	C	61.55	0/0	./.	1/1	0/0	0/0	./.	./.	./.	0/0	./.	./.	./.	./.	./.	./.	0/0	./.	./.	./.	./.	./.	./.	./.	./.	./.	./.	./.	./.	./.	./.	./.	./.	./.	./.	./.	./.	./.	./.	./.	./.	./.	./.	./.	./.	./.
1.0_contig_22895	47	T	C	2507.51	0/0	./.	1/1	0/0	0/0	./.	./.	./.	0/0	./.	./.	./.	./.	./.	./.	./.	./.	./.	./.	./.	./.	./.	./.	./.	./.	./.	./.	./.	./.	./.	./.	./.	./.	./.	./.	./.	./.	./.	./.	./.	./.	./.	./.	./.	./.
1.0_contig_22895	50	A	G	60.23	0/0	./.	1/1	0/0	0/0	./.	./.	./.	0/0	./.	./.	./.	./.	./.	./.	./.	./.	./.	./.	./.	./.	./.	./.	./.	./.	./.	./.	./.	./.	./.	./.	./.	./.	./.	./.	./.	./.	./.	./.	./.	./.	./.	./.	./.	./.
1.0_contig_22895	57	G	T	76.94	0/0	./.	1/1	0/0	0/0	./.	./.	0/0	0/0	./.	./.	./.	./.	./.	./.	0/0	./.	./.	./.	./.	./.	./.	./.	./.	./.	./.	./.	./.	./.	./.	./.	./.	./.	./.	./.	./.	./.	./.	./.	./.	./.	./.	./.	./.	./.
1.0_contig_22895	71	G	A	55.76	0/0	./.	1/1	0/0	0/0	./.	./.	0/0	0/0	./.	./.	./.	./.	./.	./.	0/0	./.	./.	0/0	./.	./.	0/0	./.	./.	./.	./.	./.	./.	0/0	./.	./.	./.	0/0	./.	0/0	./.	./.	./.	./.	./.	./.	./.	./.	./.	./.
1.0_contig_22895	86	T	C	45.19	0/0	./.	1/1	0/0	0/0	./.	./.	0/0	0/0	./.	./.	./.	./.	./.	./.	0/0	./.	0/0	0/0	./.	./.	0/0	./.	./.	./.	./.	./.	./.	0/0	./.	./.	./.	0/0	./.	0/0	./.	./.	./.	./.	./.	./.	./.	./.	./.	./.
1.0_contig_22895	91	C	T	45.1	0/0	./.	1/1	0/0	0/0	./.	./.	0/0	0/0	./.	./.	0/0	./.	./.	./.	0/0	./.	0/0	0/0	./.	./.	0/0	./.	./.	./.	./.	./.	./.	0/0	./.	./.	./.	0/0	./.	0/0	./.	./.	./.	./.	./.	./.	./.	./.	./.	./.
1.0_contig_22895	92	A	T	45.08	0/0	./.	1/1	0/0	0/0	./.	./.	0/0	0/0	./.	./.	0/0	./.	./.	./.	0/0	./.	0/0	0/0	./.	./.	0/0	./.	./.	./.	./.	./.	./.	0/0	./.	./.	./.	0/0	./.	0/0	./.	./.	./.	./.	./.	./.	./.	./.	./.	./.
1.0_contig_23465	79	A	G	13555.2	0/0	0/0	1/1	0/0	0/0	0/0	./.	0/1	1/1	0/1	0/0	0/1	0/1	0/1	0/0	0/1	0/1	0/0	0/0	0/1	0/0	0/1	./.	0/1	0/1	0/0	1/1	0/1	0/0	0/0	./.	0/1	0/0	./.	0/0	0/1	0/1	./.	0/0	./.	1/1	0/0	0/0	1/1	./.
1.0_contig_23644	34	T	G	329.39	1/1	./.	0/0	./.	./.	./.	./.	./.	./.	./.	./.	./.	./.	./.	./.	./.	./.	./.	1/1	0/0	./.	./.	./.	./.	./.	./.	./.	./.	./.	./.	0/0	./.	./.	./.	0/0	./.	./.	./.	./.	./.	./.	0/0	./.	./.	./.
1.0_contig_24802	8	C	T	97.33	1/1	./.	0/0	0/1	./.	./.	./.	0/0	0/0	./.	./.	0/0	./.	./.	./.	0/0	./.	./.	./.	./.	./.	./.	./.	./.	./.	./.	./.	./.	./.	0/0	./.	./.	./.	./.	./.	./.	./.	./.	./.	./.	./.	./.	./.	./.	./.
1.0_contig_24950	33	C	T	6142.95	1/1	1/1	0/0	0/0	./.	./.	./.	1/1	0/0	0/0	0/0	0/0	0/0	./.	./.	0/0	0/1	0/0	0/1	0/0	./.	1/1	0/0	1/1	0/0	./.	0/0	0/0	0/1	./.	./.	./.	./.	./.	0/0	./.	0/0	./.	0/0	0/1	./.	0/0	0/0	0/0	./.
1.0_contig_24950	60	G	A	12112.9	1/1	0/0	0/0	0/0	./.	./.	./.	1/1	0/1	1/1	0/1	0/1	0/1	./.	./.	0/1	0/1	0/0	0/1	0/0	./.	0/0	0/1	1/1	0/1	./.	1/1	0/0	0/1	./.	./.	./.	./.	./.	0/0	./.	1/1	./.	1/1	0/1	./.	0/1	0/0	0/0	./.
1.0_contig_24950	92	C	T	1492.02	0/0	0/0	1/1	0/0	./.	./.	./.	0/0	0/0	0/0	0/0	0/0	0/0	./.	./.	0/0	0/0	0/0	0/1	0/0	./.	0/0	0/0	0/0	0/0	./.	0/0	0/0	0/0	./.	./.	./.	./.	./.	0/0	./.	0/0	./.	0/0	0/1	./.	0/0	0/0	0/0	./.
1.0_contig_24950	96	A	G	17019.6	0/0	0/1	1/1	1/1	./.	./.	./.	0/0	0/0	0/1	0/0	0/1	0/1	./.	./.	0/1	0/1	1/1	0/1	1/1	./.	1/1	1/1	0/0	0/1	./.	0/0	1/1	0/0	./.	./.	./.	./.	./.	0/0	./.	0/0	./.	0/0	0/1	./.	0/1	1/1	0/0	./.
1.0_contig_24950	105	T	C	2650.35	0/0	0/1	1/1	0/0	./.	./.	./.	0/0	0/0	0/0	0/0	0/0	0/0	./.	./.	0/0	0/1	0/0	0/0	0/0	./.	0/0	0/0	0/0	0/0	./.	0/0	./.	1/1	./.	./.	./.	./.	./.	0/0	./.	0/0	./.	0/0	0/1	./.	./.	0/0	0/0	./.
1.0_contig_25050	69	G	A	7620.09	1/1	./.	0/0	./.	1/1	1/1	./.	./.	./.	./.	1/1	1/1	./.	./.	./.	./.	./.	./.	./.	./.	./.	./.	./.	./.	./.	./.	./.	1/1	./.	./.	./.	./.	./.	./.	./.	./.	./.	./.	./.	./.	./.	./.	./.	./.	./.
1.0_contig_25050	93	A	G	6311.36	1/1	./.	0/0	./.	1/1	1/1	./.	./.	./.	./.	1/1	1/1	./.	./.	./.	./.	./.	./.	./.	./.	./.	./.	./.	./.	./.	./.	./.	0/1	./.	./.	./.	./.	./.	./.	./.	./.	./.	./.	./.	./.	./.	./.	./.	./.	./.
1.0_contig_25168	85	C	T	408.43	0/0	./.	1/1	0/0	./.	./.	./.	0/0	0/0	0/0	./.	./.	./.	./.	0/0	./.	./.	./.	./.	0/0	./.	./.	./.	./.	0/0	./.	./.	./.	./.	./.	./.	./.	0/0	./.	./.	./.	./.	./.	./.	./.	./.	./.	./.	./.	./.
1.0_contig_25168	117	T	C	3408.55	0/0	./.	1/1	0/0	./.	./.	./.	0/0	./.	0/0	./.	./.	./.	./.	0/0	./.	./.	./.	./.	0/0	./.	./.	./.	./.	0/0	./.	./.	./.	./.	./.	./.	./.	0/0	./.	./.	./.	./.	./.	./.	./.	./.	./.	./.	./.	./.
1.0_contig_26028	99	A	G	1294.11	0/0	./.	1/1	./.	./.	0/0	0/0	0/0	1/1	./.	./.	0/0	./.	./.	./.	./.	1/1	./.	1/1	./.	./.	./.	0/0	0/1	./.	1/1	./.	0/1	0/0	1/1	./.	0/0	./.	./.	./.	./.	1/1	./.	./.	./.	./.	./.	./.	./.	./.
1.0_contig_26028	106	T	A	123.93	1/1	./.	0/0	./.	./.	0/0	0/0	1/1	0/0	./.	./.	0/0	./.	./.	./.	./.	./.	./.	0/0	./.	./.	./.	./.	0/0	./.	0/0	./.	0/0	./.	0/0	./.	0/0	./.	./.	./.	./.	0/0	./.	./.	./.	./.	./.	./.	./.	./.
1.0_contig_26028	109	G	A	109.21	1/1	./.	0/0	./.	./.	0/0	0/0	1/1	0/0	./.	./.	0/0	./.	./.	./.	./.	./.	./.	0/0	./.	./.	./.	./.	0/0	./.	0/0	./.	0/0	0/0	0/0	./.	0/0	./.	./.	./.	./.	0/0	./.	./.	./.	./.	./.	./.	./.	./.
1.0_contig_26155	128	G	A	1447.48	0/0	0/0	1/1	./.	./.	0/0	1/1	0/0	0/0	./.	./.	0/1	0/0	./.	./.	./.	1/1	./.	0/0	0/0	./.	./.	0/0	./.	0/0	./.	./.	./.	./.	0/0	./.	0/0	./.	0/0	0/1	0/0	./.	./.	./.	./.	./.	./.	0/0	./.	./.
1.0_contig_26155	136	A	G	603.32	0/0	0/0	1/1	./.	./.	./.	./.	0/0	0/0	./.	./.	0/1	0/0	./.	./.	./.	./.	./.	0/0	./.	./.	./.	./.	./.	./.	./.	./.	./.	./.	0/0	./.	0/0	./.	0/0	0/0	./.	./.	./.	./.	./.	./.	./.	./.	./.	./.
1.0_contig_26190	136	C	A	1659.7	0/0	0/0	1/1	./.	./.	1/1	./.	./.	./.	./.	./.	./.	./.	./.	./.	./.	./.	./.	./.	./.	./.	./.	./.	0/0	./.	./.	./.	./.	./.	./.	./.	./.	./.	./.	./.	./.	./.	./.	./.	./.	./.	./.	./.	./.	./.
1.0_contig_26198	48	G	T	894.31	1/1	./.	0/0	./.	./.	./.	./.	./.	./.	./.	./.	./.	./.	./.	./.	0/0	./.	./.	0/0	0/1	./.	./.	0/0	./.	./.	./.	0/0	./.	0/0	./.	./.	./.	0/0	./.	./.	0/0	./.	./.	./.	./.	0/0	./.	./.	0/0	./.
1.0_contig_27040	30	C	T	1031.33	0/0	0/0	1/1	./.	./.	0/0	./.	0/0	./.	./.	./.	0/0	./.	./.	./.	0/0	./.	./.	./.	0/1	0/0	0/0	./.	./.	./.	./.	./.	0/1	./.	./.	./.	./.	1/1	./.	./.	./.	./.	./.	./.	./.	./.	./.	./.	./.	./.
1.0_contig_27040	40	G	T	128.32	1/1	0/0	0/0	./.	./.	0/0	./.	0/0	./.	./.	./.	0/0	./.	./.	./.	0/0	./.	0/0	./.	0/0	0/0	0/0	./.	./.	./.	./.	./.	0/0	./.	./.	./.	./.	0/0	./.	./.	./.	./.	./.	./.	./.	./.	./.	./.	./.	./.
1.0_contig_27040	124	G	A	8836.71	1/1	0/0	0/0	./.	0/1	0/0	./.	0/1	./.	./.	./.	0/1	./.	1/1	./.	1/1	1/1	./.	./.	0/1	0/0	./.	./.	./.	./.	./.	./.	1/1	./.	./.	./.	0/0	1/1	./.	./.	./.	./.	./.	./.	./.	./.	0/0	./.	./.	0/0
1.0_contig_27927	93	A	G	3616.11	0/0	./.	1/1	./.	./.	0/0	./.	./.	./.	./.	./.	./.	./.	1/1	./.	0/1	./.	./.	./.	1/1	./.	./.	./.	./.	0/0	./.	./.	./.	./.	./.	./.	./.	./.	./.	1/1	./.	0/0	./.	./.	./.	./.	./.	./.	./.	./.
1.0_contig_27927	97	C	T	83.54	0/0	./.	1/1	./.	./.	0/0	./.	./.	./.	./.	./.	./.	./.	0/0	./.	0/0	./.	./.	./.	0/0	./.	./.	./.	./.	0/0	./.	./.	./.	./.	./.	./.	./.	0/0	./.	0/0	./.	0/0	./.	./.	./.	./.	./.	./.	./.	./.
1.0_contig_27927	111	A	G	108.28	0/0	./.	1/1	./.	./.	0/0	./.	./.	./.	./.	./.	./.	./.	0/0	./.	0/0	./.	./.	./.	0/0	./.	./.	./.	./.	0/0	./.	./.	./.	./.	./.	./.	./.	0/0	./.	0/0	./.	0/0	./.	./.	./.	./.	./.	./.	./.	./.
1.0_contig_27927	124	G	A	896.89	1/1	./.	0/0	./.	./.	0/0	./.	./.	./.	./.	./.	./.	./.	0/0	./.	0/0	./.	./.	./.	0/0	./.	./.	./.	./.	0/0	./.	./.	./.	./.	./.	./.	./.	0/0	./.	0/0	./.	0/0	./.	./.	./.	./.	./.	./.	./.	./.
1.0_contig_27927	136	G	A	561.44	1/1	./.	0/0	./.	./.	./.	./.	./.	./.	./.	./.	./.	./.	./.	./.	0/0	./.	./.	./.	0/0	./.	./.	./.	./.	0/0	./.	./.	./.	./.	./.	./.	./.	0/0	./.	./.	./.	0/0	./.	./.	./.	./.	./.	./.	./.	./.
1.0_contig_28504	66	C	T	2577.92	0/0	0/0	1/1	0/0	0/0	./.	./.	0/0	0/0	./.	./.	0/0	0/0	./.	./.	0/0	0/0	0/0	./.	./.	./.	1/1	./.	0/0	./.	./.	./.	0/0	./.	./.	./.	./.	./.	./.	./.	0/0	./.	./.	./.	0/0	./.	0/0	./.	./.	./.
1.0_contig_28504	71	G	A	184.52	1/1	0/0	0/0	0/0	0/0	./.	./.	0/0	0/0	./.	./.	0/1	0/0	./.	./.	0/0	./.	0/0	./.	0/0	./.	0/0	./.	0/0	./.	./.	./.	0/0	./.	./.	./.	./.	./.	./.	./.	0/0	./.	./.	./.	0/0	./.	0/0	./.	./.	./.
1.0_contig_28558	99	A	G	743.52	0/0	./.	1/1	0/0	./.	./.	./.	./.	0/0	0/0	./.	./.	./.	0/0	./.	0/0	./.	0/0	./.	0/0	0/0	./.	0/0	0/0	./.	./.	./.	./.	./.	0/0	./.	./.	0/0	./.	0/0	0/0	./.	./.	./.	./.	./.	./.	0/0	./.	./.
1.0_contig_28719	58	C	A	70.47	1/1	./.	0/0	./.	./.	./.	./.	./.	0/0	./.	./.	./.	./.	0/0	./.	./.	./.	./.	0/0	./.	./.	./.	./.	./.	./.	./.	./.	0/0	0/0	./.	./.	./.	./.	./.	./.	0/0	./.	./.	./.	./.	./.	./.	./.	./.	./.
1.0_contig_28918	1	A	G	3182.3	1/1	./.	0/0	./.	./.	./.	./.	./.	1/1	./.	./.	./.	./.	./.	./.	./.	./.	./.	1/1	./.	./.	./.	./.	./.	./.	./.	./.	0/1	0/0	./.	./.	0/0	./.	./.	./.	./.	0/1	./.	./.	./.	./.	1/1	./.	./.	./.
1.0_contig_28918	25	C	T	1248.31	1/1	0/0	0/0	0/0	./.	./.	./.	0/0	0/0	./.	./.	./.	./.	0/0	./.	./.	./.	./.	0/0	./.	0/0	./.	./.	./.	./.	./.	./.	0/0	0/0	./.	0/0	0/0	./.	./.	./.	./.	0/0	./.	./.	./.	./.	0/0	./.	./.	./.
1.0_contig_28918	52	C	A	43.56	1/1	0/0	0/0	0/0	./.	./.	./.	0/0	0/0	./.	./.	./.	./.	0/0	./.	./.	./.	./.	0/0	./.	0/0	./.	./.	./.	./.	./.	./.	0/0	./.	./.	0/0	0/0	./.	./.	./.	./.	0/0	./.	./.	./.	./.	0/0	./.	./.	./.
1.0_contig_28918	58	A	G	4309.72	1/1	1/1	0/0	0/1	./.	./.	./.	1/1	0/0	./.	./.	./.	./.	0/0	./.	./.	./.	./.	0/0	./.	0/0	./.	./.	./.	./.	./.	./.	0/1	./.	./.	0/0	1/1	./.	./.	./.	./.	0/1	./.	./.	./.	./.	1/1	./.	./.	./.
1.0_contig_29471	26	T	C	50361.6	1/1	1/1	0/0	./.	./.	./.	1/1	0/1	1/1	1/1	1/1	1/1	1/1	1/1	./.	1/1	1/1	1/1	1/1	1/1	1/1	1/1	1/1	0/1	1/1	1/1	./.	0/1	1/1	1/1	./.	./.	./.	./.	0/1	1/1	./.	./.	1/1	1/1	./.	./.	1/1	./.	./.
1.0_contig_29471	55	G	A	431.85	0/0	0/0	1/1	./.	./.	./.	0/0	0/0	0/0	0/0	0/0	0/0	0/0	0/0	./.	0/0	0/0	0/0	0/0	0/0	0/0	0/0	0/0	0/0	0/0	0/0	./.	0/0	0/0	0/1	./.	./.	./.	./.	0/0	0/0	./.	./.	0/0	0/0	./.	./.	0/0	./.	./.
1.0_contig_29471	73	A	G	2169.91	0/0	0/0	1/1	./.	./.	./.	0/0	0/0	0/0	0/0	0/0	0/1	./.	0/0	./.	0/0	./.	0/0	0/0	0/0	0/0	0/0	0/0	0/0	0/0	0/0	./.	0/0	0/0	0/0	./.	./.	./.	0/1	0/0	0/0	./.	./.	0/0	0/0	./.	./.	0/0	./.	./.
1.0_contig_29557	37	A	G	261.69	1/1	0/0	0/0	./.	0/1	./.	0/1	./.	./.	./.	./.	./.	./.	./.	./.	./.	0/0	./.	./.	0/0	./.	./.	./.	./.	./.	0/0	0/0	0/0	0/0	./.	./.	./.	./.	./.	./.	./.	./.	./.	0/0	./.	./.	./.	./.	./.	./.
1.0_contig_29557	52	G	A	491.85	1/1	0/0	0/0	./.	0/0	./.	0/0	./.	./.	./.	./.	./.	./.	./.	./.	./.	0/0	./.	./.	0/0	./.	./.	./.	./.	./.	./.	0/0	0/0	0/0	./.	./.	./.	./.	./.	./.	./.	./.	./.	1/1	./.	./.	./.	./.	./.	./.
1.0_contig_29557	61	T	C	1661.55	1/1	0/0	0/0	./.	0/1	./.	0/1	./.	./.	./.	./.	./.	./.	./.	./.	./.	0/0	./.	./.	0/0	./.	./.	./.	./.	./.	./.	1/1	1/1	1/1	./.	./.	./.	./.	./.	./.	./.	./.	./.	0/0	./.	./.	./.	./.	./.	./.
1.0_contig_29557	79	C	T	526.69	0/0	0/0	1/1	./.	0/0	./.	0/0	./.	./.	./.	./.	./.	./.	./.	./.	./.	1/1	./.	./.	0/0	./.	./.	./.	./.	./.	./.	0/0	0/0	0/0	./.	./.	./.	./.	./.	./.	./.	0/0	./.	0/0	./.	./.	./.	./.	./.	./.
1.0_contig_29557	82	A	G	2924.89	1/1	0/0	0/0	./.	1/1	./.	0/1	./.	./.	./.	./.	./.	./.	./.	./.	./.	1/1	./.	./.	0/0	./.	./.	./.	./.	./.	./.	1/1	1/1	1/1	./.	./.	./.	./.	./.	./.	./.	1/1	./.	1/1	./.	./.	./.	./.	./.	./.
1.0_contig_29557	97	T	C	288.71	0/0	0/0	1/1	./.	0/0	./.	0/0	./.	./.	./.	./.	./.	./.	./.	./.	./.	0/0	./.	./.	0/0	./.	./.	./.	./.	./.	./.	0/0	0/0	0/0	./.	./.	./.	./.	./.	./.	./.	0/0	./.	0/0	./.	./.	./.	./.	./.	./.
1.0_contig_29723	41	T	A	182.9	0/0	./.	1/1	0/0	./.	./.	./.	./.	0/0	0/0	./.	./.	./.	./.	./.	./.	./.	./.	./.	./.	./.	0/0	./.	./.	./.	./.	./.	0/0	./.	0/0	./.	./.	./.	0/0	0/0	./.	./.	./.	./.	./.	./.	./.	./.	./.	./.
1.0_contig_29723	60	G	T	92.14	0/0	./.	1/1	0/0	./.	./.	./.	0/0	0/0	0/0	./.	./.	./.	./.	./.	./.	./.	./.	./.	./.	./.	0/0	./.	./.	./.	./.	./.	./.	./.	0/0	./.	./.	./.	0/0	0/0	./.	./.	./.	./.	./.	./.	./.	./.	./.	./.
1.0_contig_29914	37	T	C	420.63	0/0	./.	1/1	./.	./.	./.	./.	./.	./.	./.	./.	0/0	./.	./.	./.	./.	./.	./.	./.	0/0	./.	./.	./.	./.	./.	./.	./.	./.	./.	./.	./.	1/1	./.	./.	./.	./.	./.	./.	./.	0/0	./.	./.	./.	./.	./.
1.0_contig_29914	41	C	A	721.6	1/1	./.	0/0	./.	./.	./.	./.	./.	./.	./.	./.	0/0	./.	./.	./.	./.	./.	./.	./.	0/0	./.	./.	./.	./.	./.	./.	./.	./.	./.	./.	./.	0/0	./.	./.	./.	./.	./.	./.	./.	0/0	./.	./.	./.	./.	./.
1.0_contig_29914	55	A	G	417.49	0/0	./.	1/1	./.	./.	./.	./.	./.	./.	./.	./.	0/0	./.	./.	./.	./.	./.	./.	./.	0/0	./.	./.	./.	./.	./.	./.	./.	./.	./.	./.	./.	1/1	./.	./.	./.	./.	./.	./.	./.	0/0	./.	./.	./.	./.	./.
1.0_contig_29914	118	G	T	305.99	1/1	./.	0/0	./.	./.	./.	./.	./.	./.	./.	./.	0/0	./.	./.	./.	./.	./.	./.	./.	0/1	./.	./.	./.	./.	./.	./.	./.	./.	./.	./.	./.	./.	./.	./.	./.	./.	./.	./.	./.	./.	./.	./.	./.	./.	./.
1.0_contig_29914	120	A	G	474.4	1/1	./.	0/0	./.	./.	./.	./.	./.	./.	./.	./.	0/0	./.	./.	./.	./.	./.	./.	./.	0/1	./.	./.	./.	./.	./.	./.	./.	./.	./.	./.	./.	./.	./.	./.	./.	./.	./.	./.	./.	./.	./.	./.	./.	./.	./.
1.0_contig_29914	122	A	G	367.6	0/0	./.	1/1	./.	./.	./.	./.	./.	./.	./.	./.	0/0	./.	./.	./.	./.	./.	./.	./.	0/0	./.	./.	./.	./.	./.	./.	./.	./.	./.	./.	./.	./.	./.	./.	./.	./.	./.	./.	./.	./.	./.	./.	./.	./.	./.
1.0_contig_30474	70	A	T	66.71	1/1	./.	0/0	0/0	./.	./.	0/0	./.	0/0	0/0	./.	./.	./.	0/0	./.	./.	./.	./.	./.	./.	./.	./.	./.	./.	./.	./.	0/0	0/0	./.	./.	0/0	./.	./.	./.	0/0	./.	./.	./.	./.	./.	./.	./.	./.	0/0	./.
1.0_contig_30474	80	G	A	159.21	1/1	./.	0/0	0/0	./.	./.	0/0	./.	./.	0/0	./.	./.	./.	0/0	./.	./.	./.	./.	./.	./.	./.	./.	./.	./.	./.	./.	0/0	0/0	./.	./.	0/0	./.	./.	./.	0/0	./.	./.	./.	./.	./.	./.	./.	./.	0/0	./.
1.0_contig_30474	96	G	A	636.35	1/1	./.	0/0	0/0	./.	./.	./.	./.	0/0	1/1	./.	./.	./.	0/0	./.	./.	./.	./.	./.	./.	./.	./.	./.	./.	./.	./.	0/0	0/1	./.	./.	0/0	./.	./.	./.	0/0	./.	0/0	./.	./.	./.	./.	./.	./.	0/0	./.
1.0_contig_30474	105	T	A	1041.47	0/0	./.	1/1	0/0	./.	./.	./.	./.	0/0	0/0	./.	./.	./.	0/0	./.	./.	./.	./.	./.	./.	./.	./.	./.	./.	./.	./.	0/0	0/0	./.	./.	0/0	./.	./.	./.	0/0	./.	0/0	./.	./.	./.	./.	./.	./.	0/0	./.
1.0_contig_30474	109	A	T	620.69	1/1	./.	0/0	0/0	./.	./.	./.	./.	0/0	1/1	./.	./.	./.	./.	./.	./.	./.	./.	./.	./.	./.	./.	./.	./.	./.	./.	./.	./.	./.	./.	0/0	./.	./.	./.	0/0	./.	0/0	./.	./.	./.	./.	./.	./.	0/0	./.
1.0_contig_30474	112	G	A	68.32	1/1	./.	0/0	0/0	./.	./.	./.	./.	0/0	0/0	./.	./.	./.	./.	./.	./.	./.	./.	./.	./.	./.	./.	./.	./.	./.	./.	./.	./.	./.	./.	0/0	./.	./.	./.	0/0	./.	0/0	./.	./.	./.	./.	./.	./.	0/0	./.
1.0_contig_30868	40	C	T	419.12	0/0	./.	1/1	./.	0/0	0/0	0/0	0/0	./.	./.	./.	./.	./.	0/0	./.	./.	./.	0/0	./.	0/0	0/0	0/0	0/0	0/0	./.	./.	0/0	./.	./.	./.	./.	./.	./.	./.	./.	./.	./.	./.	./.	./.	./.	./.	./.	./.	./.
1.0_contig_30868	44	C	T	427.2	0/0	./.	1/1	./.	0/0	0/0	0/0	0/0	./.	./.	./.	./.	./.	0/0	./.	./.	./.	0/0	./.	0/0	0/0	0/0	0/0	0/0	./.	./.	0/0	./.	./.	./.	./.	./.	./.	./.	./.	./.	./.	./.	./.	./.	./.	./.	./.	./.	./.
1.0_contig_31910	109	A	C	262.48	1/1	./.	0/0	./.	./.	./.	./.	./.	0/0	./.	./.	./.	./.	./.	./.	./.	./.	./.	./.	./.	./.	0/0	./.	./.	0/0	./.	./.	./.	./.	./.	./.	./.	./.	./.	./.	./.	./.	./.	./.	./.	./.	./.	./.	./.	./.
1.0_contig_31910	130	A	T	262.48	1/1	./.	0/0	./.	./.	./.	./.	./.	0/0	./.	./.	./.	./.	./.	./.	./.	./.	./.	./.	./.	./.	0/0	./.	./.	0/0	./.	./.	./.	./.	./.	./.	./.	./.	./.	./.	./.	./.	./.	./.	./.	./.	./.	./.	./.	./.
1.0_contig_33128	14	T	C	16216	1/1	./.	0/0	1/1	./.	./.	./.	0/0	1/1	./.	./.	0/1	0/0	1/1	1/1	1/1	0/0	1/1	0/0	0/1	./.	./.	./.	./.	./.	./.	./.	0/1	1/1	1/1	./.	./.	./.	./.	1/1	./.	./.	./.	./.	./.	./.	./.	1/1	./.	./.
1.0_contig_33724	14	T	C	1425.66	0/0	./.	1/1	./.	./.	./.	./.	./.	0/0	0/0	./.	./.	./.	./.	./.	./.	./.	./.	./.	./.	./.	./.	./.	./.	./.	./.	./.	./.	./.	./.	./.	0/0	./.	./.	./.	./.	./.	./.	./.	./.	./.	./.	./.	0/0	./.
1.0_contig_33724	18	G	A	3111.57	0/0	./.	1/1	./.	./.	./.	./.	./.	0/0	0/0	./.	./.	./.	./.	./.	./.	./.	./.	./.	./.	./.	./.	./.	./.	./.	./.	./.	./.	./.	./.	./.	0/0	./.	./.	./.	./.	./.	./.	./.	./.	./.	./.	./.	0/0	./.
1.0_contig_33724	30	T	C	1425.45	0/0	./.	1/1	./.	./.	./.	./.	./.	0/0	0/0	./.	./.	./.	./.	./.	./.	./.	./.	./.	./.	./.	./.	./.	./.	0/0	./.	./.	./.	./.	./.	./.	0/0	./.	./.	./.	./.	./.	./.	./.	./.	./.	./.	./.	0/0	./.
1.0_contig_33724	43	T	G	1414.59	0/0	0/0	1/1	0/0	0/0	0/0	0/0	0/0	0/0	0/0	./.	0/0	0/0	./.	./.	0/0	0/0	0/0	0/0	0/0	0/0	0/0	0/0	./.	0/0	./.	0/0	0/0	0/0	0/0	./.	./.	./.	./.	0/0	./.	./.	0/0	./.	./.	./.	0/0	0/0	0/0	./.
1.0_contig_33724	48	T	C	3913.43	0/0	0/0	1/1	0/0	0/1	0/0	0/0	0/0	0/0	0/0	./.	0/0	0/0	./.	./.	0/0	0/0	0/1	0/0	0/0	0/0	0/0	0/0	./.	0/0	./.	0/0	0/0	0/0	0/0	./.	./.	./.	./.	0/0	./.	./.	0/0	./.	./.	./.	0/0	0/0	0/0	./.
1.0_contig_33724	63	G	A	12254	0/0	0/0	1/1	0/0	0/0	0/0	0/0	0/0	0/0	0/1	./.	0/0	0/0	./.	0/1	0/0	0/1	0/0	0/0	0/0	0/0	0/0	0/0	0/0	0/0	./.	0/0	0/1	0/0	0/0	./.	./.	./.	./.	0/0	./.	./.	0/0	./.	./.	./.	0/0	0/1	0/0	./.
1.0_contig_33817	21	C	T	518.88	1/1	./.	0/0	./.	./.	./.	./.	0/0	./.	./.	./.	./.	./.	./.	./.	0/0	./.	./.	./.	./.	./.	0/0	./.	./.	0/0	./.	0/0	./.	0/0	./.	./.	0/0	./.	./.	./.	./.	./.	./.	./.	./.	./.	./.	./.	./.	./.
1.0_contig_33817	49	G	A	46.61	0/0	./.	1/1	./.	./.	./.	./.	0/0	./.	0/0	./.	0/0	./.	./.	./.	./.	./.	./.	./.	./.	./.	0/0	./.	./.	0/0	./.	0/0	0/0	0/0	./.	./.	0/0	./.	./.	./.	./.	./.	./.	./.	./.	./.	./.	./.	./.	./.
1.0_contig_33817	60	A	G	998.37	1/1	./.	0/0	./.	./.	./.	./.	1/1	./.	0/0	./.	1/1	./.	./.	./.	./.	./.	./.	./.	./.	./.	0/0	./.	./.	0/0	./.	0/0	0/0	1/1	./.	./.	1/1	./.	./.	./.	./.	./.	./.	./.	./.	./.	./.	./.	./.	./.
1.0_contig_33817	69	A	G	604.74	1/1	./.	0/0	./.	./.	./.	./.	0/0	./.	0/0	./.	0/0	./.	./.	./.	./.	./.	./.	./.	./.	./.	0/0	./.	./.	0/0	./.	0/0	0/0	0/0	./.	./.	./.	./.	./.	./.	./.	./.	./.	./.	./.	./.	./.	./.	./.	./.
1.0_contig_33817	88	C	T	467.67	1/1	./.	0/0	./.	./.	./.	./.	0/0	./.	0/0	./.	0/0	./.	./.	./.	./.	./.	./.	./.	./.	./.	0/0	./.	./.	0/0	./.	0/0	0/0	0/0	./.	./.	0/0	./.	./.	./.	./.	./.	./.	./.	./.	./.	./.	./.	./.	./.
1.0_contig_33817	101	G	C	488.66	1/1	./.	0/0	./.	./.	./.	./.	0/0	./.	./.	./.	0/0	./.	./.	./.	./.	./.	./.	./.	./.	./.	0/0	./.	./.	0/0	./.	0/0	0/0	0/0	./.	./.	0/0	./.	./.	./.	./.	./.	./.	./.	./.	./.	./.	./.	./.	./.
1.0_contig_34054	113	G	A	2308.01	0/0	./.	1/1	0/0	./.	./.	./.	0/0	0/0	0/1	1/1	0/1	0/0	./.	0/0	./.	0/0	1/1	0/0	0/0	./.	./.	0/0	./.	./.	./.	./.	0/0	./.	./.	./.	0/0	1/1	./.	./.	./.	./.	./.	0/0	./.	./.	./.	0/0	0/0	./.
1.0_contig_34183	26	A	C	2712.56	1/1	./.	0/0	./.	./.	./.	./.	./.	./.	./.	./.	./.	./.	./.	0/1	./.	./.	0/0	./.	./.	./.	./.	1/1	./.	./.	./.	./.	./.	./.	0/0	./.	./.	./.	./.	./.	./.	./.	0/0	./.	./.	./.	./.	./.	./.	./.
1.0_contig_34183	110	T	C	2276.88	1/1	./.	0/0	./.	./.	./.	./.	./.	./.	./.	./.	./.	./.	./.	0/1	./.	./.	0/0	./.	./.	./.	./.	./.	./.	./.	./.	./.	./.	./.	0/0	./.	./.	./.	./.	./.	./.	./.	./.	./.	./.	./.	./.	./.	./.	./.
1.0_contig_34760	7	C	T	2000.64	0/0	0/0	1/1	./.	./.	./.	./.	./.	./.	./.	./.	0/0	./.	./.	./.	./.	0/0	./.	0/0	./.	./.	0/0	./.	./.	./.	./.	./.	./.	0/0	./.	./.	./.	./.	0/0	0/0	./.	./.	./.	./.	./.	./.	./.	0/0	./.	./.
1.0_contig_35274	68	C	T	116.43	0/0	./.	1/1	./.	0/0	0/0	0/0	0/0	0/0	0/0	0/0	0/0	./.	./.	./.	0/0	./.	0/1	0/0	0/0	./.	0/0	0/0	./.	0/0	0/0	./.	0/0	1/1	0/0	./.	./.	./.	./.	0/0	./.	./.	0/0	./.	./.	./.	./.	./.	./.	./.
1.0_contig_35741	9	C	T	328.09	1/1	./.	0/0	./.	./.	./.	./.	./.	./.	0/0	./.	./.	./.	./.	./.	./.	./.	./.	./.	./.	./.	./.	./.	./.	./.	./.	./.	./.	./.	./.	./.	./.	./.	./.	./.	./.	./.	./.	./.	./.	./.	./.	./.	./.	./.
1.0_contig_35741	11	G	A	658.89	0/0	./.	1/1	./.	./.	./.	./.	0/0	./.	0/0	./.	./.	./.	./.	./.	./.	./.	./.	./.	./.	./.	./.	./.	./.	./.	./.	./.	./.	./.	./.	./.	./.	./.	./.	./.	./.	./.	./.	./.	./.	./.	./.	./.	./.	./.
1.0_contig_35741	15	C	T	650.29	1/1	./.	0/0	./.	./.	./.	./.	0/0	./.	1/1	./.	./.	./.	./.	./.	./.	./.	./.	./.	./.	./.	./.	./.	./.	./.	./.	./.	./.	./.	0/0	./.	./.	./.	./.	./.	./.	./.	./.	./.	./.	./.	./.	./.	./.	./.
1.0_contig_35741	29	C	A	341.69	1/1	./.	0/0	./.	./.	./.	./.	0/0	./.	0/0	./.	./.	./.	./.	./.	./.	./.	./.	0/0	./.	./.	0/0	./.	./.	./.	./.	./.	./.	./.	0/0	./.	./.	./.	0/0	./.	./.	./.	./.	./.	./.	./.	./.	./.	./.	./.
1.0_contig_35741	54	T	G	280.38	0/0	./.	1/1	./.	0/0	./.	./.	0/0	0/0	0/0	./.	./.	./.	./.	./.	./.	./.	0/0	0/0	./.	./.	0/0	./.	./.	./.	./.	./.	./.	./.	0/0	./.	./.	./.	0/0	./.	./.	./.	./.	./.	./.	./.	./.	./.	./.	./.
1.0_contig_38822	107	G	A	33.83	0/0	./.	1/1	./.	./.	./.	./.	0/0	./.	./.	./.	0/0	0/0	0/0	./.	./.	./.	./.	./.	./.	./.	./.	./.	./.	./.	./.	./.	./.	./.	./.	./.	./.	./.	./.	./.	./.	./.	./.	./.	./.	./.	./.	./.	./.	./.
1.0_contig_39362	7	T	C	2299.83	0/0	./.	1/1	1/1	./.	./.	./.	1/1	0/0	0/0	0/0	0/0	./.	0/1	./.	./.	./.	./.	0/0	0/0	./.	./.	./.	./.	./.	./.	./.	./.	0/0	./.	./.	./.	0/1	./.	./.	0/1	0/0	./.	./.	./.	./.	./.	0/0	./.	./.
1.0_contig_39533	26	T	C	359.05	0/0	./.	1/1	./.	./.	./.	./.	./.	./.	0/0	./.	./.	./.	./.	./.	./.	./.	./.	./.	0/0	./.	./.	./.	./.	./.	./.	./.	./.	./.	./.	./.	./.	./.	./.	./.	./.	./.	./.	./.	./.	./.	./.	./.	./.	./.
1.0_contig_39533	38	A	G	319.61	0/0	./.	1/1	./.	./.	./.	./.	./.	./.	0/0	./.	./.	./.	./.	./.	./.	./.	./.	./.	0/0	./.	./.	./.	./.	./.	./.	./.	./.	./.	./.	./.	./.	./.	./.	./.	./.	./.	./.	./.	./.	./.	./.	./.	./.	./.
1.0_contig_39533	57	A	G	281.35	0/0	./.	1/1	./.	./.	./.	./.	./.	./.	0/0	./.	./.	./.	./.	./.	./.	./.	./.	./.	0/0	./.	./.	./.	./.	./.	./.	./.	./.	./.	./.	./.	./.	./.	./.	./.	./.	./.	./.	./.	./.	./.	./.	./.	./.	./.
1.0_contig_39533	95	T	C	320.77	0/0	./.	1/1	./.	./.	./.	./.	./.	./.	0/0	./.	./.	./.	./.	./.	./.	./.	./.	./.	0/0	./.	./.	./.	./.	./.	./.	./.	./.	./.	./.	./.	./.	./.	./.	./.	./.	./.	./.	./.	./.	./.	./.	./.	./.	./.
1.0_contig_39533	101	C	T	282.18	0/0	./.	1/1	./.	./.	./.	./.	./.	./.	0/0	./.	./.	./.	./.	./.	./.	./.	./.	./.	0/0	./.	./.	./.	./.	./.	./.	./.	./.	./.	./.	./.	./.	./.	./.	./.	./.	./.	./.	./.	./.	./.	./.	./.	./.	./.
1.0_contig_39533	103	G	A	320.77	0/0	./.	1/1	./.	./.	./.	./.	./.	./.	0/0	./.	./.	./.	./.	./.	./.	./.	./.	./.	0/0	./.	./.	./.	./.	./.	./.	./.	./.	./.	./.	./.	./.	./.	./.	./.	./.	./.	./.	./.	./.	./.	./.	./.	./.	./.
1.0_contig_39533	107	C	A	567.96	1/1	./.	0/0	./.	./.	./.	./.	./.	./.	1/1	./.	./.	./.	./.	./.	./.	./.	./.	./.	1/1	./.	./.	./.	./.	./.	./.	./.	./.	./.	./.	./.	./.	./.	./.	./.	./.	./.	./.	./.	./.	./.	./.	./.	./.	./.
1.0_contig_39533	111	C	T	158.76	0/0	./.	1/1	./.	./.	./.	./.	./.	./.	0/0	./.	./.	./.	./.	./.	./.	./.	./.	./.	0/0	./.	./.	./.	./.	./.	./.	./.	./.	./.	./.	./.	./.	./.	./.	./.	./.	./.	./.	./.	./.	./.	./.	./.	./.	./.
1.0_contig_39533	119	G	C	318.77	0/0	./.	1/1	./.	./.	./.	./.	./.	./.	0/0	./.	./.	./.	./.	./.	./.	./.	./.	./.	0/0	./.	./.	./.	./.	./.	./.	./.	./.	./.	./.	./.	./.	./.	./.	./.	./.	./.	./.	./.	./.	./.	./.	./.	./.	./.
1.0_contig_41360	45	A	G	1552.26	1/1	./.	0/0	0/0	./.	./.	./.	./.	./.	./.	./.	./.	./.	./.	./.	./.	./.	0/1	./.	1/1	./.	./.	./.	./.	./.	./.	./.	./.	./.	./.	./.	./.	./.	./.	./.	./.	./.	./.	./.	./.	./.	./.	./.	./.	./.
1.0_contig_41417	13	T	C	3892.4	1/1	./.	0/0	0/0	0/0	./.	0/1	./.	./.	0/0	./.	0/0	0/0	0/0	./.	0/0	./.	0/1	0/0	0/0	0/0	./.	0/0	0/0	./.	0/0	0/0	0/0	./.	0/0	./.	0/0	0/0	0/0	0/0	./.	0/0	0/0	0/0	0/0	./.	./.	./.	0/0	./.
1.0_contig_41417	34	T	C	3252.96	1/1	./.	0/0	0/0	0/0	./.	0/1	./.	./.	0/0	./.	1/1	0/0	0/0	./.	0/0	./.	0/1	0/0	0/0	0/0	./.	0/0	0/0	./.	0/0	0/0	0/0	./.	0/0	./.	0/0	0/0	0/0	0/0	./.	0/0	0/0	0/0	0/0	./.	./.	./.	0/0	./.
1.0_contig_42529	25	C	T	1757.84	1/1	./.	0/0	./.	./.	./.	0/0	./.	0/0	./.	./.	./.	./.	0/1	./.	./.	0/0	./.	0/1	0/0	./.	./.	./.	./.	./.	./.	./.	./.	1/1	./.	./.	./.	0/1	./.	./.	0/0	0/0	./.	./.	./.	./.	./.	./.	./.	./.
1.0_contig_42529	35	G	A	1165.96	0/0	./.	1/1	./.	./.	./.	1/1	./.	0/0	./.	./.	./.	./.	0/0	./.	./.	0/0	./.	0/0	0/0	./.	./.	./.	./.	./.	./.	./.	./.	1/1	./.	./.	./.	0/0	./.	./.	0/0	0/0	./.	./.	./.	./.	./.	./.	./.	./.
1.0_contig_44147	47	T	A	77.68	0/0	0/0	1/1	0/0	./.	0/1	0/0	0/0	0/0	0/0	0/0	0/0	0/0	0/0	0/0	0/0	0/0	0/0	0/0	0/0	0/0	0/0	0/0	0/0	0/0	./.	./.	0/0	0/0	0/0	0/0	0/0	0/0	0/0	0/0	0/0	0/0	0/0	0/0	./.	./.	./.	0/0	0/0	./.
1.0_contig_46128	87	G	A	1329.46	0/0	./.	1/1	./.	./.	./.	./.	./.	0/0	0/0	./.	0/0	./.	./.	./.	0/1	0/0	./.	0/0	./.	./.	./.	./.	0/0	./.	./.	0/0	0/0	./.	./.	./.	0/0	./.	./.	./.	./.	./.	./.	./.	./.	./.	./.	0/0	./.	./.
1.0_contig_46493	102	A	C	1068.45	0/0	0/0	1/1	0/0	0/0	0/0	0/0	0/0	0/0	0/0	0/0	0/0	0/0	0/0	0/0	0/1	0/0	0/0	0/0	0/0	0/0	0/0	0/0	0/0	0/0	0/0	0/0	0/0	0/0	./.	./.	0/0	0/0	0/0	0/0	./.	./.	0/0	./.	0/0	./.	0/0	0/0	./.	./.
1.0_contig_46493	127	G	A	2149.06	0/0	0/0	1/1	./.	0/0	0/0	0/0	0/0	0/0	0/0	./.	0/0	0/0	0/0	0/0	0/1	0/0	0/0	0/0	0/0	0/0	0/0	./.	0/0	0/0	./.	0/0	0/0	0/0	./.	./.	0/0	0/0	0/0	./.	./.	./.	0/0	./.	./.	./.	0/0	0/0	./.	./.
1.0_contig_46591	12	G	T	399.35	0/0	./.	1/1	./.	./.	./.	./.	./.	./.	./.	./.	./.	./.	./.	./.	./.	./.	0/0	./.	./.	./.	./.	./.	./.	./.	0/0	./.	./.	./.	./.	./.	./.	./.	./.	./.	./.	./.	./.	./.	./.	./.	./.	./.	./.	./.
1.0_contig_46943	68	T	C	9203.63	1/1	./.	0/0	./.	./.	./.	0/0	1/1	1/1	./.	./.	0/0	./.	./.	./.	./.	./.	1/1	0/0	./.	./.	./.	./.	./.	./.	./.	./.	./.	./.	0/0	./.	./.	1/1	./.	1/1	./.	./.	./.	./.	0/0	./.	./.	./.	./.	./.
1.0_contig_46943	94	C	T	1030.72	0/0	./.	1/1	./.	./.	./.	0/0	./.	0/0	./.	./.	0/0	./.	./.	./.	./.	./.	0/0	0/0	./.	./.	./.	./.	./.	./.	./.	./.	./.	./.	0/0	./.	./.	0/0	./.	0/0	./.	./.	./.	./.	0/0	./.	./.	./.	./.	./.
1.0_contig_46943	99	C	T	317.81	0/0	./.	1/1	./.	./.	./.	0/0	./.	0/0	./.	./.	0/0	./.	./.	./.	./.	./.	0/0	0/0	./.	./.	./.	./.	./.	./.	./.	./.	./.	./.	0/0	./.	./.	0/0	./.	0/0	./.	./.	./.	./.	0/0	./.	./.	./.	./.	./.
1.0_contig_47389	71	T	C	1002.59	0/0	0/0	1/1	./.	0/0	./.	0/0	0/0	0/0	0/0	./.	0/0	./.	0/0	0/0	0/0	./.	./.	0/0	0/0	./.	0/0	0/0	0/0	./.	./.	0/1	0/0	0/0	0/0	0/0	./.	./.	0/0	./.	./.	0/0	./.	0/0	./.	0/0	./.	0/0	0/0	./.
1.0_contig_47564	8	G	A	1059.51	0/0	./.	1/1	1/1	./.	./.	./.	1/1	./.	./.	./.	./.	./.	./.	./.	./.	./.	./.	./.	1/1	1/1	1/1	./.	./.	./.	./.	./.	1/1	./.	./.	./.	./.	./.	./.	./.	./.	./.	./.	./.	./.	./.	./.	./.	./.	./.
1.0_contig_47961	30	T	A	1608.17	1/1	./.	0/0	./.	./.	0/0	./.	1/1	0/0	./.	./.	./.	0/0	./.	./.	0/1	0/0	./.	./.	./.	./.	./.	./.	./.	./.	./.	1/1	./.	./.	./.	./.	./.	./.	./.	./.	./.	./.	./.	./.	./.	./.	./.	./.	./.	./.
1.0_contig_47961	31	T	C	1847.76	1/1	./.	0/0	./.	./.	0/0	./.	1/1	0/0	./.	./.	./.	1/1	./.	./.	1/1	1/1	./.	./.	./.	./.	./.	./.	./.	./.	./.	1/1	./.	./.	./.	./.	./.	./.	./.	./.	./.	./.	./.	./.	./.	./.	./.	./.	./.	./.
1.0_contig_47961	32	G	A	405.94	1/1	./.	0/0	./.	./.	0/0	./.	0/0	0/0	./.	./.	./.	0/0	./.	./.	0/1	0/0	./.	./.	./.	./.	./.	./.	./.	./.	./.	0/0	./.	./.	./.	./.	./.	./.	./.	./.	./.	./.	./.	./.	./.	./.	./.	./.	./.	./.
1.0_contig_47961	37	C	T	1609.5	1/1	./.	0/0	./.	./.	0/0	./.	1/1	0/0	./.	./.	./.	0/0	./.	./.	0/1	./.	./.	./.	./.	./.	./.	./.	./.	./.	./.	1/1	./.	./.	./.	./.	./.	./.	./.	./.	./.	./.	./.	./.	./.	./.	./.	./.	./.	./.
1.0_contig_47961	42	T	C	1015.93	1/1	./.	0/0	./.	./.	1/1	./.	1/1	0/0	./.	./.	./.	0/0	./.	./.	0/1	0/0	./.	./.	./.	./.	./.	./.	./.	./.	./.	0/0	./.	./.	./.	./.	./.	./.	./.	./.	./.	./.	./.	./.	./.	./.	./.	./.	./.	./.
1.0_contig_47961	122	T	C	17763.6	1/1	1/1	0/0	1/1	1/1	1/1	1/1	0/1	1/1	1/1	1/1	./.	1/1	0/1	0/0	0/1	1/1	1/1	0/1	1/1	./.	0/1	./.	./.	./.	0/1	1/1	1/1	./.	./.	./.	1/1	0/0	1/1	1/1	./.	./.	./.	1/1	./.	./.	./.	1/1	./.	./.
1.0_contig_48711	52	C	T	5579.47	0/0	./.	1/1	./.	./.	./.	./.	./.	./.	./.	./.	0/0	1/1	./.	1/1	./.	./.	./.	./.	./.	./.	./.	./.	1/1	./.	1/1	./.	1/1	./.	./.	./.	./.	./.	./.	./.	./.	./.	./.	./.	./.	./.	./.	./.	./.	./.
1.0_contig_48711	59	G	A	5791.72	0/0	./.	1/1	./.	./.	./.	./.	./.	./.	./.	./.	0/0	1/1	./.	1/1	./.	./.	./.	./.	./.	./.	./.	./.	1/1	./.	1/1	./.	1/1	./.	./.	./.	./.	./.	./.	./.	./.	./.	./.	./.	./.	./.	./.	./.	./.	./.
1.0_contig_48711	69	G	T	5993.59	0/0	./.	1/1	./.	./.	./.	./.	./.	./.	./.	./.	0/0	1/1	./.	1/1	./.	./.	./.	./.	./.	./.	./.	./.	1/1	./.	1/1	./.	1/1	./.	./.	./.	./.	./.	./.	./.	./.	./.	./.	./.	./.	./.	./.	./.	./.	./.
1.0_contig_48711	89	C	T	752	1/1	./.	0/0	./.	./.	./.	./.	./.	./.	./.	./.	0/0	0/0	./.	0/0	./.	./.	./.	./.	./.	./.	./.	./.	0/0	./.	0/0	./.	0/0	./.	./.	./.	./.	./.	./.	./.	./.	./.	./.	./.	./.	./.	./.	./.	./.	./.
1.0_contig_48711	96	C	T	1366.4	1/1	./.	0/0	./.	./.	./.	./.	./.	./.	./.	./.	0/0	0/0	./.	0/0	./.	./.	./.	./.	./.	./.	./.	./.	0/0	./.	0/0	./.	0/0	./.	./.	./.	./.	./.	./.	./.	./.	./.	./.	./.	./.	./.	./.	./.	./.	./.
1.0_contig_48711	99	C	T	1425.79	1/1	./.	0/0	./.	./.	./.	./.	./.	./.	./.	./.	0/0	0/0	./.	0/0	./.	./.	./.	./.	./.	./.	./.	./.	0/0	./.	0/0	./.	0/0	./.	./.	./.	./.	./.	./.	./.	./.	./.	./.	./.	./.	./.	./.	./.	./.	./.
1.0_contig_48711	109	C	T	5860.94	0/0	./.	1/1	./.	./.	./.	./.	./.	./.	./.	./.	0/0	1/1	./.	1/1	./.	./.	./.	./.	./.	./.	./.	./.	1/1	./.	1/1	./.	1/1	./.	./.	./.	./.	./.	./.	./.	./.	./.	./.	./.	./.	./.	./.	./.	./.	./.
1.0_contig_49008	15	G	A	2464.25	0/0	./.	1/1	0/0	./.	0/0	./.	0/0	0/1	0/0	0/0	0/1	0/1	0/0	./.	0/0	0/0	./.	0/1	0/1	0/0	0/0	0/1	0/0	./.	0/0	./.	0/1	0/0	0/1	./.	1/1	./.	0/0	0/1	./.	./.	./.	0/0	./.	./.	./.	0/0	./.	./.
1.0_contig_49799	116	G	A	4232.73	0/0	0/0	1/1	0/1	0/0	./.	0/1	0/0	0/0	0/1	./.	0/1	0/1	1/1	0/0	0/1	0/0	0/0	0/0	0/0	0/0	0/0	0/1	./.	0/0	0/0	0/0	0/1	0/0	0/0	./.	./.	./.	0/0	1/1	./.	0/1	./.	0/0	./.	0/0	./.	./.	0/0	0/0
1.0_contig_50601	4	A	T	619.1	0/0	./.	1/1	./.	./.	./.	./.	0/0	./.	0/0	./.	./.	0/1	0/1	./.	./.	./.	0/0	./.	0/0	./.	./.	./.	./.	./.	./.	./.	0/1	./.	./.	0/0	./.	./.	./.	./.	./.	./.	./.	./.	./.	./.	./.	./.	./.	./.
1.0_contig_52331	70	T	A	49.49	1/1	0/0	0/0	0/0	./.	./.	./.	./.	./.	./.	./.	./.	./.	./.	./.	./.	./.	0/0	0/0	./.	./.	0/0	./.	./.	0/0	./.	./.	0/0	0/0	./.	./.	./.	./.	./.	./.	./.	./.	./.	0/0	./.	./.	./.	./.	./.	0/0
1.0_contig_52331	87	C	T	939.23	0/0	0/0	1/1	1/1	./.	./.	./.	./.	./.	./.	./.	./.	0/0	./.	./.	./.	0/0	0/0	0/0	./.	./.	0/0	./.	./.	0/0	./.	./.	0/0	0/0	./.	./.	./.	./.	0/0	./.	./.	./.	./.	0/0	./.	./.	./.	./.	./.	0/0
1.0_contig_52515	84	C	T	1224.4	0/0	./.	1/1	./.	0/0	0/0	0/0	1/1	0/0	0/0	0/0	./.	0/0	0/0	0/0	0/0	1/1	0/1	0/0	0/0	0/0	0/1	0/0	0/0	./.	./.	./.	0/0	0/0	./.	./.	0/0	./.	./.	0/0	0/1	./.	./.	./.	./.	./.	0/0	0/0	./.	./.
1.0_contig_52515	105	A	G	18288.3	1/1	./.	0/0	./.	1/1	./.	./.	./.	1/1	0/1	1/1	./.	1/1	1/1	1/1	1/1	./.	1/1	0/0	1/1	1/1	1/1	1/1	./.	./.	./.	./.	./.	1/1	./.	./.	./.	1/1	./.	./.	0/0	./.	./.	./.	./.	./.	./.	1/1	./.	./.
1.0_contig_52515	108	G	A	706.65	0/0	./.	1/1	./.	0/0	./.	./.	./.	0/0	0/0	0/0	./.	0/0	0/0	0/0	0/0	./.	0/0	0/0	0/0	0/0	0/0	./.	./.	./.	./.	./.	./.	0/0	./.	./.	./.	./.	./.	./.	0/0	./.	./.	./.	./.	./.	./.	0/0	./.	./.
1.0_contig_52862	88	A	G	1015.59	0/0	0/1	1/1	0/1	0/0	0/0	./.	0/0	0/0	0/0	0/0	0/0	0/0	0/0	0/0	0/0	0/0	0/0	0/0	./.	0/0	./.	0/0	./.	./.	0/0	0/0	0/0	./.	./.	./.	./.	0/0	./.	0/0	./.	0/0	./.	0/0	0/0	./.	0/0	0/0	./.	./.
1.0_contig_52862	111	G	A	1904.79	0/0	0/1	1/1	0/0	0/0	0/0	./.	0/1	./.	0/0	0/0	1/1	1/1	0/0	0/0	./.	0/0	0/0	0/0	./.	0/0	./.	0/0	./.	./.	0/0	./.	0/0	./.	./.	./.	./.	0/0	./.	0/0	./.	0/0	./.	0/0	0/0	./.	0/0	./.	./.	./.
1.0_contig_53477	20	G	A	27267.6	1/1	./.	0/0	1/1	./.	./.	./.	0/1	1/1	1/1	./.	./.	0/1	1/1	0/0	0/1	0/1	1/1	0/1	./.	./.	1/1	1/1	./.	1/1	./.	./.	1/1	./.	0/0	./.	./.	./.	1/1	1/1	./.	./.	./.	./.	./.	./.	./.	./.	./.	0/0
1.0_contig_54958	8	G	A	4662.94	0/0	0/0	1/1	0/0	./.	./.	./.	0/1	./.	./.	./.	0/0	./.	0/0	./.	./.	0/1	./.	./.	./.	./.	0/1	./.	./.	./.	./.	./.	./.	0/0	./.	./.	./.	0/0	0/0	./.	./.	./.	./.	./.	./.	./.	./.	./.	./.	./.
1.0_contig_54958	19	T	C	240.14	0/0	0/0	1/1	0/0	./.	./.	./.	0/0	./.	./.	./.	0/0	0/0	0/0	./.	0/0	0/0	./.	./.	./.	0/0	0/0	./.	./.	./.	./.	./.	./.	0/0	0/0	./.	./.	0/0	0/0	./.	./.	./.	./.	./.	./.	./.	./.	./.	./.	./.
1.0_contig_55527	89	C	T	17330	1/1	./.	0/0	0/1	./.	./.	./.	1/1	./.	./.	./.	1/1	./.	0/1	0/1	0/1	0/0	./.	1/1	./.	1/1	1/1	0/1	1/1	0/0	./.	./.	0/1	1/1	1/1	./.	./.	1/1	./.	0/1	1/1	0/1	./.	./.	1/1	./.	./.	./.	./.	./.
1.0_contig_55527	95	T	C	11369.9	1/1	./.	0/0	./.	./.	./.	./.	1/1	./.	./.	./.	1/1	./.	0/1	0/1	0/0	0/0	./.	0/0	./.	1/1	0/1	0/1	1/1	0/0	./.	./.	0/1	1/1	0/0	./.	./.	1/1	./.	0/1	1/1	0/0	./.	./.	1/1	./.	./.	./.	./.	./.
1.0_contig_56441	27	T	C	1049.94	0/0	./.	1/1	./.	./.	./.	0/0	./.	./.	0/0	./.	./.	./.	0/1	./.	0/0	./.	./.	./.	./.	0/0	0/0	./.	./.	./.	./.	1/1	0/0	0/0	./.	./.	./.	./.	./.	./.	0/0	0/0	./.	./.	./.	./.	./.	./.	./.	./.
1.0_contig_56441	36	A	G	656.42	0/0	./.	1/1	./.	./.	./.	0/0	./.	./.	0/0	./.	./.	./.	0/1	./.	0/0	./.	./.	./.	./.	0/0	0/0	./.	./.	./.	./.	0/0	0/0	0/0	./.	./.	./.	./.	./.	./.	0/0	0/0	./.	./.	./.	./.	./.	./.	./.	./.
1.0_contig_56643	118	C	T	1115.15	1/1	./.	0/0	./.	./.	./.	./.	./.	./.	./.	./.	./.	./.	./.	./.	./.	./.	./.	./.	./.	1/1	./.	./.	./.	./.	./.	./.	./.	./.	./.	./.	./.	./.	./.	./.	./.	./.	./.	./.	1/1	./.	./.	./.	./.	./.
1.0_contig_56643	125	T	C	818.72	1/1	./.	0/0	./.	./.	./.	./.	./.	./.	./.	./.	./.	./.	./.	./.	./.	./.	./.	./.	./.	1/1	./.	./.	./.	./.	./.	./.	./.	./.	./.	./.	./.	./.	./.	./.	./.	./.	./.	./.	0/0	./.	./.	./.	./.	./.
1.0_contig_57557	61	T	G	813.07	0/0	0/0	1/1	./.	./.	./.	./.	./.	./.	./.	./.	./.	./.	./.	./.	./.	./.	0/0	./.	./.	./.	./.	./.	./.	./.	./.	1/1	0/0	./.	./.	./.	./.	./.	./.	./.	./.	./.	./.	./.	./.	./.	./.	0/0	./.	./.
1.0_contig_57557	64	C	G	164.21	0/0	0/0	1/1	./.	./.	./.	./.	./.	./.	./.	./.	./.	./.	./.	./.	./.	./.	0/0	./.	./.	./.	./.	./.	./.	./.	./.	0/0	0/0	./.	./.	./.	./.	./.	./.	./.	./.	./.	./.	./.	./.	./.	./.	0/0	./.	./.
1.0_contig_57557	68	A	T	160.78	0/0	0/0	1/1	./.	./.	./.	./.	./.	./.	./.	./.	./.	./.	0/0	./.	./.	./.	0/0	./.	./.	./.	./.	./.	./.	./.	./.	0/0	0/0	./.	./.	./.	./.	./.	./.	./.	./.	./.	./.	./.	./.	./.	./.	0/0	./.	./.
1.0_contig_57557	75	A	T	892.77	0/0	1/1	1/1	./.	./.	./.	./.	./.	./.	./.	./.	./.	./.	0/0	./.	./.	./.	./.	./.	./.	./.	./.	./.	./.	./.	./.	1/1	0/0	./.	./.	./.	./.	./.	./.	./.	./.	./.	./.	./.	./.	./.	./.	0/0	./.	./.
1.0_contig_57663	83	A	G	845.12	0/0	./.	1/1	./.	./.	0/0	./.	0/0	0/0	0/0	./.	./.	./.	./.	./.	./.	./.	0/0	./.	./.	./.	./.	./.	./.	./.	./.	./.	0/0	./.	./.	./.	./.	./.	./.	./.	./.	./.	./.	./.	./.	./.	./.	./.	./.	./.
1.0_contig_57663	110	T	A	957.48	0/0	./.	1/1	./.	0/0	0/0	./.	0/0	./.	0/0	./.	./.	./.	./.	./.	./.	0/0	0/0	./.	./.	./.	0/0	./.	./.	./.	./.	./.	0/0	./.	./.	./.	./.	./.	./.	./.	./.	./.	./.	./.	./.	./.	./.	./.	./.	./.
1.0_contig_57663	138	A	C	997.45	0/0	./.	1/1	./.	0/0	0/0	./.	1/1	0/0	0/0	./.	./.	./.	./.	./.	./.	0/0	0/0	./.	./.	./.	0/0	./.	./.	./.	./.	./.	0/0	./.	./.	./.	./.	./.	./.	./.	./.	./.	./.	./.	./.	./.	./.	./.	./.	./.
1.0_contig_57820	75	C	T	562.27	0/0	./.	1/1	./.	./.	./.	./.	./.	./.	1/1	./.	./.	./.	./.	./.	./.	./.	0/0	./.	0/1	./.	./.	./.	./.	./.	./.	./.	./.	0/0	./.	./.	./.	./.	./.	./.	./.	./.	./.	./.	./.	./.	./.	./.	./.	./.
1.0_contig_57820	89	A	G	573.71	0/0	./.	1/1	./.	./.	./.	./.	./.	./.	0/1	./.	./.	./.	./.	./.	./.	0/0	0/0	0/0	0/1	./.	./.	./.	./.	./.	./.	./.	./.	0/0	./.	./.	./.	./.	./.	./.	./.	./.	./.	./.	./.	./.	./.	./.	./.	./.
1.0_contig_57820	93	C	T	546.31	0/0	./.	1/1	./.	./.	./.	./.	./.	./.	0/1	./.	0/0	./.	./.	./.	./.	0/0	0/0	0/0	0/1	./.	./.	./.	./.	0/0	./.	./.	./.	0/0	./.	./.	./.	./.	./.	./.	./.	./.	./.	./.	./.	./.	./.	./.	./.	./.
1.0_contig_57820	104	G	T	657.5	0/0	./.	1/1	0/0	./.	./.	./.	1/1	./.	0/1	0/0	0/0	./.	./.	0/0	./.	0/0	0/0	0/0	0/1	./.	./.	./.	./.	0/0	./.	./.	0/0	0/0	./.	./.	./.	./.	./.	./.	./.	./.	./.	./.	./.	./.	./.	0/0	./.	./.
1.0_contig_57820	118	G	A	619.63	0/0	./.	1/1	0/0	./.	./.	./.	0/0	./.	0/1	0/1	0/0	./.	./.	0/0	./.	0/0	0/0	0/0	0/1	./.	./.	./.	./.	0/0	./.	./.	0/0	0/0	./.	./.	./.	./.	./.	./.	./.	./.	./.	./.	./.	./.	./.	0/0	./.	./.
1.0_contig_57820	125	C	G	535.34	0/0	./.	1/1	0/0	./.	./.	./.	0/0	./.	0/1	0/0	0/0	./.	./.	0/0	./.	0/0	0/0	0/0	0/1	./.	./.	./.	./.	0/0	./.	./.	0/0	0/0	./.	./.	./.	./.	./.	./.	./.	./.	./.	./.	./.	./.	./.	0/0	./.	./.
1.0_contig_57991	131	G	A	189.74	0/0	./.	1/1	./.	./.	./.	./.	0/0	0/0	./.	./.	./.	./.	./.	./.	./.	./.	./.	0/0	0/0	./.	./.	./.	./.	./.	./.	./.	0/0	./.	0/0	./.	./.	./.	0/0	0/0	0/0	./.	./.	0/0	./.	./.	./.	./.	./.	./.
1.0_contig_58757	32	C	T	4926.6	1/1	0/1	0/0	./.	./.	./.	./.	1/1	./.	1/1	./.	1/1	./.	1/1	./.	./.	1/1	./.	0/0	./.	./.	./.	./.	./.	1/1	./.	./.	1/1	./.	./.	./.	./.	./.	./.	./.	./.	./.	./.	1/1	./.	./.	1/1	./.	./.	./.
1.0_contig_58757	46	G	A	4256.43	1/1	1/1	0/0	./.	./.	1/1	./.	1/1	./.	1/1	./.	1/1	./.	1/1	./.	./.	1/1	./.	1/1	./.	./.	./.	./.	./.	1/1	./.	./.	1/1	./.	./.	./.	./.	./.	./.	./.	./.	./.	./.	1/1	./.	./.	0/0	./.	./.	./.
1.0_contig_58757	64	G	A	963.74	0/0	0/0	1/1	0/0	0/0	0/0	./.	0/0	0/0	0/0	./.	0/0	./.	./.	./.	0/0	0/0	0/0	0/0	0/0	./.	./.	./.	./.	0/0	0/0	./.	0/0	./.	./.	./.	./.	./.	./.	./.	./.	0/0	./.	0/0	./.	./.	0/0	./.	./.	./.
1.0_contig_58757	91	A	G	8476.54	1/1	0/1	0/0	1/1	0/0	1/1	./.	0/1	1/1	1/1	./.	0/1	./.	./.	./.	1/1	1/1	1/1	0/1	1/1	./.	./.	./.	./.	1/1	1/1	./.	0/1	./.	./.	./.	./.	./.	./.	./.	./.	0/1	./.	1/1	./.	./.	0/0	./.	./.	./.
1.0_contig_59086	94	A	T	900.55	1/1	./.	0/0	./.	./.	./.	0/0	0/1	./.	./.	./.	./.	./.	./.	1/1	./.	./.	./.	./.	./.	./.	./.	./.	./.	./.	./.	./.	0/0	./.	./.	./.	./.	./.	./.	1/1	./.	./.	./.	0/0	./.	./.	./.	./.	./.	./.
1.0_contig_59086	106	T	G	628.76	0/0	./.	1/1	./.	./.	./.	./.	0/0	./.	./.	./.	./.	./.	./.	0/0	./.	./.	./.	./.	./.	./.	./.	./.	./.	./.	./.	./.	0/0	./.	./.	./.	./.	./.	./.	0/0	./.	./.	./.	1/1	./.	./.	./.	./.	./.	./.
1.0_contig_59086	112	C	T	622.98	0/0	./.	1/1	./.	./.	./.	./.	0/0	./.	./.	./.	./.	./.	./.	./.	./.	./.	./.	./.	./.	./.	./.	./.	./.	./.	./.	./.	0/1	./.	./.	./.	./.	./.	./.	./.	./.	./.	./.	1/1	./.	./.	./.	./.	./.	./.
1.0_contig_59086	117	C	T	405.57	0/0	./.	1/1	./.	./.	./.	./.	0/0	./.	./.	./.	./.	./.	./.	./.	./.	./.	./.	./.	./.	./.	./.	./.	./.	./.	./.	./.	0/0	./.	./.	./.	./.	./.	./.	./.	./.	./.	./.	1/1	./.	./.	./.	./.	./.	./.
1.0_contig_59086	121	C	T	379.83	0/0	./.	1/1	./.	./.	./.	./.	0/1	./.	./.	./.	./.	./.	./.	./.	./.	./.	./.	./.	./.	./.	./.	./.	./.	./.	./.	./.	./.	./.	./.	./.	./.	./.	./.	./.	./.	./.	./.	1/1	./.	./.	./.	./.	./.	./.
1.0_contig_59269	84	C	T	2095.9	0/0	0/0	1/1	0/0	./.	./.	./.	1/1	./.	0/0	./.	./.	./.	./.	./.	0/0	0/0	0/0	0/0	0/0	./.	./.	./.	./.	./.	./.	./.	./.	0/0	./.	./.	./.	./.	./.	0/0	./.	./.	./.	./.	./.	./.	./.	./.	./.	./.
1.0_contig_59960	131	G	A	2683.29	0/0	./.	1/1	./.	./.	./.	./.	0/0	./.	./.	./.	0/1	0/0	./.	./.	./.	1/1	./.	./.	0/1	./.	./.	./.	./.	0/1	./.	./.	1/1	./.	0/0	./.	./.	./.	0/0	./.	./.	./.	./.	./.	./.	./.	./.	./.	./.	./.
1.0_contig_60629	41	C	T	1829.61	0/0	0/0	1/1	./.	0/0	./.	./.	0/0	0/0	0/0	0/0	0/0	0/0	0/0	0/0	0/0	0/0	0/0	0/1	0/0	./.	1/1	./.	./.	0/0	0/0	0/0	0/0	0/0	0/0	./.	./.	0/0	./.	0/0	0/0	1/1	./.	./.	./.	./.	./.	./.	0/0	./.
1.0_contig_60629	83	C	A	963.86	0/0	0/0	1/1	./.	0/0	./.	./.	0/0	0/0	0/0	0/0	0/0	0/0	0/0	0/0	0/0	0/0	0/0	0/0	0/0	./.	0/0	./.	./.	0/0	0/0	0/0	0/0	0/0	0/0	./.	./.	0/0	./.	0/0	0/0	./.	0/0	./.	./.	./.	./.	./.	0/0	./.
1.0_contig_61046	16	G	A	139.17	1/1	./.	0/0	0/0	0/0	./.	./.	./.	./.	./.	0/0	0/0	./.	./.	./.	./.	./.	./.	./.	./.	./.	./.	./.	./.	./.	./.	./.	./.	./.	./.	./.	0/0	./.	./.	./.	./.	./.	./.	./.	./.	./.	./.	./.	0/0	./.
1.0_contig_61046	31	A	G	1584.6	1/1	./.	0/0	1/1	0/0	./.	./.	./.	./.	./.	0/0	0/1	./.	./.	./.	./.	./.	1/1	./.	./.	./.	1/1	./.	./.	./.	./.	0/0	./.	./.	./.	./.	0/0	./.	./.	1/1	./.	./.	./.	./.	./.	./.	./.	./.	./.	./.
1.0_contig_61046	40	A	G	340.29	0/0	./.	1/1	0/0	0/0	./.	./.	./.	./.	./.	0/0	0/0	./.	./.	./.	./.	./.	0/0	./.	./.	./.	0/0	./.	./.	./.	./.	0/0	./.	0/0	./.	./.	0/0	./.	./.	0/0	./.	./.	./.	./.	./.	./.	./.	./.	./.	./.
1.0_contig_61046	50	C	T	350.42	0/0	./.	1/1	0/0	0/0	./.	./.	./.	./.	./.	0/0	0/0	./.	./.	./.	./.	./.	0/0	./.	./.	./.	0/0	0/0	./.	./.	./.	0/0	./.	0/0	./.	./.	0/0	./.	./.	0/0	./.	./.	./.	./.	./.	./.	./.	./.	./.	./.
1.0_contig_61046	56	T	A	368.3	0/0	./.	1/1	0/0	0/0	./.	./.	0/0	./.	./.	0/0	0/0	./.	./.	./.	0/0	./.	0/0	./.	0/0	./.	0/0	./.	./.	./.	./.	0/0	./.	0/0	./.	./.	0/0	./.	./.	0/0	./.	./.	./.	./.	./.	./.	./.	./.	./.	./.
1.0_contig_61046	66	C	T	541.61	0/0	./.	1/1	0/0	./.	./.	./.	0/0	./.	./.	0/0	0/0	./.	./.	./.	0/0	./.	0/0	./.	0/0	./.	0/0	0/0	./.	./.	./.	0/0	./.	0/0	./.	./.	0/0	./.	./.	0/0	./.	./.	./.	./.	./.	./.	./.	./.	./.	./.
1.0_contig_61046	67	A	G	363.94	0/0	./.	1/1	0/0	./.	./.	./.	0/0	./.	./.	0/0	0/0	./.	./.	./.	0/0	./.	0/0	./.	0/0	./.	0/0	0/0	./.	./.	./.	0/0	./.	0/0	./.	./.	0/0	./.	./.	0/0	./.	./.	./.	./.	./.	./.	./.	./.	./.	./.
1.0_contig_61046	72	T	C	1850.72	0/0	./.	1/1	1/1	./.	./.	./.	0/0	./.	1/1	0/0	0/1	./.	./.	./.	1/1	./.	0/0	./.	0/0	./.	0/0	0/1	./.	./.	./.	0/0	./.	1/1	./.	./.	0/0	./.	./.	1/1	./.	./.	./.	./.	./.	./.	./.	./.	./.	./.
1.0_contig_61046	75	G	T	362.87	0/0	./.	1/1	0/0	./.	./.	./.	0/0	./.	0/0	0/0	0/0	./.	./.	./.	0/0	./.	0/0	./.	0/0	./.	0/0	0/0	./.	./.	./.	0/0	./.	0/0	./.	./.	0/0	./.	./.	0/0	./.	./.	./.	./.	./.	./.	./.	./.	./.	./.
1.0_contig_61046	104	G	A	344.64	0/0	./.	1/1	0/0	./.	./.	./.	0/0	./.	0/0	0/0	0/1	./.	./.	./.	0/0	./.	0/0	./.	0/0	0/0	0/0	0/0	0/0	./.	./.	./.	./.	0/0	./.	./.	0/0	./.	./.	0/0	./.	./.	./.	./.	./.	./.	./.	./.	0/0	./.
1.0_contig_61046	107	T	A	356.49	0/0	./.	1/1	0/0	./.	./.	./.	0/0	./.	0/0	0/0	0/0	./.	./.	./.	0/0	./.	0/0	./.	0/0	0/0	0/0	0/0	0/0	./.	./.	./.	./.	0/0	./.	./.	0/0	./.	./.	0/0	./.	./.	./.	./.	./.	./.	./.	./.	0/0	./.
1.0_contig_61245	104	T	C	1596.19	0/0	./.	1/1	./.	./.	./.	./.	./.	./.	./.	./.	./.	./.	1/1	./.	./.	./.	./.	./.	0/0	./.	0/0	./.	./.	./.	./.	./.	0/0	0/0	./.	./.	./.	./.	./.	./.	./.	./.	./.	./.	./.	./.	./.	./.	./.	./.
1.0_contig_61585	117	C	T	1310.55	0/0	0/0	1/1	./.	0/0	./.	./.	0/0	0/1	./.	0/0	./.	0/0	0/0	./.	./.	0/0	0/0	1/1	0/0	0/0	./.	0/0	0/0	0/0	./.	0/0	0/0	0/0	./.	0/0	./.	./.	1/1	./.	./.	./.	./.	0/0	./.	./.	0/0	0/0	./.	./.
1.0_contig_61585	129	T	G	11682	1/1	./.	0/0	1/1	1/1	./.	./.	1/1	1/1	./.	1/1	./.	0/0	1/1	./.	./.	1/1	1/1	1/1	1/1	./.	./.	1/1	1/1	1/1	./.	1/1	1/1	1/1	./.	1/1	./.	./.	0/0	./.	./.	./.	./.	./.	./.	./.	1/1	1/1	./.	./.
1.0_contig_62710	27	G	A	1892.23	0/0	./.	1/1	./.	./.	0/0	./.	./.	./.	./.	./.	1/1	./.	./.	./.	0/1	./.	./.	./.	./.	./.	./.	./.	./.	./.	./.	./.	1/1	./.	./.	./.	./.	./.	./.	1/1	./.	./.	./.	./.	./.	./.	./.	./.	./.	./.
1.0_contig_62734	54	G	A	576.21	1/1	./.	0/0	./.	./.	./.	./.	0/0	./.	./.	./.	./.	./.	0/0	./.	0/0	./.	./.	0/0	0/0	./.	0/0	0/0	./.	0/0	0/0	0/0	./.	0/0	./.	./.	0/0	./.	./.	./.	./.	0/0	./.	./.	./.	./.	0/0	./.	./.	./.
1.0_contig_63182	8	C	T	829.59	1/1	0/0	0/0	0/0	./.	./.	0/0	./.	./.	0/0	./.	./.	./.	0/0	./.	0/0	./.	0/0	./.	./.	./.	0/0	./.	./.	./.	./.	./.	0/0	0/0	./.	./.	./.	./.	./.	0/1	./.	./.	./.	./.	./.	./.	./.	0/0	./.	0/0
1.0_contig_63434	17	A	G	1772.95	0/0	0/0	1/1	0/0	./.	1/1	./.	./.	0/0	./.	./.	1/1	1/1	0/0	1/1	./.	./.	1/1	./.	./.	./.	0/0	./.	./.	./.	./.	./.	1/1	1/1	./.	./.	./.	./.	./.	1/1	./.	./.	./.	./.	./.	./.	./.	0/0	0/0	./.
1.0_contig_63434	57	A	G	124.53	1/1	0/0	0/0	0/0	./.	0/0	./.	./.	0/0	./.	./.	0/0	./.	0/0	0/0	./.	./.	0/0	./.	./.	./.	0/0	./.	0/0	./.	./.	./.	0/0	0/0	./.	./.	./.	./.	./.	0/0	1/1	./.	./.	./.	./.	./.	./.	./.	0/0	./.
1.0_contig_63498	45	C	A	183903	1/1	1/1	0/0	0/0	0/1	0/0	0/1	1/1	0/1	0/0	0/1	0/1	1/1	0/1	0/1	0/1	0/1	0/1	0/1	0/0	1/1	0/1	0/0	0/0	0/0	0/0	1/1	0/1	0/1	1/1	0/1	0/1	0/0	0/1	0/1	1/1	0/0	1/1	0/1	0/0	0/0	0/0	1/1	1/1	0/0
1.0_contig_64091	21	T	C	270.96	0/0	./.	1/1	./.	./.	./.	./.	./.	./.	0/0	./.	./.	./.	./.	./.	./.	./.	./.	./.	0/0	./.	./.	1/1	./.	./.	./.	./.	./.	./.	0/0	./.	./.	0/0	./.	0/0	./.	1/1	./.	./.	./.	./.	./.	0/0	./.	./.
1.0_contig_64091	41	T	C	416.58	0/0	./.	1/1	./.	./.	./.	./.	./.	./.	0/0	./.	./.	./.	./.	./.	./.	./.	./.	./.	0/0	./.	./.	0/0	./.	./.	./.	./.	./.	./.	0/0	./.	./.	0/0	./.	0/0	./.	0/0	./.	./.	./.	./.	./.	0/0	./.	./.
1.0_contig_64091	71	T	C	5239.1	1/1	./.	0/0	./.	./.	./.	./.	./.	./.	./.	./.	./.	./.	./.	./.	./.	./.	1/1	./.	1/1	./.	./.	1/1	./.	./.	./.	1/1	./.	1/1	./.	./.	./.	0/1	./.	1/1	./.	1/1	./.	./.	./.	./.	./.	0/0	./.	./.
1.0_contig_65448	54	T	C	633	0/0	0/0	1/1	0/0	./.	./.	./.	./.	./.	0/0	./.	0/0	0/0	./.	./.	0/0	./.	./.	./.	./.	./.	./.	0/0	./.	0/0	./.	./.	0/0	./.	./.	./.	./.	0/0	./.	0/0	1/1	0/0	./.	./.	./.	./.	./.	0/0	0/0	./.
1.0_contig_65448	63	A	G	2823.35	0/0	1/1	1/1	0/0	./.	./.	./.	./.	./.	./.	./.	./.	./.	./.	./.	1/1	./.	./.	./.	./.	./.	./.	./.	./.	1/1	./.	./.	./.	./.	./.	./.	./.	0/0	./.	0/0	1/1	1/1	./.	./.	./.	./.	./.	0/0	1/1	./.
1.0_contig_65448	77	T	A	675.17	0/0	0/0	1/1	0/0	0/0	0/0	0/0	0/0	0/0	./.	./.	0/0	0/0	./.	./.	0/0	0/0	0/0	./.	0/0	./.	./.	0/0	./.	0/0	./.	./.	0/0	0/0	0/0	./.	./.	0/0	0/0	./.	0/1	0/0	./.	./.	0/0	0/0	./.	0/0	0/0	./.
1.0_contig_65448	100	C	A	4171.77	0/0	0/0	1/1	0/0	0/0	0/0	0/0	0/0	0/0	0/0	0/0	0/0	0/0	0/1	0/0	0/0	0/0	0/0	0/0	0/0	0/0	0/1	0/0	./.	0/0	./.	0/0	0/0	0/0	0/1	./.	0/0	0/0	0/0	0/1	0/0	0/0	1/1	0/0	0/0	0/0	0/0	0/1	0/0	./.
1.0_contig_65448	120	A	G	1244.02	0/0	0/0	1/1	0/0	./.	0/0	0/0	0/0	0/0	0/0	0/0	0/0	0/0	0/0	0/0	0/1	0/0	0/0	0/0	0/0	0/0	0/1	0/0	./.	0/0	0/0	0/0	0/0	0/0	0/0	./.	0/0	0/0	0/0	0/1	0/0	0/0	0/0	0/0	0/0	0/0	0/0	0/1	0/0	./.
1.0_contig_68267	67	T	C	188.57	0/0	./.	1/1	./.	0/0	./.	./.	0/0	0/0	./.	./.	0/0	0/0	./.	./.	0/0	./.	0/0	0/0	./.	0/0	./.	0/0	./.	./.	./.	./.	./.	./.	./.	./.	./.	./.	./.	./.	0/0	./.	./.	./.	./.	./.	./.	./.	./.	./.
1.0_contig_68267	79	T	C	2230.34	0/0	./.	1/1	./.	1/1	./.	./.	0/0	1/1	./.	./.	1/1	0/1	./.	./.	0/0	./.	0/1	0/0	./.	0/0	./.	0/0	./.	./.	./.	./.	./.	./.	./.	./.	./.	./.	./.	./.	0/0	./.	./.	./.	./.	./.	./.	./.	./.	./.
1.0_contig_68267	87	C	T	1159.54	0/0	./.	1/1	./.	1/1	./.	./.	0/0	0/0	./.	./.	0/0	0/0	./.	./.	./.	./.	0/0	0/1	./.	0/0	./.	0/0	./.	./.	./.	./.	./.	./.	./.	./.	./.	./.	./.	./.	0/0	./.	./.	./.	./.	./.	./.	./.	1/1	./.
1.0_contig_68267	103	C	T	154.48	0/0	./.	1/1	./.	0/0	./.	./.	0/0	0/0	./.	./.	0/0	0/0	./.	./.	0/0	./.	0/0	0/0	./.	0/0	./.	0/0	./.	./.	./.	./.	./.	./.	./.	./.	./.	./.	./.	./.	0/0	./.	./.	./.	./.	./.	./.	./.	0/0	./.
1.0_contig_68436	41	A	G	3457.41	0/0	1/1	1/1	./.	./.	1/1	./.	./.	1/1	1/1	./.	./.	./.	./.	./.	./.	./.	./.	./.	./.	./.	./.	./.	./.	./.	./.	./.	0/1	./.	./.	1/1	./.	./.	1/1	./.	./.	./.	./.	./.	./.	./.	./.	./.	./.	./.
1.0_contig_68436	50	T	C	2564.11	0/0	1/1	1/1	./.	./.	1/1	./.	./.	0/1	1/1	./.	./.	./.	./.	./.	./.	./.	./.	./.	./.	./.	./.	./.	./.	./.	./.	./.	0/0	./.	./.	1/1	./.	./.	1/1	./.	./.	./.	./.	./.	./.	./.	./.	./.	./.	./.
1.0_contig_68436	67	A	G	295.48	0/0	0/0	1/1	./.	./.	0/0	./.	./.	0/0	0/0	./.	./.	./.	./.	./.	./.	./.	./.	./.	./.	./.	./.	./.	./.	./.	./.	./.	0/0	./.	./.	0/0	./.	./.	0/0	./.	./.	./.	./.	./.	./.	./.	./.	./.	./.	./.
1.0_contig_68436	70	G	A	2595.95	0/0	1/1	1/1	./.	./.	0/0	./.	./.	1/1	1/1	./.	./.	./.	./.	./.	./.	./.	./.	./.	./.	./.	./.	./.	./.	./.	./.	./.	0/0	./.	./.	0/0	./.	./.	1/1	./.	./.	./.	./.	./.	./.	./.	./.	./.	./.	./.
1.0_contig_68436	87	A	G	82.15	0/0	0/0	1/1	./.	./.	0/0	./.	./.	0/0	0/0	./.	./.	./.	./.	./.	./.	./.	./.	./.	./.	./.	./.	./.	./.	./.	./.	./.	0/0	./.	./.	1/1	./.	./.	0/0	./.	./.	./.	./.	./.	./.	./.	./.	./.	./.	./.
1.0_contig_68436	96	G	A	972.41	0/0	0/0	1/1	./.	./.	0/0	./.	./.	0/0	0/0	./.	./.	./.	./.	./.	./.	./.	./.	./.	./.	./.	./.	./.	./.	./.	./.	./.	0/0	./.	./.	./.	./.	./.	0/0	./.	./.	./.	./.	./.	./.	./.	./.	./.	./.	./.
1.0_contig_69011	23	G	A	346.27	1/1	./.	0/0	./.	1/1	./.	./.	./.	0/0	0/0	./.	./.	./.	./.	0/0	./.	./.	0/0	0/0	./.	./.	0/0	./.	./.	0/0	0/0	./.	./.	0/0	./.	0/0	0/0	./.	./.	0/0	0/0	./.	./.	./.	./.	./.	0/0	0/0	./.	./.
1.0_contig_69011	24	A	T	1244.19	1/1	./.	0/0	./.	0/0	0/0	./.	./.	0/0	0/0	./.	./.	./.	./.	0/0	./.	./.	0/0	0/0	./.	./.	0/0	./.	./.	0/0	0/0	./.	./.	0/0	./.	0/0	0/0	./.	./.	0/0	0/0	./.	./.	./.	./.	./.	0/0	0/0	./.	./.
1.0_contig_69011	70	T	C	4543.78	1/1	./.	0/0	./.	1/1	0/0	./.	1/1	0/0	0/0	./.	0/0	./.	./.	0/0	./.	./.	./.	1/1	./.	./.	0/0	./.	./.	1/1	1/1	./.	./.	./.	./.	1/1	1/1	./.	./.	1/1	0/0	./.	./.	./.	./.	0/0	1/1	0/1	./.	./.
1.0_contig_70786	105	C	T	918.8	0/0	./.	1/1	./.	./.	0/0	1/1	0/0	./.	./.	./.	./.	./.	1/1	0/0	./.	./.	0/0	0/0	./.	./.	./.	0/0	./.	0/0	./.	./.	1/1	./.	./.	./.	./.	./.	./.	./.	./.	1/1	0/0	./.	./.	./.	./.	0/0	./.	./.
1.0_contig_70786	126	A	C	163.39	1/1	./.	0/0	./.	./.	0/0	0/0	0/0	./.	./.	./.	0/0	./.	0/0	0/0	./.	./.	0/0	./.	./.	./.	./.	./.	./.	0/0	./.	./.	0/0	./.	./.	./.	./.	./.	./.	./.	./.	0/0	0/0	./.	./.	./.	./.	0/0	./.	./.
1.0_contig_71669	37	A	G	420.92	1/1	./.	0/0	./.	./.	./.	./.	./.	./.	./.	./.	0/0	./.	0/0	./.	./.	./.	0/0	./.	./.	./.	./.	./.	./.	./.	./.	./.	./.	./.	./.	./.	./.	./.	0/0	./.	./.	./.	./.	./.	0/0	./.	./.	./.	./.	./.
1.0_contig_71669	39	A	T	398.75	1/1	./.	0/0	./.	./.	./.	./.	./.	./.	./.	./.	0/0	./.	0/0	./.	./.	./.	0/0	./.	./.	./.	./.	0/0	./.	./.	./.	./.	./.	./.	./.	./.	./.	./.	0/0	./.	./.	./.	./.	./.	0/0	./.	./.	./.	./.	./.
1.0_contig_72322	68	C	T	8095.49	0/0	./.	1/1	./.	./.	./.	./.	./.	0/0	./.	./.	./.	0/0	./.	./.	0/0	./.	./.	0/0	0/0	./.	./.	./.	./.	0/0	./.	./.	./.	./.	./.	./.	0/0	./.	1/1	./.	./.	./.	1/1	0/0	0/0	./.	./.	./.	0/0	./.
1.0_contig_72322	84	C	T	5912.57	0/0	./.	1/1	./.	./.	./.	./.	./.	0/0	./.	./.	./.	0/0	./.	./.	1/1	./.	./.	0/0	0/0	./.	./.	./.	./.	0/0	./.	./.	./.	./.	./.	./.	0/0	./.	0/0	./.	./.	./.	0/0	1/1	0/0	./.	./.	./.	1/1	./.
1.0_contig_74409	124	G	A	44.59	1/1	./.	0/0	0/0	./.	./.	./.	0/0	0/0	0/0	./.	./.	./.	1/1	./.	./.	./.	./.	./.	0/0	./.	./.	0/0	./.	./.	0/0	./.	./.	0/0	./.	./.	./.	./.	0/0	0/0	./.	./.	./.	./.	./.	./.	./.	./.	./.	1/1
1.0_contig_74440	43	G	T	141.9	1/1	./.	0/0	./.	./.	./.	./.	./.	./.	./.	./.	./.	./.	./.	./.	0/0	0/0	./.	./.	0/0	./.	./.	./.	./.	0/0	./.	./.	0/0	./.	./.	./.	./.	./.	./.	./.	./.	./.	./.	./.	./.	./.	./.	0/0	0/0	./.
1.0_contig_74440	60	T	C	480.5	1/1	./.	0/0	./.	./.	./.	./.	./.	./.	./.	./.	./.	./.	./.	./.	0/0	0/0	./.	./.	1/1	./.	./.	./.	./.	./.	./.	./.	./.	./.	./.	./.	./.	./.	./.	./.	./.	./.	./.	./.	./.	./.	./.	1/1	./.	./.
1.0_contig_75827	44	A	T	1341.98	1/1	0/1	0/0	0/0	./.	./.	./.	0/0	0/0	./.	./.	0/0	0/0	0/0	0/0	0/0	0/0	0/0	0/1	./.	0/0	./.	0/0	1/1	0/0	./.	0/0	0/0	./.	./.	./.	0/0	0/0	./.	0/0	./.	./.	./.	0/0	./.	./.	./.	0/0	./.	0/0
1.0_contig_75827	55	T	A	470.05	1/1	0/0	0/0	0/0	./.	./.	./.	0/0	0/0	./.	./.	0/0	0/0	0/0	0/0	0/0	0/0	0/0	0/0	./.	0/0	./.	0/0	0/0	0/0	./.	0/0	0/0	./.	./.	./.	0/0	0/0	./.	0/0	./.	./.	./.	0/0	./.	./.	./.	0/0	./.	0/0
1.0_contig_78119	14	A	G	2512.09	1/1	./.	0/0	./.	./.	./.	./.	./.	./.	./.	./.	./.	./.	./.	./.	./.	./.	./.	./.	./.	./.	./.	./.	./.	./.	./.	./.	1/1	./.	./.	./.	./.	./.	./.	./.	0/0	./.	./.	./.	./.	./.	./.	./.	./.	./.
1.0_contig_82963	92	G	A	7462.65	0/0	0/0	1/1	0/0	1/1	0/0	./.	0/0	0/0	0/1	0/0	0/1	./.	0/0	0/0	0/1	0/0	0/0	0/0	0/0	0/0	0/0	0/1	./.	1/1	./.	./.	0/0	0/0	0/0	./.	./.	./.	./.	0/0	./.	0/0	./.	./.	0/0	./.	./.	0/0	0/0	./.
1.0_contig_83088	118	G	A	574.69	0/0	./.	1/1	./.	./.	./.	./.	0/0	./.	./.	./.	./.	./.	./.	0/0	./.	./.	1/1	0/0	./.	./.	./.	./.	./.	0/0	./.	./.	0/0	0/0	0/0	./.	./.	./.	./.	./.	./.	./.	./.	./.	./.	./.	./.	./.	./.	./.
1.0_contig_84070	68	G	A	1273.71	1/1	./.	0/0	./.	./.	./.	./.	0/1	1/1	1/1	./.	0/1	./.	0/0	./.	0/0	./.	0/0	./.	0/1	./.	./.	./.	./.	./.	./.	0/0	0/0	./.	./.	1/1	./.	./.	./.	./.	./.	./.	./.	0/0	./.	./.	./.	./.	./.	./.
1.0_contig_84070	72	T	C	3795.84	1/1	./.	0/0	./.	./.	./.	./.	0/1	1/1	1/1	./.	0/1	./.	0/0	./.	0/1	./.	0/1	./.	0/1	./.	./.	./.	./.	./.	./.	./.	0/0	./.	./.	1/1	./.	./.	./.	./.	./.	./.	./.	0/0	./.	./.	./.	./.	./.	./.
1.0_contig_84070	79	T	G	769.74	0/0	./.	1/1	./.	./.	./.	./.	0/0	0/0	0/0	./.	0/0	./.	./.	./.	0/1	./.	0/0	./.	0/1	./.	./.	./.	./.	./.	./.	./.	0/0	./.	./.	0/0	./.	./.	1/1	./.	./.	./.	./.	0/0	./.	./.	./.	./.	./.	./.
1.0_contig_84070	124	G	A	1562.94	0/0	./.	1/1	./.	./.	0/0	0/0	0/0	0/0	./.	./.	0/0	./.	0/0	./.	0/1	./.	0/1	./.	0/1	./.	0/0	./.	./.	./.	0/0	./.	0/0	0/0	./.	0/0	./.	./.	0/0	./.	./.	./.	./.	0/0	./.	./.	./.	./.	0/0	0/0
1.0_contig_86144	31	C	A	1177.51	0/0	./.	1/1	./.	./.	./.	./.	0/0	./.	./.	./.	./.	./.	./.	./.	./.	./.	1/1	./.	./.	./.	0/0	./.	./.	./.	./.	./.	./.	0/0	./.	./.	./.	./.	./.	0/0	0/0	0/0	./.	0/0	./.	./.	./.	0/0	./.	./.
1.0_contig_86144	33	G	A	159.39	1/1	./.	0/0	./.	./.	./.	./.	0/0	./.	./.	./.	./.	./.	./.	./.	./.	./.	0/0	./.	./.	./.	0/0	./.	./.	./.	./.	./.	./.	0/0	./.	./.	./.	./.	./.	0/0	./.	0/0	./.	0/0	./.	./.	./.	0/0	./.	./.
1.0_contig_86144	35	G	A	2469.59	1/1	./.	0/0	./.	./.	./.	./.	0/0	./.	./.	./.	./.	./.	./.	./.	./.	./.	1/1	./.	./.	./.	0/0	./.	./.	./.	./.	./.	./.	1/1	./.	./.	./.	./.	./.	0/0	./.	1/1	./.	0/0	./.	./.	./.	1/1	./.	./.
1.0_contig_86151	8	T	A	1658.32	0/0	./.	1/1	./.	./.	./.	./.	0/0	1/1	0/0	./.	./.	0/0	./.	./.	./.	0/0	./.	./.	./.	./.	./.	./.	./.	./.	0/0	./.	0/0	./.	./.	./.	./.	./.	./.	./.	./.	./.	./.	./.	./.	./.	./.	./.	./.	./.
1.0_contig_86151	52	G	A	488.65	1/1	./.	0/0	0/0	./.	./.	./.	./.	0/0	0/0	./.	./.	0/0	./.	0/0	./.	0/0	0/0	0/0	./.	./.	0/0	./.	./.	./.	0/0	./.	0/0	./.	./.	./.	./.	./.	./.	0/0	./.	./.	./.	./.	./.	./.	./.	./.	./.	./.
1.0_contig_86151	70	A	C	1538.18	1/1	./.	0/0	0/0	./.	./.	./.	0/0	./.	0/0	./.	./.	1/1	./.	0/0	./.	0/0	0/0	0/0	./.	./.	0/0	./.	./.	./.	0/0	./.	0/1	./.	./.	./.	./.	./.	./.	0/0	./.	./.	./.	./.	./.	./.	./.	./.	./.	./.
1.0_contig_86151	83	C	G	496.83	1/1	./.	0/0	0/0	./.	./.	./.	0/0	./.	0/0	./.	./.	0/0	./.	0/0	./.	0/0	0/0	0/0	./.	./.	0/0	./.	./.	./.	0/0	./.	0/0	./.	./.	./.	./.	./.	./.	0/0	./.	./.	./.	./.	./.	./.	./.	./.	./.	./.
1.0_contig_86151	112	T	C	1037.77	0/0	./.	1/1	1/1	./.	./.	./.	0/0	./.	./.	./.	./.	./.	./.	./.	./.	0/0	./.	./.	./.	./.	0/0	./.	./.	./.	0/0	./.	0/0	./.	./.	./.	./.	./.	./.	0/0	./.	./.	./.	./.	./.	./.	./.	./.	./.	./.
1.0_contig_86932	13	C	T	13739.4	1/1	0/0	0/0	./.	0/0	./.	./.	0/0	./.	0/0	./.	./.	0/1	1/1	./.	0/0	0/1	./.	1/1	0/1	./.	0/1	1/1	./.	1/1	./.	1/1	0/1	./.	0/0	./.	./.	1/1	0/1	0/1	0/0	./.	./.	0/1	./.	./.	1/1	1/1	0/0	./.
1.0_contig_87220	31	G	A	245.71	0/0	./.	1/1	./.	./.	./.	./.	./.	0/0	./.	./.	0/0	./.	./.	./.	./.	./.	./.	./.	0/0	./.	./.	./.	0/0	0/0	0/0	0/0	0/1	./.	./.	./.	0/0	./.	./.	./.	./.	./.	./.	./.	./.	./.	./.	./.	./.	0/0
1.0_contig_89241	103	G	A	1995.9	0/0	./.	1/1	0/0	./.	./.	./.	./.	./.	0/0	./.	0/0	./.	1/1	./.	0/1	./.	./.	./.	./.	./.	0/1	1/1	./.	./.	./.	./.	./.	./.	./.	./.	./.	./.	0/1	0/0	./.	0/0	./.	./.	./.	./.	./.	./.	0/0	./.
1.0_contig_89460	97	A	G	7697.64	1/1	1/1	0/0	./.	./.	1/1	./.	./.	1/1	1/1	./.	./.	./.	1/1	./.	0/0	1/1	1/1	1/1	1/1	./.	1/1	0/0	0/0	./.	./.	./.	0/1	0/1	./.	./.	./.	./.	./.	1/1	./.	./.	./.	./.	./.	./.	./.	./.	0/0	./.
1.0_contig_90205	8	A	G	307.07	0/0	./.	1/1	./.	0/1	./.	./.	0/0	0/0	0/0	./.	0/0	./.	0/0	./.	0/0	./.	./.	0/0	0/0	./.	./.	./.	./.	0/0	./.	./.	0/0	0/0	./.	./.	./.	./.	./.	0/0	./.	./.	./.	0/0	./.	0/0	./.	./.	./.	./.
1.0_contig_90435	23	A	G	539.15	1/1	./.	0/0	./.	./.	./.	0/0	./.	0/0	./.	./.	./.	./.	./.	./.	./.	0/0	0/0	./.	./.	./.	./.	0/0	./.	0/0	./.	./.	0/0	./.	./.	./.	./.	./.	./.	./.	./.	./.	./.	0/0	./.	./.	./.	./.	./.	./.
1.0_contig_90435	33	T	C	1610.47	0/0	./.	1/1	./.	./.	./.	1/1	./.	0/1	0/1	./.	0/0	./.	0/0	./.	./.	0/0	./.	./.	1/1	./.	./.	0/1	./.	1/1	./.	./.	0/0	./.	./.	./.	./.	./.	./.	./.	./.	./.	./.	0/0	./.	./.	./.	./.	./.	./.
1.0_contig_90435	35	G	A	438.18	1/1	./.	0/0	./.	./.	./.	1/1	./.	0/0	0/0	./.	0/0	./.	0/0	./.	./.	0/0	./.	./.	0/0	./.	./.	0/0	./.	0/0	./.	./.	0/0	./.	./.	./.	./.	./.	./.	./.	./.	./.	./.	0/0	./.	./.	./.	./.	./.	./.
1.0_contig_90435	38	C	A	536.58	0/0	./.	1/1	./.	./.	./.	0/0	./.	0/0	0/0	./.	0/0	./.	0/0	./.	./.	0/0	./.	./.	0/0	./.	./.	0/0	./.	0/0	./.	./.	0/0	./.	./.	./.	./.	./.	./.	./.	./.	./.	./.	0/0	./.	./.	./.	./.	./.	./.
1.0_contig_90435	66	T	C	838.15	1/1	./.	0/0	./.	./.	./.	0/0	./.	0/1	0/0	0/1	0/0	./.	./.	./.	./.	0/0	0/0	./.	0/0	./.	./.	0/0	./.	0/0	./.	./.	0/0	./.	./.	./.	./.	./.	./.	0/1	./.	./.	./.	0/0	./.	./.	./.	./.	0/0	./.
1.0_contig_90435	80	C	G	865.07	1/1	./.	0/0	./.	./.	./.	0/0	0/0	0/1	0/0	0/1	0/0	./.	./.	./.	./.	0/0	0/0	./.	0/0	./.	./.	0/0	./.	0/0	./.	./.	0/0	./.	./.	./.	./.	./.	./.	0/1	./.	./.	./.	0/0	./.	./.	./.	./.	0/0	./.
1.0_contig_90435	118	T	C	1048.66	0/0	./.	1/1	./.	./.	./.	./.	0/0	0/0	0/0	0/1	0/0	./.	./.	./.	./.	0/0	0/0	./.	0/0	./.	./.	0/0	./.	0/0	./.	./.	0/0	./.	./.	./.	./.	./.	./.	0/0	./.	./.	./.	0/0	./.	./.	./.	./.	./.	./.
1.0_contig_90435	122	C	T	501.94	0/0	./.	1/1	./.	./.	./.	./.	1/1	0/0	0/0	0/0	0/0	./.	./.	./.	./.	0/0	0/0	./.	0/0	./.	./.	0/0	./.	0/0	./.	./.	0/0	./.	./.	./.	./.	./.	./.	0/0	./.	./.	./.	0/0	./.	./.	./.	./.	./.	./.
1.0_contig_91397	55	A	G	128.6	0/0	./.	1/1	./.	./.	./.	./.	./.	./.	./.	./.	./.	./.	./.	./.	0/0	./.	0/0	./.	./.	./.	./.	./.	./.	0/0	./.	./.	./.	0/0	./.	./.	./.	./.	./.	./.	./.	0/0	./.	./.	./.	./.	./.	./.	./.	./.
1.0_contig_91397	81	G	T	162.55	0/0	./.	1/1	./.	./.	./.	./.	./.	./.	./.	./.	./.	./.	./.	./.	0/0	./.	0/0	0/0	./.	./.	./.	./.	./.	0/0	./.	./.	./.	0/0	./.	./.	./.	./.	./.	./.	./.	0/0	./.	./.	./.	./.	./.	./.	./.	./.
1.0_contig_92169	97	C	T	61.49	0/0	0/0	1/1	0/0	./.	./.	./.	./.	./.	0/0	./.	0/0	0/0	./.	./.	./.	./.	0/0	0/0	0/0	./.	./.	./.	./.	0/0	./.	./.	0/0	./.	./.	./.	./.	./.	./.	./.	./.	./.	./.	./.	./.	./.	./.	1/1	./.	./.
1.0_contig_92169	99	G	A	30.86	0/0	0/0	1/1	0/0	./.	./.	./.	./.	./.	0/0	./.	0/0	0/0	./.	./.	./.	./.	0/0	0/0	0/0	./.	./.	./.	./.	0/0	./.	./.	0/0	./.	./.	./.	./.	./.	./.	./.	./.	./.	./.	./.	./.	./.	./.	1/1	./.	./.
1.0_contig_92169	102	A	G	352.72	0/0	0/0	1/1	0/0	./.	./.	./.	./.	./.	0/0	./.	0/0	0/0	./.	./.	./.	./.	0/0	0/0	1/1	./.	./.	./.	./.	0/0	./.	./.	0/0	./.	./.	./.	./.	./.	./.	./.	./.	./.	./.	./.	./.	./.	./.	1/1	./.	./.
1.0_contig_92169	121	A	G	1417.05	1/1	./.	0/0	1/1	./.	./.	./.	./.	./.	./.	./.	1/1	1/1	./.	./.	./.	./.	1/1	1/1	0/0	./.	./.	./.	./.	./.	./.	./.	./.	./.	./.	./.	./.	./.	./.	./.	./.	./.	./.	./.	./.	./.	./.	0/0	./.	./.
1.0_contig_92521	9	G	A	1758.41	1/1	./.	0/0	./.	./.	./.	./.	./.	0/0	0/0	./.	./.	0/0	./.	./.	0/0	./.	./.	./.	./.	./.	./.	./.	./.	./.	./.	./.	./.	./.	./.	./.	./.	./.	./.	./.	./.	./.	./.	./.	./.	./.	./.	./.	./.	./.
1.0_contig_92521	41	T	C	2022.56	1/1	./.	0/0	./.	./.	./.	./.	./.	0/1	1/1	./.	./.	./.	./.	./.	./.	./.	./.	./.	./.	./.	0/0	./.	./.	./.	./.	./.	1/1	./.	./.	./.	./.	./.	./.	./.	1/1	0/0	./.	./.	./.	./.	./.	./.	./.	./.
1.0_contig_92521	53	T	A	256.37	0/0	./.	1/1	./.	./.	./.	./.	./.	0/0	0/0	./.	0/0	./.	./.	./.	./.	./.	./.	./.	./.	./.	0/0	./.	./.	./.	./.	./.	0/1	./.	./.	./.	./.	./.	./.	./.	0/0	0/0	./.	./.	./.	./.	./.	./.	./.	./.
1.0_contig_92521	55	G	A	626.85	0/0	./.	1/1	./.	./.	./.	./.	./.	0/0	0/0	./.	0/0	./.	./.	./.	./.	./.	./.	0/0	./.	./.	0/0	./.	./.	./.	./.	./.	0/0	./.	./.	./.	./.	./.	./.	./.	0/0	0/0	./.	./.	./.	./.	./.	./.	./.	./.
1.0_contig_92521	58	G	A	985.06	0/0	./.	1/1	./.	./.	./.	./.	./.	0/1	0/0	./.	0/0	./.	./.	./.	./.	./.	./.	0/0	./.	./.	0/0	./.	./.	./.	./.	./.	0/0	./.	./.	./.	./.	./.	./.	./.	0/0	0/0	./.	1/1	./.	./.	./.	./.	./.	./.
1.0_contig_92521	92	C	T	1200.2	1/1	0/0	0/0	./.	./.	./.	./.	./.	1/1	0/0	./.	./.	./.	./.	./.	0/0	./.	./.	0/0	./.	./.	./.	./.	./.	./.	./.	./.	0/0	0/0	0/0	./.	./.	./.	./.	./.	0/0	0/0	./.	0/0	./.	./.	./.	./.	./.	./.
1.0_contig_92521	124	G	A	313.99	1/1	0/0	0/0	./.	./.	./.	./.	./.	0/0	0/0	./.	./.	./.	./.	0/0	0/0	0/0	./.	./.	./.	./.	./.	./.	./.	1/1	./.	./.	0/0	0/0	0/0	./.	./.	./.	0/0	./.	0/0	./.	./.	./.	./.	./.	./.	./.	./.	./.
1.0_contig_92586	77	C	T	362.47	0/0	0/0	1/1	0/0	0/0	./.	./.	0/0	0/0	0/0	0/0	0/0	0/0	0/0	./.	0/0	0/0	./.	0/0	0/0	0/0	./.	./.	./.	0/0	0/0	0/0	0/0	./.	./.	./.	0/0	./.	./.	0/0	./.	./.	./.	./.	./.	./.	./.	./.	./.	./.
1.0_contig_92586	79	A	G	131.04	0/0	0/0	1/1	0/0	0/0	./.	./.	0/0	0/0	0/0	0/0	0/0	0/0	0/0	./.	0/0	0/0	./.	0/0	0/0	0/0	./.	./.	./.	0/0	0/0	0/0	0/0	./.	./.	./.	0/0	./.	./.	0/0	./.	./.	./.	./.	./.	./.	./.	./.	./.	./.
1.0_contig_92586	98	A	T	130.22	0/0	0/0	1/1	0/0	0/0	./.	./.	0/0	0/0	0/0	0/0	0/0	0/0	0/0	./.	0/0	0/0	./.	0/0	0/0	./.	./.	0/0	./.	0/0	0/0	0/0	0/0	0/0	0/0	./.	0/0	./.	./.	./.	./.	./.	./.	0/0	./.	./.	./.	./.	./.	./.
1.0_contig_92586	103	A	G	1303.6	0/0	0/0	1/1	0/0	0/0	./.	./.	0/0	0/0	0/0	0/0	0/0	0/0	0/1	./.	0/0	0/0	./.	0/1	0/0	./.	./.	0/0	./.	0/1	0/0	0/0	0/1	0/0	0/0	./.	0/0	./.	./.	./.	./.	./.	./.	0/0	./.	./.	./.	./.	./.	./.
1.0_contig_92586	109	G	A	148.56	0/0	0/0	1/1	0/0	0/0	./.	./.	0/0	0/0	0/0	0/0	0/0	0/0	0/0	./.	0/1	0/0	./.	0/0	0/0	./.	./.	0/0	./.	0/0	0/0	0/0	0/0	0/0	0/0	./.	0/0	./.	./.	./.	./.	./.	./.	0/0	./.	./.	./.	./.	./.	./.
1.0_contig_92768	20	C	A	257.02	0/0	./.	1/1	0/0	./.	0/0	./.	./.	./.	0/0	0/0	./.	./.	0/0	./.	0/0	./.	./.	0/0	0/0	0/0	0/0	0/0	./.	./.	./.	0/0	0/0	0/0	./.	./.	./.	0/0	./.	0/0	./.	./.	./.	0/0	./.	./.	./.	0/0	./.	./.
1.0_contig_92768	38	C	T	472.83	0/0	0/0	1/1	0/0	./.	0/0	./.	./.	./.	0/0	0/0	./.	./.	0/0	./.	0/0	./.	0/0	0/0	0/0	0/0	0/0	0/0	./.	./.	./.	0/0	0/1	0/0	./.	./.	./.	0/0	./.	0/0	./.	./.	./.	0/0	./.	./.	./.	0/0	./.	./.
1.0_contig_93938	62	G	A	1693.59	0/0	./.	1/1	./.	./.	./.	./.	./.	0/0	0/0	./.	0/0	1/1	./.	0/1	./.	./.	./.	./.	0/1	0/0	./.	./.	./.	./.	./.	./.	0/0	./.	./.	./.	./.	./.	0/0	./.	./.	./.	./.	./.	./.	./.	./.	./.	./.	./.
1.0_contig_97098	52	A	G	17320.4	1/1	./.	0/0	0/0	1/1	./.	./.	./.	0/0	1/1	./.	0/1	1/1	./.	./.	1/1	1/1	0/0	./.	1/1	./.	./.	1/1	1/1	0/0	1/1	./.	./.	1/1	./.	./.	./.	./.	./.	1/1	./.	./.	./.	1/1	./.	./.	./.	./.	1/1	./.
1.0_contig_97098	107	C	A	78.41	0/0	./.	1/1	0/0	./.	./.	./.	0/0	0/0	0/0	0/0	0/0	0/0	./.	0/0	0/0	0/0	./.	0/0	0/0	./.	0/0	0/0	0/1	0/0	0/0	./.	./.	0/0	./.	./.	./.	./.	./.	0/0	0/0	./.	0/0	0/0	0/0	./.	./.	./.	0/0	./.
1.0_contig_97156	105	G	A	129.99	0/0	./.	1/1	./.	./.	./.	./.	./.	./.	./.	./.	./.	./.	./.	./.	0/0	./.	./.	0/0	./.	./.	0/0	0/0	./.	./.	./.	./.	0/0	./.	./.	./.	./.	./.	./.	./.	./.	./.	./.	./.	./.	./.	./.	./.	./.	0/0
1.0_contig_97156	130	A	C	1071.05	1/1	./.	0/0	./.	./.	./.	./.	./.	./.	./.	./.	./.	./.	./.	./.	1/1	./.	./.	0/0	./.	./.	1/1	0/0	./.	./.	./.	./.	1/1	./.	./.	./.	./.	./.	./.	./.	./.	./.	./.	./.	./.	./.	./.	./.	./.	0/0
1.0_contig_97218	43	C	T	193.19	0/0	./.	1/1	./.	./.	./.	./.	./.	./.	./.	./.	./.	./.	./.	./.	0/0	./.	./.	./.	./.	./.	0/0	./.	./.	./.	./.	./.	./.	0/0	./.	./.	./.	0/0	./.	./.	./.	0/0	./.	./.	./.	./.	./.	./.	./.	./.
1.0_contig_99458	32	A	T	1233.88	0/0	./.	1/1	./.	./.	./.	./.	./.	0/0	./.	./.	./.	./.	./.	./.	0/0	./.	./.	./.	1/1	./.	./.	./.	./.	0/0	./.	./.	./.	./.	0/0	./.	0/0	./.	./.	./.	./.	./.	./.	0/0	./.	./.	./.	./.	./.	./.
1.0_contig_99458	48	G	A	1220.15	0/0	./.	1/1	./.	./.	./.	./.	./.	0/0	./.	./.	./.	./.	./.	./.	0/0	./.	./.	./.	1/1	./.	./.	./.	./.	0/0	./.	./.	./.	./.	0/0	./.	0/0	./.	./.	./.	./.	./.	./.	0/0	./.	./.	./.	./.	./.	./.
1.0_contig_100423	129	T	C	1206.5	0/0	0/0	1/1	0/0	./.	./.	0/1	0/0	./.	0/0	./.	0/0	0/1	0/0	1/1	./.	./.	./.	./.	0/0	0/0	./.	./.	0/0	./.	./.	1/1	./.	0/0	./.	0/0	./.	0/0	./.	1/1	./.	./.	./.	./.	./.	./.	./.	0/0	./.	./.
1.0_contig_101713	67	T	A	877.13	0/0	./.	1/1	./.	./.	./.	./.	./.	./.	./.	./.	./.	./.	./.	./.	0/0	./.	./.	./.	0/0	./.	./.	./.	./.	./.	./.	./.	./.	./.	./.	./.	./.	./.	./.	./.	./.	./.	./.	./.	./.	./.	./.	./.	./.	./.
1.0_contig_101713	68	T	C	505.99	1/1	./.	0/0	./.	./.	./.	./.	./.	./.	./.	./.	./.	./.	./.	./.	1/1	./.	./.	./.	0/0	./.	./.	./.	./.	./.	./.	./.	./.	./.	./.	./.	./.	./.	./.	./.	./.	./.	./.	./.	./.	./.	./.	./.	./.	./.
1.0_contig_101713	69	T	C	835.43	0/0	./.	1/1	./.	./.	./.	./.	./.	./.	./.	./.	./.	./.	./.	./.	0/0	./.	./.	./.	0/0	./.	./.	./.	./.	./.	./.	./.	./.	./.	./.	./.	./.	./.	./.	./.	./.	./.	./.	./.	./.	./.	./.	./.	./.	./.
1.0_contig_101713	70	G	A	835.43	0/0	./.	1/1	./.	./.	./.	./.	./.	./.	./.	./.	./.	./.	./.	./.	0/0	./.	./.	./.	0/0	./.	./.	./.	./.	./.	./.	./.	./.	./.	./.	./.	./.	./.	./.	./.	./.	./.	./.	./.	./.	./.	./.	./.	./.	./.
1.0_contig_101713	77	G	A	855.27	0/0	./.	1/1	./.	./.	./.	./.	./.	./.	./.	./.	./.	./.	./.	./.	0/0	./.	./.	./.	0/0	./.	./.	./.	./.	./.	./.	./.	./.	./.	./.	./.	./.	./.	./.	./.	./.	./.	./.	./.	./.	./.	./.	./.	./.	./.
1.0_contig_102256	6	A	G	9598.5	0/0	./.	1/1	1/1	1/1	./.	./.	1/1	0/0	1/1	./.	1/1	0/0	./.	1/1	0/0	./.	0/1	0/1	./.	0/0	1/1	0/0	./.	1/1	./.	0/0	1/1	./.	./.	./.	./.	./.	0/0	./.	./.	./.	./.	./.	./.	0/1	./.	./.	./.	./.
1.0_contig_102256	79	C	T	3810.49	0/0	./.	1/1	0/0	./.	0/0	./.	0/1	0/0	0/0	./.	0/0	0/0	./.	0/0	0/0	./.	0/1	0/0	./.	0/0	0/0	0/0	0/0	0/0	./.	0/0	0/0	./.	./.	./.	./.	./.	./.	0/0	./.	./.	./.	0/0	./.	./.	./.	./.	./.	./.
1.0_contig_105372	58	G	A	298.4	0/0	./.	1/1	./.	./.	./.	./.	./.	./.	./.	./.	./.	./.	./.	./.	./.	./.	./.	./.	./.	./.	./.	./.	./.	./.	./.	./.	0/0	./.	./.	./.	./.	./.	./.	./.	./.	./.	./.	./.	./.	./.	./.	0/0	./.	./.
1.0_contig_105372	63	C	T	2179.99	0/0	./.	1/1	./.	./.	./.	./.	./.	./.	./.	./.	./.	./.	./.	./.	./.	./.	./.	./.	./.	./.	./.	./.	./.	./.	./.	./.	1/1	./.	./.	./.	./.	./.	./.	./.	./.	./.	./.	./.	./.	./.	./.	1/1	./.	./.
1.0_contig_105372	66	A	G	956.58	0/0	./.	1/1	./.	./.	./.	./.	./.	./.	./.	./.	./.	./.	./.	./.	./.	./.	./.	./.	./.	./.	./.	./.	./.	./.	./.	./.	0/0	./.	./.	./.	./.	./.	./.	./.	./.	./.	./.	./.	./.	./.	./.	0/0	./.	./.
1.0_contig_105372	72	T	A	844.49	0/0	./.	1/1	./.	./.	./.	./.	./.	./.	./.	./.	./.	./.	./.	./.	./.	./.	./.	./.	./.	./.	./.	./.	./.	./.	./.	./.	0/0	./.	./.	./.	./.	./.	./.	./.	./.	./.	./.	./.	./.	./.	./.	0/0	./.	./.
1.0_contig_105372	75	C	T	336.69	0/0	./.	1/1	./.	./.	./.	./.	./.	./.	./.	./.	./.	./.	./.	./.	./.	./.	./.	./.	./.	./.	./.	./.	./.	./.	./.	./.	0/0	./.	./.	./.	./.	./.	./.	./.	./.	./.	./.	./.	./.	./.	./.	0/0	./.	./.
1.0_contig_105372	87	A	G	297.44	0/0	./.	1/1	./.	./.	./.	./.	./.	./.	./.	./.	./.	./.	0/0	./.	./.	./.	./.	./.	./.	./.	./.	./.	./.	./.	./.	./.	0/0	./.	./.	./.	./.	./.	./.	./.	./.	./.	./.	./.	./.	./.	./.	0/0	./.	./.
1.0_contig_105372	88	A	G	1114	0/0	./.	1/1	./.	./.	./.	./.	./.	./.	./.	./.	./.	./.	0/0	./.	./.	./.	./.	./.	./.	./.	./.	./.	./.	./.	./.	./.	0/0	./.	./.	./.	./.	./.	./.	./.	./.	./.	./.	./.	./.	./.	./.	1/1	./.	./.
1.0_contig_105372	90	G	A	297.58	0/0	./.	1/1	./.	./.	./.	./.	./.	./.	./.	./.	./.	./.	0/0	./.	./.	./.	./.	./.	./.	./.	./.	./.	./.	./.	./.	./.	0/0	./.	./.	./.	./.	./.	./.	./.	./.	./.	./.	./.	./.	./.	./.	0/0	./.	./.
1.0_contig_107902	62	G	A	541.83	0/0	./.	1/1	./.	./.	./.	1/1	0/0	./.	0/0	./.	./.	./.	./.	./.	./.	./.	./.	0/0	0/0	./.	./.	./.	./.	./.	./.	./.	./.	./.	./.	./.	./.	./.	0/0	./.	./.	./.	./.	./.	./.	./.	./.	./.	./.	./.
1.0_contig_108593	38	A	T	2459.2	1/1	./.	0/0	./.	./.	./.	./.	1/1	./.	1/1	./.	./.	1/1	./.	./.	./.	./.	./.	./.	0/0	./.	./.	./.	./.	./.	./.	./.	./.	./.	./.	./.	./.	1/1	./.	./.	./.	./.	./.	./.	./.	./.	./.	./.	./.	./.
1.0_contig_108593	42	A	C	550.04	0/0	./.	1/1	./.	./.	./.	./.	0/0	./.	0/0	./.	./.	0/0	./.	0/0	./.	./.	0/0	./.	0/0	./.	./.	./.	./.	./.	./.	./.	./.	./.	./.	./.	./.	0/0	./.	./.	./.	./.	./.	./.	./.	./.	./.	./.	./.	./.
1.0_contig_108593	84	A	C	2224.94	0/0	./.	1/1	0/0	./.	./.	./.	0/0	0/0	0/0	./.	./.	0/0	./.	0/0	./.	0/0	0/0	./.	0/0	./.	./.	./.	./.	./.	./.	./.	0/0	./.	0/0	./.	./.	0/0	./.	./.	./.	./.	./.	./.	./.	./.	./.	./.	./.	./.
1.0_contig_108593	90	C	T	589.27	0/0	./.	1/1	0/0	./.	./.	./.	0/0	0/0	0/0	./.	./.	0/0	./.	0/0	./.	0/0	0/0	./.	0/1	./.	./.	./.	./.	./.	./.	./.	0/0	./.	0/0	./.	./.	0/0	./.	0/0	./.	./.	0/0	./.	./.	./.	./.	./.	./.	./.
1.0_contig_111947	18	G	A	343.25	0/0	0/0	1/1	0/0	./.	./.	./.	./.	0/0	0/0	0/0	./.	./.	0/0	./.	./.	./.	./.	./.	./.	./.	0/0	./.	./.	./.	./.	0/0	0/0	0/0	./.	./.	./.	./.	0/1	0/0	./.	./.	./.	./.	./.	0/0	./.	0/0	./.	./.
1.0_contig_112973	52	A	G	6366.37	0/0	0/0	1/1	0/0	0/0	0/0	0/0	0/1	0/0	0/1	0/0	0/0	0/0	0/0	0/0	0/1	0/0	1/1	0/0	0/1	./.	0/0	0/1	0/1	./.	0/1	0/0	./.	0/1	1/1	./.	./.	./.	0/1	0/0	0/0	./.	1/1	0/1	./.	./.	0/0	0/0	0/1	1/1
1.0_contig_113891	62	A	T	1435.66	0/0	./.	1/1	0/0	./.	./.	./.	./.	./.	./.	0/0	0/0	./.	./.	./.	./.	./.	./.	0/0	./.	./.	./.	./.	./.	./.	./.	./.	./.	./.	./.	./.	./.	./.	./.	./.	./.	./.	./.	0/0	./.	./.	0/0	./.	./.	./.
1.0_contig_113891	70	T	C	1404.25	0/0	./.	1/1	0/0	./.	./.	0/0	./.	./.	./.	0/0	0/0	./.	./.	./.	./.	./.	./.	0/0	./.	./.	./.	./.	./.	./.	./.	./.	./.	./.	./.	./.	./.	./.	./.	./.	./.	./.	./.	0/0	./.	./.	0/0	./.	./.	./.
1.0_contig_113891	77	A	G	2261.02	0/0	./.	1/1	0/0	./.	./.	0/0	./.	./.	./.	0/0	0/0	./.	./.	./.	./.	./.	./.	0/0	./.	./.	./.	./.	./.	./.	./.	./.	./.	./.	./.	./.	./.	./.	./.	./.	./.	./.	./.	0/0	./.	./.	0/0	./.	./.	./.
1.0_contig_114327	74	C	A	4292.5	1/1	./.	0/0	1/1	./.	./.	./.	./.	./.	./.	1/1	1/1	1/1	1/1	./.	0/1	./.	0/1	./.	1/1	./.	./.	./.	1/1	./.	0/0	./.	./.	0/0	./.	./.	1/1	./.	./.	./.	./.	./.	./.	./.	./.	./.	./.	./.	./.	./.
1.0_contig_114355	67	C	T	1177.93	0/0	./.	1/1	./.	./.	./.	./.	./.	./.	./.	./.	./.	./.	./.	./.	./.	./.	0/0	./.	./.	./.	./.	./.	./.	./.	./.	./.	./.	./.	./.	./.	0/0	./.	./.	./.	./.	./.	./.	./.	./.	0/0	./.	./.	0/0	./.
1.0_contig_114355	68	G	T	1143.13	0/0	./.	1/1	./.	./.	./.	./.	./.	./.	./.	./.	./.	./.	./.	./.	./.	./.	0/0	./.	./.	./.	./.	./.	./.	./.	./.	./.	./.	./.	./.	./.	0/0	./.	./.	./.	./.	./.	./.	./.	./.	0/0	./.	./.	0/0	./.
1.0_contig_114355	69	C	T	1167.85	0/0	./.	1/1	./.	./.	./.	./.	./.	./.	./.	./.	./.	./.	./.	./.	./.	./.	0/0	./.	./.	./.	./.	./.	./.	./.	./.	./.	./.	./.	./.	./.	0/0	./.	./.	./.	./.	./.	./.	./.	./.	0/0	./.	./.	0/0	./.
1.0_contig_114804	65	T	A	2219.82	0/0	0/0	1/1	0/0	./.	./.	./.	0/0	0/0	0/0	0/0	./.	0/0	./.	0/1	0/0	0/0	0/0	0/0	0/0	./.	./.	0/0	0/0	./.	./.	1/1	0/0	./.	./.	./.	0/0	./.	0/0	0/0	./.	./.	./.	0/0	./.	./.	./.	./.	./.	./.
1.0_contig_114804	66	C	T	1219.61	0/0	0/0	1/1	0/0	./.	./.	./.	0/0	0/0	0/0	0/0	./.	0/0	./.	0/1	0/0	0/0	0/0	0/0	0/0	./.	./.	0/0	0/0	./.	./.	1/1	0/0	./.	./.	./.	0/0	./.	0/0	0/0	./.	./.	./.	0/0	./.	./.	./.	./.	./.	./.
1.0_contig_115029	66	A	G	83.43	1/1	./.	0/0	0/0	./.	./.	./.	0/0	./.	./.	./.	./.	./.	./.	./.	./.	./.	./.	./.	./.	./.	./.	./.	./.	./.	./.	./.	./.	./.	./.	./.	./.	./.	./.	./.	./.	./.	./.	./.	./.	./.	./.	./.	./.	./.
1.0_contig_115695	95	A	G	9841.96	1/1	./.	0/0	./.	./.	./.	./.	0/1	./.	1/1	./.	1/1	./.	0/1	0/1	0/1	0/0	./.	0/1	0/1	./.	1/1	0/0	./.	0/1	./.	./.	0/1	1/1	0/1	./.	./.	./.	./.	0/1	./.	./.	0/1	./.	./.	./.	./.	./.	./.	./.
1.0_contig_116015	13	T	C	1381.85	1/1	./.	0/0	./.	./.	./.	./.	1/1	./.	./.	./.	./.	./.	./.	./.	./.	./.	./.	./.	./.	./.	./.	./.	./.	./.	./.	./.	./.	./.	./.	./.	1/1	./.	./.	./.	./.	./.	./.	./.	./.	./.	./.	./.	./.	./.
1.0_contig_116015	19	T	A	422.8	0/0	./.	1/1	./.	./.	./.	./.	0/0	./.	./.	./.	./.	./.	./.	./.	./.	./.	./.	./.	./.	./.	./.	./.	./.	./.	./.	./.	./.	./.	./.	./.	0/1	./.	./.	./.	./.	./.	./.	./.	./.	./.	./.	./.	./.	./.
1.0_contig_116015	28	A	G	1735.18	1/1	./.	0/0	./.	./.	./.	./.	1/1	./.	./.	./.	./.	./.	./.	./.	./.	./.	./.	./.	./.	./.	./.	./.	./.	./.	./.	./.	./.	./.	./.	./.	1/1	./.	./.	./.	./.	./.	./.	./.	./.	./.	./.	./.	./.	./.
1.0_contig_116015	30	A	G	301.45	0/0	./.	1/1	./.	./.	./.	./.	0/0	./.	./.	./.	./.	./.	./.	./.	./.	./.	./.	./.	./.	./.	./.	./.	./.	./.	./.	./.	./.	./.	./.	./.	0/0	./.	./.	./.	./.	./.	./.	./.	./.	./.	./.	./.	./.	./.
1.0_contig_116015	34	G	A	60.5	1/1	./.	0/0	./.	./.	./.	./.	0/1	./.	./.	./.	./.	./.	./.	./.	./.	./.	./.	./.	./.	./.	./.	./.	./.	./.	./.	./.	./.	./.	./.	./.	0/0	./.	./.	./.	./.	./.	./.	./.	./.	./.	./.	./.	./.	./.
1.0_contig_116015	36	A	T	2189.4	0/0	./.	1/1	./.	./.	./.	./.	1/1	./.	./.	./.	./.	./.	./.	./.	./.	./.	./.	./.	./.	./.	./.	./.	./.	./.	./.	./.	./.	./.	./.	./.	1/1	./.	./.	./.	./.	./.	./.	./.	./.	./.	./.	./.	./.	./.
1.0_contig_116015	40	G	A	911.94	0/0	./.	1/1	./.	./.	./.	./.	0/1	./.	./.	./.	./.	./.	./.	./.	./.	./.	./.	./.	./.	./.	./.	./.	./.	./.	./.	./.	./.	./.	./.	./.	0/0	./.	./.	./.	./.	./.	./.	./.	./.	./.	./.	./.	./.	./.
1.0_contig_116015	42	A	T	58.97	1/1	./.	0/0	./.	./.	./.	./.	0/1	./.	./.	./.	./.	./.	./.	./.	./.	./.	./.	./.	./.	./.	./.	./.	./.	./.	./.	./.	./.	./.	./.	./.	0/0	./.	./.	./.	./.	./.	./.	0/0	./.	./.	./.	./.	./.	./.
1.0_contig_116015	58	T	A	569.4	0/0	./.	1/1	./.	./.	./.	./.	0/0	./.	./.	./.	./.	./.	./.	./.	./.	./.	./.	./.	./.	./.	./.	./.	./.	./.	./.	./.	./.	./.	./.	./.	0/1	./.	./.	./.	./.	./.	./.	0/0	./.	./.	./.	./.	./.	./.
1.0_contig_116015	75	T	A	1097.83	1/1	./.	0/0	0/0	./.	./.	./.	1/1	./.	./.	./.	./.	./.	./.	./.	./.	./.	./.	./.	./.	./.	./.	./.	0/0	./.	./.	./.	./.	./.	./.	./.	0/1	./.	./.	./.	./.	./.	./.	0/0	./.	./.	./.	./.	./.	./.
1.0_contig_116015	86	C	T	317.36	0/0	./.	1/1	0/0	./.	./.	./.	0/0	0/0	./.	./.	./.	./.	./.	./.	./.	./.	0/0	./.	./.	./.	0/0	./.	0/0	./.	./.	./.	./.	./.	./.	./.	0/0	./.	./.	./.	./.	./.	./.	0/0	./.	./.	./.	./.	./.	./.
1.0_contig_116485	35	A	G	9558.28	1/1	0/0	0/0	0/1	0/0	./.	./.	0/1	0/1	0/1	./.	0/1	0/1	./.	./.	0/0	1/1	./.	0/1	1/1	./.	./.	0/1	./.	0/1	0/1	0/0	0/1	./.	./.	./.	1/1	0/0	./.	0/1	1/1	1/1	./.	./.	./.	./.	./.	./.	./.	./.
1.0_contig_117955	34	C	T	4977.72	0/0	0/0	1/1	0/0	0/0	./.	./.	1/1	0/0	0/0	./.	0/0	./.	0/0	0/0	0/0	0/0	1/1	0/0	0/0	./.	./.	./.	./.	0/0	0/0	./.	0/0	0/0	./.	./.	./.	./.	./.	./.	./.	./.	./.	./.	./.	./.	0/0	0/0	./.	0/0
1.0_contig_118581	111	T	C	3364.84	0/0	./.	1/1	0/0	./.	0/0	./.	1/1	0/0	0/0	./.	0/0	0/1	./.	./.	0/0	0/0	1/1	0/0	./.	./.	./.	0/0	./.	0/0	./.	./.	0/1	./.	0/0	./.	./.	0/0	1/1	./.	0/0	./.	./.	./.	./.	./.	./.	1/1	./.	./.
1.0_contig_122005	83	T	A	9065.85	0/0	0/0	1/1	0/1	0/1	1/1	./.	0/0	0/1	0/1	./.	0/1	./.	./.	./.	0/1	0/1	0/0	0/1	0/1	./.	0/0	./.	1/1	0/0	./.	./.	0/1	./.	0/0	./.	./.	./.	./.	1/1	./.	./.	./.	./.	0/0	./.	./.	./.	./.	./.
1.0_contig_122146	108	C	T	3971.79	1/1	0/0	0/0	./.	./.	./.	0/0	0/1	./.	0/0	0/0	0/0	0/0	./.	./.	./.	0/0	0/1	1/1	0/0	1/1	0/0	0/0	1/1	./.	0/0	./.	0/1	./.	1/1	./.	0/0	0/0	./.	0/0	0/0	0/0	./.	./.	./.	./.	0/0	./.	./.	./.
1.0_contig_122257	87	A	T	166.23	1/1	./.	0/0	./.	./.	./.	./.	./.	./.	./.	./.	./.	./.	./.	./.	0/0	./.	0/0	./.	./.	./.	./.	./.	./.	./.	./.	./.	0/0	./.	./.	./.	./.	./.	./.	./.	./.	./.	./.	./.	./.	./.	./.	./.	./.	./.
1.0_contig_122257	90	A	G	1268.47	1/1	./.	0/0	./.	./.	./.	./.	./.	./.	./.	./.	./.	./.	./.	./.	0/0	./.	1/1	./.	./.	./.	./.	./.	./.	./.	./.	./.	0/0	./.	./.	./.	./.	./.	./.	./.	./.	./.	./.	./.	./.	./.	./.	./.	./.	./.
1.0_contig_122257	105	G	A	169.05	1/1	./.	0/0	./.	./.	./.	./.	./.	./.	./.	./.	./.	./.	./.	./.	0/0	./.	0/0	./.	./.	./.	./.	./.	./.	./.	./.	./.	0/0	./.	./.	./.	./.	./.	./.	./.	./.	./.	./.	./.	./.	./.	./.	./.	./.	./.
1.0_contig_122446	40	G	A	1169.74	1/1	./.	0/0	./.	./.	./.	./.	./.	0/0	./.	./.	./.	./.	./.	./.	./.	./.	./.	0/0	0/0	./.	./.	./.	./.	./.	./.	0/0	./.	0/0	0/0	0/0	0/0	0/0	./.	0/0	./.	./.	./.	0/0	./.	./.	./.	./.	./.	./.
1.0_contig_122446	117	C	T	3693.03	0/0	./.	1/1	./.	./.	./.	./.	./.	./.	./.	./.	./.	./.	./.	./.	./.	./.	./.	./.	1/1	./.	./.	./.	./.	./.	./.	1/1	./.	./.	./.	./.	1/1	./.	./.	0/0	./.	./.	./.	./.	./.	./.	./.	./.	./.	./.
1.0_contig_122918	57	A	G	711.77	0/0	./.	1/1	./.	./.	0/0	./.	./.	0/0	./.	./.	./.	./.	./.	./.	0/0	0/0	0/0	0/0	0/0	./.	0/0	./.	./.	./.	0/0	./.	0/0	./.	./.	./.	./.	./.	./.	./.	0/0	./.	./.	./.	./.	./.	./.	./.	./.	./.
1.0_contig_122918	60	T	C	1056.8	0/0	./.	1/1	./.	./.	0/0	./.	./.	0/0	./.	./.	./.	./.	./.	./.	0/0	0/0	0/0	0/0	1/1	./.	0/0	./.	./.	./.	0/0	./.	0/0	./.	./.	./.	./.	./.	./.	./.	0/0	./.	./.	./.	./.	./.	./.	./.	./.	./.
1.0_contig_124524	21	C	T	883.81	0/0	0/0	1/1	./.	./.	./.	./.	0/0	./.	./.	./.	0/0	./.	1/1	0/0	0/0	0/0	0/0	./.	./.	0/0	./.	./.	./.	./.	./.	0/0	0/0	0/0	./.	./.	./.	./.	./.	0/0	./.	./.	./.	./.	./.	./.	./.	0/0	./.	./.
1.0_contig_124524	66	T	A	565.58	0/0	0/0	1/1	./.	./.	./.	./.	0/0	./.	0/0	./.	0/0	./.	0/0	0/0	0/0	0/0	0/0	0/0	./.	0/0	0/0	./.	./.	0/0	./.	0/0	0/0	0/0	./.	./.	./.	./.	./.	0/0	0/0	./.	./.	./.	./.	./.	./.	0/0	./.	./.
1.0_contig_124524	74	G	A	925.57	0/0	0/0	1/1	./.	./.	./.	./.	0/0	./.	0/0	./.	0/0	./.	0/0	0/0	0/0	0/0	0/0	0/0	./.	0/0	1/1	./.	./.	0/0	./.	0/0	0/0	0/0	./.	./.	./.	./.	./.	0/0	0/0	./.	./.	./.	./.	./.	./.	0/0	./.	./.
1.0_contig_125583	95	T	C	5773.75	1/1	1/1	0/0	./.	./.	./.	./.	./.	0/1	1/1	./.	0/0	./.	./.	./.	./.	./.	./.	1/1	1/1	./.	0/0	./.	./.	./.	0/0	./.	./.	./.	./.	./.	./.	./.	./.	1/1	./.	./.	./.	0/0	./.	./.	./.	./.	1/1	./.
1.0_contig_125660	26	T	C	122.84	0/0	./.	1/1	./.	./.	./.	./.	./.	./.	./.	./.	./.	./.	./.	./.	./.	./.	./.	./.	./.	./.	./.	./.	./.	./.	./.	./.	./.	./.	./.	./.	./.	./.	./.	./.	./.	./.	./.	./.	./.	./.	./.	./.	./.	./.
1.0_contig_125660	47	C	T	93.12	0/0	./.	1/1	./.	./.	./.	./.	./.	./.	./.	./.	./.	./.	./.	./.	./.	./.	./.	./.	./.	./.	./.	./.	./.	./.	./.	./.	./.	./.	./.	./.	./.	./.	./.	./.	./.	./.	./.	./.	./.	./.	./.	./.	./.	./.
1.0_contig_125863	20	C	A	75.45	0/0	./.	1/1	1/1	./.	./.	./.	./.	./.	./.	0/0	0/0	0/0	./.	./.	./.	0/0	./.	./.	0/0	./.	./.	./.	./.	./.	./.	./.	./.	0/0	./.	./.	./.	./.	./.	./.	./.	./.	./.	./.	./.	./.	./.	./.	./.	./.
1.0_contig_126174	98	T	C	60.08	1/1	./.	0/0	./.	./.	./.	./.	./.	./.	./.	./.	./.	./.	./.	./.	./.	./.	./.	./.	./.	./.	./.	./.	./.	./.	./.	./.	./.	0/0	./.	./.	0/0	./.	./.	./.	./.	./.	./.	./.	./.	./.	./.	./.	./.	0/0
1.0_contig_126174	104	A	G	783.25	0/0	./.	1/1	./.	./.	./.	./.	./.	./.	./.	./.	./.	./.	./.	./.	./.	./.	./.	./.	./.	./.	./.	0/0	./.	./.	./.	./.	./.	./.	./.	./.	0/0	./.	./.	./.	./.	./.	./.	./.	./.	./.	./.	./.	./.	0/0
1.0_contig_126812	73	A	G	10929.7	0/0	0/0	1/1	0/0	0/0	./.	0/0	0/0	0/0	0/0	0/1	0/0	0/1	0/0	./.	0/1	0/0	0/0	0/0	0/0	0/0	1/1	0/1	0/0	0/1	0/0	0/0	0/0	0/1	0/0	1/1	0/0	0/0	0/1	0/0	./.	0/0	0/0	0/0	1/1	0/0	./.	0/0	0/1	0/1
1.0_contig_126812	120	A	C	3470.6	0/0	0/0	1/1	0/0	0/0	./.	0/0	0/0	0/0	./.	0/0	0/0	0/0	0/0	./.	0/0	0/0	0/0	0/0	0/0	0/0	0/0	0/0	0/0	0/0	0/0	0/0	0/0	0/1	0/1	0/0	./.	0/0	0/0	0/0	./.	0/0	./.	./.	./.	0/0	./.	0/0	0/0	0/0
1.0_contig_127718	103	G	A	1464.36	1/1	./.	0/0	0/0	./.	0/0	0/0	0/0	./.	0/0	./.	1/1	./.	0/0	0/0	0/0	1/1	0/1	0/0	./.	./.	1/1	./.	0/0	./.	./.	./.	./.	0/0	./.	./.	./.	./.	./.	./.	./.	./.	./.	./.	0/0	./.	0/0	./.	./.	./.
1.0_contig_128038	121	C	G	129.45	0/0	./.	1/1	./.	0/0	./.	0/0	0/0	0/0	0/0	0/0	0/0	./.	0/0	0/0	0/0	0/0	0/0	0/0	0/0	0/0	0/0	0/0	0/0	0/0	0/0	0/0	0/0	0/0	0/0	0/0	./.	0/0	0/0	0/0	./.	0/0	0/0	0/0	0/0	./.	0/0	0/0	0/0	0/0
1.0_contig_129053	97	C	T	3068.79	0/0	./.	1/1	./.	./.	./.	./.	0/1	0/0	./.	./.	./.	./.	./.	./.	./.	./.	0/0	./.	./.	0/0	0/0	./.	./.	./.	./.	./.	./.	1/1	./.	./.	./.	./.	./.	./.	./.	./.	./.	./.	./.	./.	./.	./.	./.	./.
1.0_contig_129527	29	G	A	253.06	0/0	./.	1/1	./.	./.	./.	./.	./.	0/0	0/0	./.	./.	./.	./.	./.	0/0	./.	0/0	./.	./.	./.	./.	./.	./.	0/0	0/0	./.	0/0	./.	./.	./.	./.	./.	./.	0/0	./.	./.	./.	./.	./.	./.	./.	./.	./.	./.
1.0_contig_129527	53	T	C	9192.96	1/1	./.	0/0	./.	./.	./.	./.	./.	0/0	1/1	./.	./.	./.	./.	./.	1/1	./.	1/1	./.	./.	./.	./.	./.	./.	1/1	0/0	./.	1/1	./.	./.	./.	1/1	./.	0/0	1/1	./.	./.	./.	./.	./.	./.	./.	./.	./.	./.
1.0_contig_129772	33	G	A	698.1	0/0	./.	1/1	./.	./.	./.	0/0	./.	0/1	1/1	./.	./.	./.	./.	./.	0/0	./.	./.	./.	./.	./.	./.	0/0	0/0	./.	./.	./.	0/1	0/0	./.	./.	./.	./.	./.	./.	./.	./.	./.	./.	./.	./.	./.	0/0	./.	./.
1.0_contig_129772	100	A	G	74.61	0/0	./.	1/1	./.	./.	./.	0/0	0/0	0/0	0/0	./.	./.	0/0	./.	./.	0/0	./.	0/0	0/0	0/0	./.	./.	0/0	0/0	./.	./.	./.	0/0	0/0	./.	./.	./.	./.	./.	./.	./.	./.	./.	./.	./.	./.	./.	0/0	./.	./.
1.0_contig_130332	12	G	T	266.63	0/0	./.	1/1	0/0	./.	./.	./.	0/0	./.	0/0	./.	./.	0/0	./.	0/0	./.	0/0	0/0	0/0	0/0	./.	0/0	./.	./.	0/0	./.	./.	0/0	0/0	0/0	./.	./.	0/0	./.	./.	./.	./.	./.	./.	./.	./.	./.	./.	./.	./.
1.0_contig_130332	27	A	G	3126.05	1/1	./.	0/0	0/0	./.	./.	./.	1/1	./.	1/1	./.	0/0	0/0	./.	1/1	./.	0/1	0/0	0/1	0/1	./.	0/0	./.	./.	0/0	./.	./.	0/0	0/1	0/1	./.	0/0	1/1	./.	./.	./.	./.	./.	./.	./.	./.	./.	./.	./.	./.
1.0_contig_130637	89	A	G	6346.48	0/0	./.	1/1	0/0	0/1	0/0	./.	0/1	1/1	1/1	1/1	./.	./.	./.	./.	1/1	./.	0/1	0/0	./.	./.	1/1	0/1	./.	0/1	./.	0/0	./.	0/0	./.	./.	./.	./.	./.	1/1	./.	0/0	./.	./.	./.	./.	./.	0/0	./.	./.
1.0_contig_130637	90	C	T	1655.65	0/0	./.	1/1	0/0	0/0	./.	./.	0/1	0/0	0/0	0/0	./.	./.	./.	./.	0/0	./.	0/0	0/0	./.	./.	0/0	0/0	./.	0/0	./.	1/1	./.	0/0	./.	./.	./.	./.	./.	0/0	./.	0/0	./.	./.	./.	./.	./.	0/1	./.	./.
1.0_contig_130637	114	C	T	8032.92	1/1	./.	0/0	0/1	1/1	1/1	./.	0/0	./.	0/0	./.	./.	./.	./.	./.	1/1	./.	0/1	1/1	./.	./.	1/1	./.	./.	0/1	./.	1/1	0/1	1/1	./.	./.	./.	./.	./.	0/0	./.	0/0	./.	./.	./.	./.	./.	1/1	./.	./.
1.0_contig_130637	117	T	C	5833.28	1/1	./.	0/0	0/1	1/1	1/1	./.	0/0	./.	0/0	./.	./.	./.	./.	./.	0/1	./.	0/1	1/1	./.	./.	1/1	./.	./.	0/1	./.	1/1	0/0	1/1	./.	./.	./.	./.	./.	0/0	./.	1/1	./.	./.	./.	./.	./.	1/1	./.	./.
1.0_contig_131339	139	A	T	159.5	0/0	./.	1/1	0/0	./.	0/0	./.	0/0	0/0	./.	./.	0/0	0/0	./.	./.	0/0	0/0	0/0	0/0	./.	./.	./.	./.	./.	./.	./.	./.	0/0	./.	./.	./.	./.	./.	./.	0/0	./.	./.	./.	./.	./.	./.	./.	0/0	./.	./.
1.0_contig_132380	96	A	G	16317.2	1/1	1/1	0/0	0/0	./.	./.	./.	0/0	0/0	1/1	1/1	0/0	0/0	0/0	./.	1/1	1/1	1/1	0/0	1/1	./.	./.	./.	./.	0/1	0/1	0/1	0/1	0/0	./.	./.	./.	0/0	./.	1/1	./.	1/1	1/1	./.	./.	./.	0/0	./.	./.	./.
1.0_contig_133022	90	A	G	48.23	0/0	0/0	1/1	1/1	./.	./.	./.	./.	./.	./.	./.	./.	./.	./.	./.	./.	./.	./.	0/0	./.	./.	./.	./.	./.	./.	./.	./.	./.	./.	./.	./.	./.	./.	./.	./.	./.	./.	./.	./.	./.	./.	./.	./.	./.	0/0
1.0_contig_133022	94	G	A	146.65	0/0	0/1	1/1	0/0	./.	./.	./.	./.	./.	./.	./.	./.	./.	./.	./.	./.	./.	./.	0/0	./.	./.	./.	./.	./.	./.	./.	./.	./.	./.	./.	./.	./.	./.	./.	./.	./.	./.	./.	./.	./.	./.	./.	./.	./.	0/0
1.0_contig_133022	110	A	G	336.78	0/0	0/0	1/1	0/0	./.	./.	./.	./.	./.	./.	./.	./.	./.	0/0	./.	./.	./.	./.	1/1	./.	./.	./.	./.	./.	0/0	./.	./.	./.	./.	./.	./.	./.	./.	./.	./.	./.	./.	./.	0/0	./.	./.	./.	./.	./.	0/0
1.0_contig_133022	119	C	T	100.81	1/1	0/0	0/0	./.	./.	./.	./.	./.	./.	./.	./.	./.	./.	0/0	./.	./.	./.	./.	0/0	./.	./.	./.	./.	./.	0/0	./.	./.	./.	./.	./.	./.	./.	./.	./.	./.	./.	./.	./.	0/0	./.	./.	./.	./.	./.	0/0
1.0_contig_134070	6	T	C	468.12	0/0	./.	1/1	./.	./.	./.	./.	./.	./.	0/0	./.	./.	./.	./.	./.	./.	./.	./.	./.	./.	./.	./.	./.	./.	./.	./.	./.	./.	./.	./.	./.	./.	./.	./.	1/1	./.	0/0	./.	./.	./.	./.	./.	./.	./.	./.
1.0_contig_134070	49	G	A	1092.86	1/1	./.	0/0	./.	0/0	./.	./.	./.	./.	1/1	./.	./.	./.	./.	1/1	0/0	0/0	./.	1/1	./.	./.	0/0	0/0	./.	./.	./.	./.	0/0	./.	0/0	./.	./.	./.	./.	0/0	./.	0/0	./.	./.	./.	./.	./.	./.	1/1	./.
1.0_contig_134070	51	T	C	308.32	0/0	./.	1/1	./.	0/0	./.	./.	./.	./.	0/0	./.	./.	./.	./.	0/0	0/0	0/0	./.	0/0	./.	./.	0/0	0/0	./.	./.	./.	./.	0/0	./.	0/0	./.	./.	./.	./.	0/0	./.	0/0	./.	./.	./.	./.	./.	./.	0/0	./.
1.0_contig_134087	66	C	T	461.65	0/0	./.	1/1	./.	./.	./.	./.	./.	./.	./.	./.	./.	./.	./.	./.	./.	./.	./.	0/0	./.	./.	./.	./.	./.	./.	./.	./.	0/0	./.	./.	./.	./.	./.	./.	./.	./.	./.	./.	./.	./.	./.	./.	./.	./.	./.
1.0_contig_134087	80	A	G	528387	1/1	1/1	0/0	./.	1/1	1/1	1/1	./.	1/1	1/1	1/1	./.	./.	./.	1/1	1/1	1/1	./.	0/0	./.	1/1	1/1	1/1	1/1	1/1	1/1	1/1	1/1	./.	./.	1/1	1/1	1/1	1/1	1/1	1/1	1/1	1/1	1/1	1/1	1/1	1/1	1/1	1/1	1/1
1.0_contig_134087	101	T	C	524215	1/1	1/1	0/0	./.	1/1	1/1	1/1	./.	1/1	1/1	1/1	./.	./.	./.	1/1	1/1	1/1	./.	1/1	./.	1/1	1/1	1/1	1/1	1/1	1/1	1/1	1/1	./.	./.	1/1	1/1	1/1	1/1	1/1	1/1	1/1	1/1	1/1	1/1	1/1	1/1	1/1	1/1	1/1
1.0_contig_134087	115	C	A	535274	1/1	1/1	0/0	./.	1/1	1/1	1/1	./.	1/1	1/1	1/1	./.	./.	./.	1/1	1/1	1/1	./.	1/1	./.	1/1	1/1	1/1	1/1	1/1	1/1	1/1	1/1	./.	./.	1/1	1/1	1/1	1/1	1/1	1/1	1/1	1/1	1/1	1/1	1/1	1/1	1/1	1/1	1/1
1.0_contig_134087	118	A	G	522721	1/1	1/1	0/0	./.	1/1	1/1	1/1	./.	1/1	1/1	1/1	./.	./.	./.	1/1	1/1	1/1	./.	1/1	./.	1/1	1/1	1/1	1/1	1/1	1/1	1/1	1/1	./.	./.	1/1	1/1	1/1	1/1	1/1	1/1	1/1	1/1	1/1	1/1	1/1	1/1	1/1	1/1	1/1
1.0_contig_134924	47	G	C	1427.97	0/0	./.	1/1	./.	./.	./.	0/0	0/0	./.	./.	./.	./.	./.	./.	./.	./.	0/0	0/0	./.	0/0	./.	0/0	./.	./.	./.	0/0	0/0	./.	0/0	./.	./.	./.	./.	./.	./.	./.	./.	./.	0/0	./.	./.	./.	./.	./.	./.
1.0_contig_136660	110	T	C	3336.4	0/0	0/0	1/1	0/0	0/0	./.	./.	0/0	0/0	./.	0/0	0/1	./.	0/1	./.	./.	./.	0/1	./.	0/0	./.	./.	./.	0/0	./.	./.	0/0	0/0	./.	0/0	0/1	1/1	./.	0/0	./.	./.	0/0	./.	0/0	./.	0/0	0/0	./.	./.	./.
1.0_contig_136911	52	C	T	231.85	0/0	./.	1/1	0/0	./.	./.	./.	./.	0/0	./.	./.	0/0	./.	0/0	./.	0/0	./.	./.	./.	./.	./.	./.	./.	./.	0/0	./.	0/0	./.	./.	./.	./.	0/0	0/0	0/0	./.	./.	./.	./.	0/0	./.	./.	./.	./.	./.	./.
1.0_contig_136911	56	T	C	209.78	0/0	./.	1/1	0/0	./.	./.	./.	./.	0/0	./.	./.	0/0	./.	0/0	./.	0/0	./.	./.	./.	./.	./.	./.	./.	./.	0/0	./.	0/0	./.	./.	./.	./.	0/0	0/0	0/0	./.	./.	./.	./.	0/0	./.	./.	./.	./.	./.	./.
1.0_contig_136911	73	C	T	315.04	0/0	./.	1/1	0/0	./.	./.	./.	./.	0/0	./.	./.	0/0	./.	./.	./.	0/0	./.	./.	./.	./.	./.	./.	./.	./.	0/0	./.	0/0	./.	./.	./.	./.	0/0	0/0	0/0	./.	./.	./.	./.	0/0	./.	./.	./.	./.	./.	./.
1.0_contig_136911	76	G	A	153.98	1/1	./.	0/0	0/0	./.	./.	./.	./.	0/0	./.	./.	0/0	./.	./.	./.	0/0	./.	./.	./.	./.	./.	./.	./.	./.	0/0	./.	0/0	./.	./.	./.	./.	0/0	0/0	0/0	./.	./.	./.	./.	./.	./.	./.	./.	./.	./.	./.
1.0_contig_136911	90	A	G	294.35	0/0	./.	1/1	./.	./.	./.	./.	./.	0/0	./.	./.	0/0	./.	./.	./.	0/0	./.	./.	./.	./.	./.	./.	./.	./.	0/0	./.	0/0	./.	./.	./.	./.	0/0	0/0	0/0	./.	./.	./.	./.	./.	./.	./.	./.	./.	./.	./.
1.0_contig_136911	106	A	C	163.73	1/1	./.	0/0	./.	./.	./.	./.	./.	0/0	./.	./.	0/0	./.	./.	./.	0/0	./.	./.	./.	./.	./.	./.	./.	./.	0/0	./.	0/0	./.	./.	./.	./.	0/0	0/0	0/0	./.	./.	./.	./.	./.	./.	./.	./.	./.	./.	./.
1.0_contig_136911	118	C	T	159.39	1/1	./.	0/0	./.	./.	./.	./.	./.	./.	./.	./.	0/0	./.	./.	./.	0/0	./.	./.	./.	./.	./.	./.	./.	./.	0/0	./.	0/0	./.	./.	./.	./.	0/0	0/0	./.	./.	./.	./.	./.	./.	./.	./.	./.	./.	./.	./.
1.0_contig_136911	121	A	G	4317.33	1/1	./.	0/0	./.	./.	./.	./.	./.	./.	./.	./.	1/1	./.	./.	./.	1/1	./.	./.	./.	./.	./.	./.	./.	./.	1/1	./.	1/1	./.	./.	./.	./.	1/1	0/0	./.	./.	./.	./.	./.	./.	./.	./.	./.	./.	./.	./.
1.0_contig_136911	130	C	G	198.77	1/1	./.	0/0	./.	./.	./.	./.	./.	./.	./.	./.	0/0	./.	./.	./.	0/0	./.	./.	./.	./.	./.	./.	./.	./.	0/0	./.	0/0	./.	./.	./.	./.	0/0	0/0	./.	./.	./.	./.	./.	./.	./.	./.	./.	./.	./.	./.
1.0_contig_137158	75	T	C	318.36	0/0	./.	1/1	./.	./.	./.	./.	./.	0/0	./.	./.	./.	./.	./.	./.	./.	./.	0/0	./.	./.	./.	0/0	./.	./.	./.	./.	./.	./.	./.	./.	./.	./.	./.	./.	./.	./.	0/0	./.	./.	./.	./.	./.	./.	./.	./.
1.0_contig_137158	98	A	G	263.11	0/0	./.	1/1	./.	./.	./.	./.	./.	0/0	./.	./.	./.	./.	./.	./.	./.	./.	0/0	./.	./.	./.	0/0	./.	./.	./.	./.	./.	./.	./.	./.	./.	./.	./.	./.	./.	./.	0/0	./.	./.	./.	./.	./.	./.	./.	./.
1.0_contig_137158	108	G	A	829.95	0/0	./.	1/1	./.	./.	./.	./.	./.	./.	./.	./.	./.	./.	./.	./.	./.	./.	./.	./.	./.	./.	./.	./.	./.	./.	./.	./.	./.	./.	./.	./.	./.	./.	./.	./.	./.	./.	./.	./.	./.	./.	./.	./.	./.	./.
1.0_contig_137459	138	G	A	349.68	0/0	./.	1/1	./.	./.	./.	0/0	0/0	0/0	0/0	0/0	1/1	./.	./.	./.	./.	./.	./.	./.	0/0	./.	./.	0/0	0/0	0/0	./.	./.	0/0	./.	./.	./.	./.	./.	./.	./.	./.	./.	./.	./.	./.	./.	./.	./.	./.	./.
1.0_contig_138905	65	G	A	256.76	1/1	./.	0/0	./.	0/0	./.	1/1	./.	./.	0/0	./.	./.	./.	./.	./.	./.	0/0	./.	./.	0/0	./.	0/0	./.	0/0	./.	./.	./.	./.	./.	./.	./.	0/0	./.	./.	./.	0/0	0/0	./.	./.	0/0	./.	./.	./.	./.	./.
1.0_contig_138905	66	A	G	315.96	1/1	./.	0/0	./.	0/0	./.	1/1	./.	./.	0/0	./.	./.	./.	./.	./.	./.	0/0	./.	./.	0/0	./.	0/0	./.	0/0	./.	./.	./.	./.	./.	./.	./.	0/0	./.	./.	./.	0/0	0/0	./.	./.	0/0	./.	./.	./.	./.	./.
1.0_contig_139155	29	C	G	3023.87	1/1	./.	0/0	1/1	./.	./.	./.	0/1	./.	./.	./.	./.	./.	./.	./.	1/1	./.	./.	1/1	1/1	1/1	./.	./.	./.	1/1	./.	./.	./.	./.	./.	./.	1/1	1/1	1/1	1/1	./.	./.	./.	./.	./.	./.	./.	1/1	./.	./.
1.0_contig_139155	38	C	T	1107.01	0/0	./.	1/1	1/1	./.	./.	./.	0/0	./.	./.	./.	0/0	./.	./.	./.	0/0	./.	./.	0/1	./.	0/0	./.	./.	./.	1/1	./.	./.	0/0	./.	./.	./.	0/0	0/0	0/0	0/0	./.	./.	./.	./.	./.	./.	./.	0/0	./.	./.
1.0_contig_139155	69	T	C	1421.95	1/1	./.	0/0	0/0	./.	./.	0/0	0/0	./.	./.	./.	1/1	./.	./.	./.	0/0	./.	1/1	1/1	1/1	1/1	./.	./.	./.	0/0	./.	./.	0/1	./.	./.	./.	0/1	0/0	1/1	0/1	./.	./.	./.	./.	./.	./.	./.	1/1	0/0	./.
1.0_contig_139155	78	G	A	1561.49	0/0	./.	1/1	0/0	./.	./.	0/0	0/0	./.	./.	./.	1/1	./.	./.	./.	1/1	./.	0/0	./.	1/1	0/0	./.	./.	./.	./.	./.	./.	0/0	./.	./.	./.	0/0	./.	0/0	1/1	./.	./.	./.	./.	./.	./.	./.	1/1	0/0	./.
1.0_contig_139296	100	C	T	6307.77	0/0	0/0	1/1	0/0	./.	./.	./.	0/1	0/0	0/1	0/0	0/0	0/0	1/1	0/0	0/0	0/0	0/0	1/1	0/1	./.	0/0	0/1	./.	./.	0/1	./.	0/0	1/1	0/1	0/0	0/0	./.	./.	0/0	./.	0/0	./.	0/0	./.	./.	0/0	0/0	0/0	./.
1.0_contig_141587	14	T	A	2721.14	1/1	./.	0/0	./.	./.	./.	./.	1/1	1/1	./.	./.	./.	./.	./.	./.	./.	0/0	./.	./.	./.	./.	./.	./.	./.	./.	./.	./.	./.	./.	./.	./.	./.	./.	./.	./.	./.	./.	./.	./.	./.	./.	./.	./.	./.	0/0
1.0_contig_141587	48	T	C	5979.82	1/1	./.	0/0	./.	0/0	0/0	./.	1/1	1/1	./.	./.	./.	./.	./.	./.	./.	1/1	./.	./.	./.	./.	./.	./.	./.	1/1	1/1	./.	./.	./.	1/1	./.	./.	./.	./.	./.	./.	./.	./.	./.	./.	./.	./.	./.	./.	1/1
1.0_contig_142286	96	T	A	535.53	0/0	./.	1/1	./.	./.	./.	./.	1/1	./.	./.	0/0	./.	./.	./.	./.	0/0	./.	./.	./.	./.	./.	./.	./.	./.	0/0	./.	./.	1/1	./.	./.	./.	./.	0/0	./.	./.	./.	./.	./.	./.	0/0	./.	./.	./.	./.	./.
1.0_contig_142506	15	C	T	920.23	1/1	./.	0/0	./.	0/0	./.	0/0	./.	./.	0/0	./.	0/0	./.	./.	./.	0/0	./.	0/1	0/0	./.	./.	./.	./.	./.	./.	./.	./.	0/0	./.	./.	./.	./.	./.	./.	./.	./.	./.	./.	./.	0/0	./.	./.	./.	./.	./.
1.0_contig_142682	129	C	A	109.06	1/1	./.	0/0	./.	0/0	./.	./.	./.	./.	./.	./.	./.	./.	./.	./.	./.	./.	./.	./.	0/0	./.	./.	./.	./.	./.	./.	./.	./.	./.	./.	0/0	./.	0/0	./.	0/0	./.	./.	./.	./.	./.	./.	./.	./.	./.	./.
1.0_contig_143094	29	T	A	37.15	1/1	0/0	0/0	./.	./.	./.	./.	./.	./.	./.	./.	./.	./.	./.	./.	./.	./.	./.	./.	./.	./.	./.	./.	./.	0/0	./.	./.	./.	./.	0/0	./.	./.	./.	./.	./.	0/0	./.	./.	./.	./.	./.	./.	./.	./.	./.
1.0_contig_143094	35	T	G	36.65	1/1	0/0	0/0	./.	./.	./.	./.	./.	./.	./.	./.	./.	./.	./.	./.	./.	./.	./.	./.	./.	./.	./.	./.	./.	0/0	./.	./.	./.	./.	0/0	./.	./.	./.	./.	./.	0/0	./.	./.	./.	./.	./.	./.	./.	./.	./.
1.0_contig_143696	106	G	T	95.84	0/0	0/0	1/1	0/1	./.	./.	./.	0/0	0/0	0/0	./.	0/1	0/0	0/0	0/0	0/0	0/0	0/0	0/0	0/0	0/0	./.	0/0	0/0	0/0	0/0	0/0	0/0	./.	./.	./.	./.	./.	./.	0/0	./.	./.	./.	0/0	./.	./.	./.	0/0	0/0	0/0
1.0_contig_145438	34	C	T	1677.53	0/0	./.	1/1	./.	./.	./.	./.	./.	./.	0/0	0/0	0/0	./.	./.	./.	./.	./.	./.	./.	0/0	1/1	./.	0/0	./.	./.	./.	./.	0/0	./.	./.	./.	1/1	1/1	./.	./.	./.	./.	./.	./.	./.	./.	./.	0/0	./.	./.
1.0_contig_145438	49	A	G	5012.21	0/0	./.	1/1	./.	./.	./.	./.	./.	./.	1/1	1/1	1/1	./.	./.	./.	./.	./.	./.	./.	0/1	1/1	./.	1/1	./.	./.	./.	./.	1/1	./.	./.	./.	0/0	1/1	./.	./.	./.	./.	./.	./.	./.	./.	./.	0/0	./.	./.
1.0_contig_145479	61	G	A	2002.92	0/0	./.	1/1	0/0	./.	0/0	0/0	0/0	0/0	0/0	./.	./.	./.	1/1	./.	./.	./.	./.	./.	0/0	0/0	./.	./.	./.	0/0	./.	./.	0/0	./.	0/0	./.	./.	./.	./.	0/0	./.	0/0	./.	./.	0/0	./.	./.	./.	0/0	./.
1.0_contig_145479	89	A	G	54.28	0/0	./.	1/1	0/0	./.	0/0	0/0	0/0	0/0	0/0	./.	./.	./.	0/0	./.	./.	./.	./.	./.	0/0	0/0	./.	./.	./.	0/0	./.	./.	0/0	./.	0/0	./.	./.	./.	./.	0/0	./.	0/0	./.	./.	0/0	./.	./.	./.	0/0	./.
1.0_contig_145479	119	G	A	385.78	0/0	./.	1/1	0/0	./.	0/0	0/0	0/0	0/0	0/0	./.	./.	./.	0/0	0/0	./.	./.	0/0	./.	0/0	0/0	./.	./.	./.	0/0	./.	./.	0/0	./.	0/0	./.	./.	./.	./.	0/1	./.	0/0	./.	./.	0/0	./.	./.	./.	0/0	./.
1.0_contig_145479	123	A	T	5077.55	0/0	./.	1/1	0/0	./.	1/1	1/1	0/0	./.	1/1	./.	./.	./.	./.	0/0	./.	./.	1/1	./.	0/1	0/1	./.	./.	./.	0/1	./.	./.	0/1	./.	0/0	./.	./.	./.	./.	0/1	./.	./.	./.	./.	1/1	./.	./.	./.	0/0	./.
1.0_contig_145863	101	C	A	70.51	1/1	./.	0/0	1/1	./.	./.	./.	./.	./.	0/0	./.	./.	./.	./.	./.	0/0	0/0	./.	./.	0/0	./.	./.	./.	./.	./.	./.	./.	0/0	./.	./.	./.	./.	./.	./.	./.	./.	./.	./.	./.	./.	./.	./.	./.	./.	./.
1.0_contig_145863	115	C	T	261.44	0/0	./.	1/1	0/0	./.	./.	./.	./.	./.	0/0	./.	./.	./.	./.	./.	0/0	0/0	./.	./.	0/0	./.	./.	./.	./.	./.	./.	./.	0/0	./.	./.	./.	./.	./.	./.	./.	./.	./.	./.	./.	./.	./.	./.	./.	./.	./.
1.0_contig_147504	7	A	G	2289.68	0/0	./.	1/1	0/0	./.	./.	./.	1/1	./.	1/1	./.	./.	0/0	./.	0/0	./.	1/1	./.	./.	./.	./.	0/0	./.	./.	./.	./.	./.	./.	0/0	0/0	./.	./.	1/1	./.	1/1	./.	./.	./.	0/0	./.	./.	./.	1/1	./.	./.
1.0_contig_147504	109	A	G	7379.96	0/0	1/1	1/1	0/1	./.	./.	0/0	1/1	0/1	0/0	./.	./.	1/1	1/1	1/1	1/1	0/1	./.	1/1	1/1	./.	1/1	1/1	./.	./.	./.	./.	1/1	0/1	1/1	./.	./.	0/0	./.	0/1	./.	./.	./.	1/1	1/1	./.	./.	./.	./.	./.
1.0_contig_148796	55	T	C	18078.9	0/0	0/0	1/1	0/0	1/1	0/1	0/1	0/1	1/1	0/1	0/0	0/1	0/1	0/1	0/0	0/1	0/0	0/1	0/1	0/0	./.	./.	0/0	0/0	0/1	./.	./.	0/1	0/0	./.	0/1	./.	./.	0/0	0/1	./.	./.	./.	0/0	./.	./.	./.	0/1	./.	./.
1.0_contig_148894	120	A	G	22032.3	0/0	./.	1/1	./.	1/1	./.	1/1	1/1	1/1	0/1	./.	1/1	./.	./.	1/1	./.	1/1	1/1	1/1	1/1	./.	./.	1/1	1/1	./.	./.	1/1	0/1	1/1	0/1	./.	1/1	1/1	./.	1/1	./.	1/1	./.	./.	1/1	./.	./.	./.	./.	./.
1.0_contig_150425	100	G	T	391.98	0/0	0/0	1/1	0/0	./.	./.	./.	0/0	./.	0/0	./.	0/0	./.	./.	./.	0/0	0/0	./.	0/0	./.	./.	0/0	./.	./.	0/0	./.	0/0	0/0	0/0	./.	./.	./.	./.	0/0	0/0	./.	./.	0/0	./.	0/0	./.	./.	./.	./.	./.
1.0_contig_150573	135	G	T	472.24	0/0	0/0	1/1	./.	0/0	./.	./.	0/0	./.	0/0	./.	0/0	./.	./.	./.	0/0	0/0	0/0	./.	0/0	./.	./.	0/0	./.	./.	./.	0/0	0/0	./.	./.	./.	./.	./.	./.	0/0	./.	0/0	./.	./.	./.	0/0	./.	./.	./.	./.
1.0_contig_150703	58	C	T	897.92	0/0	0/0	1/1	0/0	./.	./.	./.	./.	0/0	0/0	0/0	0/0	./.	./.	0/0	0/1	0/0	1/1	0/1	0/0	0/0	0/0	0/1	./.	./.	./.	./.	0/0	./.	./.	./.	0/0	./.	./.	./.	./.	0/0	./.	./.	./.	./.	0/0	./.	./.	./.
1.0_contig_150703	59	G	A	168.16	0/0	0/0	1/1	0/0	./.	./.	./.	./.	0/0	0/0	0/0	0/0	./.	./.	0/1	0/1	0/0	0/0	0/0	0/0	0/0	0/0	0/0	./.	./.	./.	./.	0/0	./.	./.	./.	0/0	./.	./.	./.	./.	0/0	./.	./.	./.	./.	0/0	./.	./.	./.
1.0_contig_153614	20	C	T	2105.14	0/0	0/0	1/1	0/0	./.	./.	./.	./.	0/0	0/0	./.	0/0	0/0	0/0	./.	0/0	0/0	0/0	./.	0/0	./.	./.	0/0	1/1	./.	./.	0/0	0/0	0/1	./.	./.	./.	0/0	./.	./.	./.	./.	./.	./.	./.	./.	./.	./.	./.	0/0
1.0_contig_155317	82	C	A	70.22	0/0	./.	1/1	./.	./.	./.	./.	0/0	./.	./.	./.	./.	./.	./.	./.	./.	./.	./.	./.	0/0	./.	./.	0/0	./.	./.	./.	0/0	0/0	./.	0/0	0/0	./.	./.	./.	./.	./.	./.	./.	./.	./.	./.	./.	./.	./.	./.
1.0_contig_157677	19	T	C	4611.39	0/0	./.	1/1	0/0	0/0	0/0	0/0	./.	0/0	0/0	./.	./.	./.	./.	./.	./.	./.	0/0	./.	0/0	./.	1/1	./.	0/0	./.	./.	./.	0/0	./.	./.	0/0	./.	./.	./.	./.	0/0	./.	./.	./.	0/0	./.	./.	./.	./.	./.
1.0_contig_159694	58	C	T	208.72	1/1	./.	0/0	./.	./.	./.	./.	0/0	0/0	./.	./.	./.	0/0	./.	./.	./.	0/0	0/0	./.	./.	./.	./.	0/0	./.	./.	./.	./.	./.	0/0	./.	./.	0/0	0/0	./.	./.	./.	./.	./.	./.	0/0	./.	./.	0/0	0/0	./.
1.0_contig_159694	69	T	C	166.51	0/0	./.	1/1	./.	./.	./.	./.	0/0	0/0	./.	./.	./.	0/0	./.	./.	./.	0/0	0/0	./.	./.	./.	./.	0/0	0/0	./.	./.	./.	./.	1/1	./.	./.	0/0	0/0	./.	./.	./.	./.	./.	./.	0/0	./.	./.	0/0	0/1	./.
1.0_contig_161906	78	C	A	784.11	0/0	./.	1/1	./.	./.	./.	0/0	0/0	./.	0/0	0/0	./.	0/0	0/0	./.	0/0	./.	./.	./.	./.	./.	./.	0/0	./.	0/0	0/0	./.	0/0	./.	0/0	0/0	./.	./.	./.	./.	./.	./.	./.	./.	./.	./.	./.	./.	./.	./.
1.0_contig_161906	85	T	C	12311.5	0/0	./.	1/1	./.	./.	./.	0/0	1/1	./.	1/1	1/1	./.	1/1	1/1	./.	0/1	./.	./.	./.	./.	./.	./.	1/1	./.	1/1	./.	./.	1/1	1/1	0/0	1/1	./.	./.	./.	./.	./.	./.	./.	./.	./.	./.	./.	./.	./.	./.
1.0_contig_161906	93	C	A	783.98	0/0	./.	1/1	./.	./.	./.	0/0	0/0	./.	0/0	0/0	./.	0/0	0/0	./.	0/0	0/0	./.	./.	./.	./.	./.	0/0	./.	0/0	./.	./.	0/0	0/0	0/0	0/0	./.	./.	./.	./.	./.	./.	./.	./.	./.	./.	./.	./.	./.	./.
1.0_contig_163306	113	A	G	110.99	0/0	./.	1/1	0/0	./.	./.	./.	./.	./.	./.	./.	0/0	0/0	0/0	./.	0/0	0/0	0/0	0/0	0/0	./.	./.	./.	0/0	./.	./.	./.	0/0	0/0	./.	./.	./.	0/0	./.	0/0	./.	./.	./.	./.	./.	./.	./.	./.	0/0	./.
1.0_contig_163724	62	T	A	1902.61	0/0	./.	1/1	./.	./.	./.	./.	0/1	0/1	1/1	0/0	./.	./.	./.	./.	./.	./.	./.	./.	1/1	./.	./.	./.	./.	./.	./.	./.	./.	./.	./.	./.	./.	./.	./.	./.	./.	./.	./.	./.	./.	./.	./.	./.	./.	./.
1.0_contig_163724	74	A	C	1389.3	0/0	./.	1/1	./.	./.	./.	./.	./.	0/0	1/1	0/0	./.	./.	./.	./.	./.	./.	./.	./.	./.	./.	./.	./.	./.	./.	./.	./.	./.	./.	./.	./.	./.	./.	./.	./.	./.	./.	./.	./.	./.	./.	./.	./.	./.	./.
1.0_contig_164195	119	G	A	573.62	0/0	0/0	1/1	./.	0/0	0/0	./.	1/1	./.	0/0	./.	0/0	./.	./.	./.	0/0	./.	./.	0/0	./.	0/0	0/1	./.	./.	0/0	./.	./.	0/1	0/0	./.	./.	./.	./.	0/0	./.	./.	./.	./.	./.	./.	./.	./.	./.	./.	./.
1.0_contig_164535	34	G	A	3794.04	0/0	./.	1/1	./.	./.	0/0	./.	0/0	0/0	./.	0/0	./.	./.	./.	0/1	./.	0/0	0/0	0/1	./.	./.	./.	./.	./.	./.	./.	./.	0/1	0/0	./.	./.	./.	./.	./.	1/1	./.	./.	./.	./.	./.	./.	./.	0/0	./.	1/1
1.0_contig_164535	42	A	G	2447.23	0/0	./.	1/1	./.	./.	0/0	./.	1/1	0/0	./.	0/0	./.	./.	./.	0/1	./.	0/0	0/1	0/1	./.	./.	./.	./.	./.	./.	./.	./.	0/1	0/0	./.	./.	./.	./.	./.	0/0	./.	./.	./.	./.	./.	./.	./.	1/1	./.	0/0
1.0_contig_164535	52	T	C	8348.33	1/1	./.	0/0	./.	./.	1/1	./.	0/0	0/1	0/0	0/0	0/0	./.	./.	0/0	./.	1/1	0/1	0/1	./.	./.	./.	0/0	./.	./.	./.	./.	0/0	0/0	./.	./.	./.	./.	./.	1/1	./.	./.	./.	./.	./.	./.	./.	1/1	./.	0/0
1.0_contig_164535	68	G	T	1172.23	0/0	./.	1/1	0/0	./.	0/0	./.	0/0	0/0	0/0	0/0	0/0	./.	./.	0/0	./.	./.	0/0	0/1	./.	./.	./.	0/0	./.	./.	./.	./.	0/1	0/0	./.	./.	./.	./.	./.	0/0	./.	./.	./.	./.	./.	./.	./.	0/0	./.	0/0
1.0_contig_164535	80	G	A	1993.99	0/0	./.	1/1	0/0	./.	./.	./.	0/0	0/0	0/0	0/0	0/1	./.	./.	0/0	./.	./.	0/1	0/0	./.	./.	./.	1/1	./.	./.	./.	./.	0/0	./.	./.	./.	./.	./.	./.	0/0	./.	./.	./.	./.	./.	./.	./.	0/0	./.	0/0
1.0_contig_164535	90	A	T	590.05	0/0	./.	1/1	0/0	./.	./.	./.	0/0	0/0	0/0	0/0	0/0	./.	./.	0/0	./.	./.	0/0	0/0	./.	./.	./.	0/0	./.	./.	./.	./.	0/0	./.	./.	./.	./.	./.	./.	0/0	./.	./.	./.	./.	./.	./.	./.	0/0	./.	./.
1.0_contig_164535	94	T	C	568.96	0/0	./.	1/1	0/0	./.	./.	./.	0/0	0/0	0/0	0/0	0/0	./.	./.	0/0	./.	./.	0/0	0/0	./.	./.	./.	0/0	./.	./.	./.	./.	0/0	./.	./.	./.	./.	./.	./.	0/0	./.	./.	./.	./.	./.	./.	./.	0/0	./.	./.
1.0_contig_165259	37	T	C	367.32	1/1	./.	0/0	./.	./.	./.	./.	./.	./.	./.	./.	./.	./.	./.	./.	./.	./.	./.	./.	./.	./.	./.	./.	./.	./.	0/0	./.	./.	0/0	./.	./.	./.	./.	./.	./.	./.	./.	./.	0/0	./.	./.	./.	./.	1/1	./.
1.0_contig_165259	38	C	T	295.87	1/1	./.	0/0	./.	./.	./.	./.	./.	./.	./.	./.	./.	./.	./.	./.	./.	./.	./.	./.	./.	./.	./.	./.	./.	./.	0/0	./.	./.	0/0	./.	./.	./.	./.	./.	./.	./.	./.	./.	0/0	./.	./.	./.	./.	1/1	./.
1.0_contig_165259	45	A	C	325.66	0/0	./.	1/1	./.	./.	./.	./.	./.	./.	./.	./.	./.	./.	./.	./.	./.	./.	./.	./.	./.	./.	./.	./.	./.	./.	./.	./.	./.	0/0	./.	./.	./.	./.	./.	./.	./.	./.	./.	0/0	./.	./.	./.	./.	0/0	./.
1.0_contig_165259	56	C	T	417.02	1/1	./.	0/0	./.	./.	./.	./.	./.	./.	./.	./.	./.	./.	./.	./.	./.	./.	./.	./.	./.	./.	./.	./.	./.	./.	./.	./.	./.	./.	./.	./.	./.	./.	./.	./.	./.	./.	./.	0/0	./.	./.	./.	./.	1/1	./.
1.0_contig_166141	131	T	A	239.47	0/0	0/0	1/1	0/0	./.	./.	./.	0/0	./.	./.	./.	0/0	./.	0/0	./.	./.	0/0	0/0	0/0	./.	./.	0/0	./.	./.	./.	./.	./.	./.	./.	./.	./.	./.	0/0	0/0	./.	./.	0/0	./.	./.	./.	./.	./.	./.	./.	./.
1.0_contig_167176	56	C	A	5158.95	1/1	1/1	0/0	1/1	./.	./.	./.	./.	1/1	1/1	./.	./.	./.	./.	./.	./.	1/1	1/1	./.	0/1	./.	./.	./.	./.	./.	./.	./.	1/1	./.	./.	./.	./.	./.	./.	./.	./.	./.	./.	./.	./.	./.	./.	0/0	./.	./.
1.0_contig_167176	73	A	G	1229.01	1/1	1/1	0/0	0/1	./.	./.	./.	0/0	1/1	0/0	./.	./.	./.	1/1	./.	./.	1/1	1/1	./.	0/1	./.	./.	./.	./.	./.	./.	./.	0/0	./.	./.	./.	./.	./.	./.	./.	./.	./.	./.	./.	./.	./.	./.	0/0	./.	./.
1.0_contig_167375	6	A	G	34800.6	0/0	./.	1/1	./.	1/1	./.	./.	./.	./.	0/0	./.	./.	1/1	./.	./.	0/1	0/1	0/1	./.	1/1	1/1	1/1	./.	1/1	0/0	./.	./.	./.	0/0	0/1	0/0	0/0	1/1	1/1	./.	./.	./.	./.	./.	./.	./.	1/1	./.	0/1	0/0
1.0_contig_167375	13	T	C	32066.1	0/0	./.	1/1	./.	1/1	./.	./.	./.	./.	0/0	./.	./.	0/1	./.	./.	0/1	0/0	0/1	./.	1/1	1/1	1/1	./.	1/1	0/0	./.	./.	./.	0/0	0/0	0/0	0/0	1/1	0/1	./.	./.	./.	./.	./.	./.	./.	1/1	./.	0/1	0/0
1.0_contig_167375	24	T	A	36044.9	0/0	./.	1/1	./.	1/1	./.	./.	0/0	./.	0/0	./.	./.	0/1	./.	./.	0/1	0/0	0/1	./.	1/1	1/1	1/1	./.	1/1	1/1	./.	./.	./.	0/0	0/0	0/1	0/1	1/1	0/1	./.	./.	./.	./.	./.	0/0	./.	1/1	./.	0/1	0/0
1.0_contig_167602	53	G	A	1235.52	0/0	0/0	1/1	0/0	0/0	./.	./.	0/0	./.	0/0	./.	0/0	1/1	./.	0/0	./.	./.	0/0	0/0	0/0	0/0	0/0	0/0	./.	./.	./.	./.	0/0	./.	0/0	./.	./.	./.	./.	0/0	./.	0/0	./.	./.	0/0	./.	0/0	0/0	./.	0/0
1.0_contig_167602	113	C	T	1378.92	0/0	0/0	1/1	0/0	0/0	./.	./.	0/0	./.	0/0	./.	./.	0/0	./.	./.	./.	./.	0/0	0/0	0/0	0/0	0/0	0/0	./.	0/0	./.	./.	0/0	0/0	0/0	./.	./.	./.	0/0	0/0	./.	0/0	./.	./.	0/0	./.	0/0	0/0	./.	./.
1.0_contig_167602	135	A	G	4567.89	0/0	1/1	1/1	./.	./.	./.	./.	./.	./.	1/1	./.	./.	1/1	./.	./.	./.	./.	./.	1/1	./.	1/1	./.	1/1	./.	0/0	./.	./.	./.	0/0	0/1	./.	./.	./.	./.	./.	./.	./.	./.	./.	1/1	./.	./.	0/0	./.	./.
1.0_contig_168848	88	G	T	856.33	0/0	./.	1/1	0/0	./.	./.	./.	./.	./.	0/0	./.	./.	0/0	./.	./.	./.	./.	0/0	./.	./.	./.	./.	0/0	./.	./.	./.	./.	./.	./.	./.	./.	./.	./.	./.	./.	./.	./.	./.	./.	./.	./.	./.	./.	./.	./.
1.0_contig_168848	101	C	A	931.54	0/0	./.	1/1	0/0	./.	./.	./.	./.	./.	0/0	./.	./.	0/0	./.	./.	./.	./.	0/0	./.	./.	./.	./.	0/0	./.	./.	./.	./.	./.	./.	./.	./.	./.	0/0	./.	./.	./.	./.	./.	./.	./.	./.	./.	./.	./.	./.
1.0_contig_171479	89	A	G	1034.14	0/0	./.	1/1	./.	./.	./.	./.	0/0	0/0	./.	./.	./.	0/0	./.	./.	./.	./.	./.	./.	./.	./.	./.	./.	./.	./.	./.	./.	./.	0/1	./.	./.	1/1	0/0	./.	./.	./.	./.	./.	./.	./.	./.	./.	./.	./.	./.
1.0_contig_171479	115	A	G	856.2	1/1	./.	0/0	./.	./.	./.	./.	./.	./.	1/1	./.	./.	1/1	./.	./.	./.	./.	./.	./.	./.	./.	./.	./.	./.	./.	./.	./.	./.	./.	./.	./.	1/1	0/0	./.	./.	./.	./.	./.	./.	./.	./.	./.	./.	./.	./.
1.0_contig_173636	122	C	T	112.26	0/0	0/0	1/1	./.	./.	./.	./.	./.	0/0	./.	./.	0/0	./.	./.	./.	./.	0/0	./.	./.	0/0	./.	0/0	./.	0/0	./.	./.	./.	0/1	0/0	./.	./.	./.	./.	./.	0/0	./.	./.	./.	./.	./.	./.	./.	0/0	./.	./.
1.0_contig_174293	104	C	T	1132.32	0/0	./.	1/1	./.	./.	./.	./.	0/0	./.	./.	./.	./.	0/0	./.	./.	0/0	./.	./.	./.	1/1	0/0	./.	0/0	./.	./.	./.	0/0	./.	./.	./.	./.	./.	0/0	0/0	./.	./.	0/0	./.	./.	0/0	./.	./.	./.	0/0	./.
1.0_contig_176025	73	A	G	247.28	0/0	./.	1/1	./.	./.	./.	./.	0/1	./.	./.	./.	1/1	0/0	./.	./.	./.	./.	0/0	0/0	./.	./.	./.	./.	./.	0/0	./.	./.	./.	0/0	./.	./.	./.	./.	./.	./.	./.	./.	./.	./.	./.	./.	./.	./.	./.	./.
1.0_contig_176043	46	C	T	496.38	0/0	./.	1/1	./.	./.	./.	0/0	0/0	./.	./.	./.	./.	0/0	./.	./.	0/0	./.	0/0	./.	./.	./.	./.	./.	./.	./.	1/1	./.	0/0	./.	./.	0/0	./.	./.	./.	./.	./.	./.	./.	./.	0/0	./.	./.	0/0	0/0	./.
1.0_contig_176043	70	A	G	58.15	0/0	./.	1/1	./.	./.	./.	0/0	0/0	./.	./.	./.	./.	0/0	./.	./.	./.	./.	0/0	./.	./.	./.	0/0	./.	./.	./.	0/0	./.	0/0	./.	./.	0/0	./.	./.	./.	./.	./.	./.	./.	./.	0/0	./.	./.	0/1	0/0	./.
1.0_contig_176043	72	G	A	288.65	0/0	./.	1/1	./.	./.	./.	1/1	0/0	./.	./.	./.	./.	1/1	./.	./.	./.	./.	0/0	./.	./.	./.	0/1	./.	./.	./.	0/0	./.	0/0	./.	./.	0/0	./.	./.	./.	./.	./.	./.	./.	./.	0/0	./.	./.	0/0	1/1	./.
1.0_contig_176043	91	C	T	646.26	0/0	./.	1/1	./.	./.	./.	0/0	0/0	./.	./.	./.	./.	1/1	./.	./.	0/0	./.	0/0	./.	./.	./.	0/1	0/0	./.	./.	0/0	./.	0/1	./.	./.	0/0	./.	./.	0/0	./.	./.	./.	./.	./.	0/0	./.	0/0	./.	0/0	./.
1.0_contig_179097	45	G	T	342.13	1/1	./.	0/0	0/0	./.	0/0	./.	./.	0/0	0/0	./.	./.	1/1	./.	./.	./.	./.	./.	./.	0/0	./.	./.	./.	./.	1/1	./.	./.	./.	./.	./.	./.	./.	./.	0/0	./.	./.	./.	./.	./.	./.	./.	./.	./.	./.	./.
1.0_contig_179097	66	T	A	487.17	1/1	./.	0/0	0/0	./.	./.	./.	./.	0/0	1/1	./.	./.	0/0	./.	./.	./.	./.	./.	./.	0/0	./.	0/0	./.	./.	0/0	./.	./.	./.	./.	./.	./.	./.	./.	0/0	./.	./.	./.	./.	./.	./.	./.	./.	./.	./.	./.
1.0_contig_179171	12	A	C	79.44	1/1	./.	0/0	0/0	0/0	./.	0/0	./.	./.	./.	./.	./.	0/0	./.	./.	./.	./.	0/0	./.	./.	./.	0/0	./.	./.	./.	./.	0/0	./.	./.	./.	./.	./.	./.	./.	0/0	./.	./.	./.	./.	./.	./.	./.	./.	./.	./.
1.0_contig_179171	35	T	C	4070.54	0/0	./.	1/1	0/0	0/0	0/0	0/0	./.	./.	./.	0/0	./.	0/0	./.	./.	./.	./.	0/0	./.	./.	./.	0/1	./.	./.	./.	0/0	1/1	./.	./.	./.	./.	./.	./.	./.	0/0	./.	./.	./.	./.	./.	./.	./.	./.	./.	./.
1.0_contig_179171	39	A	G	10129.7	0/0	./.	1/1	1/1	1/1	1/1	1/1	./.	./.	./.	0/0	./.	1/1	./.	./.	./.	./.	1/1	./.	./.	./.	0/1	./.	./.	./.	./.	0/0	./.	./.	./.	./.	./.	./.	./.	0/0	./.	./.	./.	./.	./.	./.	./.	./.	./.	./.
1.0_contig_179171	46	C	T	2732.98	0/0	./.	1/1	0/0	0/0	0/0	0/0	./.	./.	./.	0/0	./.	0/0	./.	./.	./.	./.	0/0	./.	./.	./.	0/0	./.	./.	./.	0/0	0/0	0/0	./.	./.	./.	./.	./.	./.	0/0	./.	./.	./.	./.	./.	./.	./.	./.	./.	./.
1.0_contig_179171	50	A	G	818.41	0/0	./.	1/1	0/0	0/0	0/0	0/0	./.	./.	./.	0/0	./.	0/0	./.	./.	./.	./.	0/0	./.	./.	./.	0/0	./.	./.	./.	0/0	0/0	0/0	./.	./.	./.	./.	./.	./.	0/0	./.	./.	./.	./.	./.	./.	./.	./.	./.	./.
1.0_contig_179171	56	C	T	1009.16	0/0	./.	1/1	0/0	0/0	0/0	0/0	./.	./.	./.	0/0	./.	0/0	./.	./.	./.	./.	0/0	./.	./.	./.	0/0	./.	./.	./.	0/0	0/0	0/0	./.	./.	./.	./.	./.	./.	0/0	./.	./.	./.	./.	./.	./.	./.	./.	./.	./.
1.0_contig_179171	58	C	T	973.22	0/0	./.	1/1	0/0	0/1	0/0	0/0	./.	./.	./.	0/0	./.	0/0	./.	./.	./.	./.	0/0	./.	./.	./.	0/0	./.	./.	./.	0/0	0/0	0/0	./.	./.	./.	./.	./.	./.	0/0	./.	./.	./.	./.	./.	./.	./.	./.	./.	./.
1.0_contig_179556	81	A	C	4061.97	1/1	./.	0/0	./.	1/1	./.	./.	./.	./.	./.	./.	1/1	1/1	0/0	./.	1/1	./.	./.	./.	./.	./.	./.	./.	./.	1/1	./.	./.	./.	./.	1/1	./.	./.	./.	./.	./.	./.	./.	./.	./.	./.	./.	./.	./.	./.	1/1
1.0_contig_179556	115	G	C	6336.76	1/1	./.	0/0	1/1	1/1	./.	./.	./.	./.	1/1	./.	./.	1/1	1/1	./.	1/1	./.	./.	./.	./.	./.	./.	./.	./.	1/1	./.	./.	./.	./.	1/1	./.	./.	./.	./.	./.	./.	./.	./.	./.	./.	./.	./.	./.	./.	1/1
1.0_contig_179556	119	A	G	5208.38	1/1	./.	0/0	0/1	1/1	./.	./.	./.	./.	1/1	./.	./.	1/1	1/1	./.	1/1	./.	./.	./.	./.	./.	./.	./.	./.	1/1	./.	./.	./.	./.	1/1	./.	./.	./.	./.	./.	./.	./.	./.	./.	./.	./.	./.	./.	./.	1/1
1.0_contig_183230	135	A	C	154.73	1/1	./.	0/0	0/0	./.	./.	./.	./.	0/0	./.	./.	0/0	0/0	./.	0/0	0/0	1/1	0/0	0/0	./.	./.	0/0	./.	0/0	./.	./.	./.	0/0	0/0	0/0	./.	./.	./.	0/0	0/0	./.	./.	./.	0/0	0/0	./.	0/0	0/0	./.	./.
1.0_contig_183930	41	G	A	408.26	0/0	0/1	1/1	./.	./.	./.	0/1	0/0	0/0	./.	./.	0/0	./.	0/0	./.	./.	./.	./.	0/0	./.	./.	./.	./.	./.	./.	./.	./.	./.	0/0	./.	./.	0/0	./.	./.	./.	./.	./.	./.	./.	0/0	./.	0/0	./.	./.	./.
1.0_contig_183930	47	T	C	11923.6	1/1	0/1	0/0	./.	./.	./.	1/1	0/1	1/1	./.	./.	./.	./.	1/1	./.	./.	./.	./.	1/1	./.	./.	./.	./.	./.	./.	./.	./.	./.	1/1	./.	./.	1/1	./.	./.	./.	./.	./.	./.	./.	0/0	./.	1/1	./.	./.	./.
1.0_contig_183930	58	G	A	249.78	0/0	0/0	1/1	./.	./.	./.	0/1	0/0	0/0	./.	./.	./.	./.	0/0	./.	./.	./.	./.	0/0	./.	./.	./.	./.	./.	./.	./.	./.	./.	0/0	./.	./.	0/0	./.	./.	./.	./.	./.	./.	./.	0/0	./.	0/0	./.	./.	./.
1.0_contig_183930	82	G	A	174.15	0/0	0/0	1/1	./.	./.	./.	0/0	0/0	0/0	./.	./.	./.	./.	0/0	./.	./.	./.	0/0	0/0	./.	./.	0/0	./.	0/0	./.	./.	./.	./.	0/0	./.	./.	0/0	./.	./.	./.	./.	./.	./.	./.	0/0	./.	./.	./.	./.	./.
1.0_contig_184543	21	A	G	139.57	0/0	./.	1/1	./.	./.	./.	./.	./.	./.	./.	./.	./.	./.	./.	./.	./.	./.	0/0	./.	0/0	./.	./.	./.	./.	./.	./.	./.	./.	./.	./.	./.	./.	./.	./.	./.	./.	./.	./.	./.	./.	./.	./.	./.	./.	./.
1.0_contig_184543	26	T	C	709.23	0/0	./.	1/1	./.	./.	./.	./.	./.	./.	./.	./.	./.	./.	./.	./.	./.	./.	1/1	./.	1/1	./.	./.	./.	./.	./.	./.	./.	./.	./.	./.	./.	./.	./.	./.	./.	./.	./.	./.	./.	./.	./.	./.	./.	./.	./.
1.0_contig_184543	32	A	T	1783.36	0/0	./.	1/1	./.	./.	./.	./.	./.	1/1	./.	./.	./.	./.	./.	./.	./.	./.	1/1	./.	1/1	./.	./.	./.	./.	./.	./.	./.	./.	./.	./.	./.	./.	./.	./.	./.	./.	./.	./.	./.	./.	./.	./.	./.	./.	./.
1.0_contig_184543	49	A	G	270.59	0/0	./.	1/1	./.	./.	./.	./.	./.	0/0	./.	./.	./.	./.	./.	./.	./.	./.	0/0	./.	1/1	./.	./.	./.	./.	./.	./.	./.	./.	./.	./.	./.	./.	./.	./.	./.	./.	./.	./.	./.	./.	./.	./.	./.	./.	./.
1.0_contig_184543	52	A	G	1761.78	0/0	./.	1/1	./.	./.	./.	./.	./.	1/1	./.	./.	./.	./.	./.	./.	./.	./.	1/1	./.	1/1	./.	./.	./.	./.	./.	./.	./.	./.	./.	./.	./.	./.	./.	./.	./.	./.	./.	./.	./.	./.	./.	./.	./.	./.	./.
1.0_contig_184543	106	A	G	2108.17	0/0	./.	1/1	0/1	0/0	./.	./.	./.	0/0	1/1	./.	0/0	0/0	./.	0/0	0/0	./.	0/0	./.	0/0	0/0	./.	./.	./.	./.	./.	0/0	0/1	./.	0/0	./.	0/1	./.	./.	0/0	1/1	./.	./.	./.	./.	0/1	./.	./.	./.	./.
1.0_contig_186524	128	G	T	52.85	0/0	./.	1/1	0/0	./.	./.	./.	./.	./.	./.	./.	./.	./.	./.	./.	./.	./.	./.	./.	./.	./.	0/0	0/0	./.	./.	./.	./.	./.	./.	./.	./.	./.	./.	./.	./.	./.	./.	./.	./.	0/0	./.	./.	./.	./.	./.
1.0_contig_187463	48	A	G	143.04	1/1	./.	0/0	./.	./.	0/0	./.	./.	0/0	./.	./.	0/0	./.	./.	./.	./.	0/0	./.	0/0	0/0	./.	./.	./.	./.	0/0	./.	./.	0/0	./.	./.	./.	./.	./.	0/1	0/0	0/0	./.	./.	./.	./.	./.	./.	./.	./.	./.
1.0_contig_187463	62	A	G	2263.3	1/1	./.	0/0	./.	./.	0/0	./.	0/0	0/0	./.	./.	0/0	./.	./.	./.	./.	0/0	./.	0/0	0/0	./.	./.	./.	./.	0/0	./.	./.	0/0	0/0	./.	./.	./.	./.	0/0	0/0	1/1	./.	./.	./.	./.	./.	./.	./.	./.	./.
1.0_contig_187487	58	G	A	4522.36	0/0	0/0	1/1	0/0	./.	0/0	0/0	0/1	0/1	0/1	0/0	0/0	0/1	0/1	./.	0/0	0/0	0/0	0/1	0/0	./.	0/0	0/0	0/0	0/0	0/0	0/0	0/0	0/0	0/0	./.	./.	0/0	0/0	0/0	0/0	./.	./.	1/1	./.	./.	0/0	0/1	0/0	1/1
1.0_contig_187487	85	G	A	1558.93	0/0	0/0	1/1	0/0	./.	0/0	0/1	0/1	0/0	0/0	0/0	0/0	0/0	0/0	./.	0/0	./.	0/0	0/0	0/0	./.	0/0	0/0	0/0	0/0	./.	0/0	0/0	0/0	0/0	./.	0/0	0/0	0/0	0/0	0/0	./.	./.	0/0	./.	./.	0/0	0/0	./.	0/0
1.0_contig_191910	102	G	T	144.48	1/1	./.	0/0	./.	./.	./.	./.	./.	0/0	0/0	0/0	./.	./.	./.	0/0	0/0	0/0	0/0	0/0	./.	0/0	0/0	./.	0/0	./.	./.	0/0	./.	0/0	./.	./.	./.	./.	./.	./.	./.	./.	./.	0/0	./.	./.	0/0	./.	./.	./.
1.0_contig_195634	20	C	T	2675.73	0/0	0/0	1/1	0/0	0/0	./.	./.	0/0	0/0	0/0	0/0	0/1	0/1	0/1	0/0	0/0	0/1	0/0	0/0	0/0	0/0	0/0	0/0	./.	0/0	./.	0/0	0/0	0/0	./.	./.	./.	0/0	./.	0/0	0/0	0/1	./.	./.	./.	./.	./.	0/0	./.	./.
1.0_contig_195634	78	T	C	1136.31	0/0	0/0	1/1	0/0	0/0	./.	./.	0/0	0/0	0/0	0/0	0/0	0/0	0/0	0/0	0/0	0/0	0/0	0/0	0/0	0/0	0/0	0/0	./.	0/0	./.	0/0	0/0	0/0	0/0	./.	./.	0/0	0/0	0/0	0/0	0/0	./.	./.	./.	./.	./.	0/0	./.	./.
1.0_contig_197049	26	A	C	2936.27	1/1	1/1	0/0	./.	./.	./.	./.	./.	./.	./.	./.	./.	./.	./.	./.	1/1	./.	./.	./.	./.	./.	./.	./.	./.	./.	./.	./.	./.	./.	./.	./.	0/0	./.	./.	./.	./.	./.	./.	./.	./.	./.	./.	./.	./.	./.
1.0_contig_197433	120	A	G	220.38	1/1	0/0	0/0	0/0	./.	./.	./.	0/0	0/0	0/0	./.	0/0	./.	0/0	0/0	./.	0/0	0/0	0/0	0/0	0/0	./.	0/0	0/0	0/0	./.	./.	0/0	./.	./.	0/0	0/0	./.	./.	0/0	./.	0/0	./.	./.	./.	./.	./.	./.	./.	./.
1.0_contig_197433	135	T	G	134.58	1/1	0/0	0/0	./.	./.	./.	0/0	0/0	0/0	0/0	./.	0/0	./.	0/0	0/0	./.	0/0	0/0	0/0	0/0	0/0	./.	0/0	./.	./.	./.	./.	0/0	./.	./.	./.	0/0	./.	./.	0/0	./.	./.	./.	./.	./.	./.	./.	./.	./.	./.
1.0_contig_198998	23	A	G	2127.68	1/1	0/0	0/0	0/1	0/0	0/0	0/0	0/0	0/0	0/0	./.	0/0	0/0	0/0	./.	0/1	0/0	0/0	0/0	0/1	0/0	0/0	1/1	0/0	0/0	0/0	./.	0/1	0/0	0/0	./.	0/0	./.	0/0	0/0	./.	./.	1/1	0/0	./.	./.	0/0	0/0	0/0	0/0
1.0_contig_205212	59	T	G	170.96	0/0	0/0	1/1	0/0	./.	./.	./.	0/0	0/0	./.	./.	./.	0/0	./.	./.	0/0	./.	0/0	./.	./.	./.	./.	./.	./.	./.	./.	./.	./.	./.	./.	./.	0/0	./.	./.	./.	./.	./.	./.	./.	./.	./.	./.	./.	./.	./.
1.0_contig_205212	70	A	T	136.44	0/0	0/0	1/1	0/0	./.	./.	./.	0/0	./.	./.	./.	./.	0/0	./.	./.	0/0	./.	0/0	./.	./.	./.	./.	./.	./.	./.	./.	./.	./.	./.	./.	./.	./.	./.	./.	./.	./.	./.	./.	./.	./.	./.	./.	./.	./.	./.
1.0_contig_205212	83	G	A	238.39	1/1	0/0	0/0	0/0	./.	./.	./.	0/0	./.	./.	./.	./.	0/0	./.	./.	./.	./.	0/0	./.	./.	./.	./.	./.	./.	./.	./.	./.	./.	./.	./.	./.	./.	./.	./.	./.	./.	./.	./.	./.	./.	./.	./.	./.	./.	./.
1.0_contig_205212	85	G	A	108.27	0/0	0/0	1/1	0/0	./.	./.	./.	0/0	./.	./.	./.	./.	0/0	./.	./.	./.	./.	0/0	./.	./.	./.	./.	./.	./.	./.	./.	./.	./.	./.	./.	./.	./.	./.	./.	./.	./.	./.	./.	./.	./.	./.	./.	./.	./.	./.
1.0_contig_205212	87	A	T	104.38	0/0	0/0	1/1	0/0	./.	./.	./.	0/0	./.	./.	./.	./.	0/0	./.	./.	./.	./.	0/0	./.	./.	./.	./.	./.	./.	./.	./.	./.	./.	./.	./.	./.	./.	./.	./.	./.	./.	./.	./.	./.	./.	./.	./.	./.	./.	./.
1.0_contig_205212	91	T	C	142.66	0/0	./.	1/1	0/0	./.	./.	./.	0/0	./.	./.	./.	./.	0/1	./.	./.	./.	./.	0/0	./.	./.	./.	./.	./.	./.	./.	./.	./.	./.	./.	./.	./.	./.	./.	./.	./.	./.	./.	./.	./.	./.	./.	./.	./.	./.	./.
1.0_contig_205614	49	C	T	3645.71	0/0	./.	1/1	1/1	./.	./.	./.	0/0	./.	0/0	./.	0/0	./.	0/0	./.	0/0	0/0	./.	./.	./.	0/0	./.	0/0	0/0	./.	./.	./.	0/0	./.	0/0	./.	0/0	0/0	./.	0/0	./.	./.	./.	./.	./.	./.	./.	./.	./.	./.
1.0_contig_205614	57	C	T	296.66	1/1	./.	0/0	0/0	./.	./.	./.	0/0	./.	0/0	./.	0/0	./.	0/0	./.	0/0	0/0	./.	./.	./.	0/0	./.	0/0	0/0	./.	./.	./.	0/0	./.	0/0	./.	0/0	0/0	./.	1/1	./.	./.	./.	./.	./.	./.	./.	./.	./.	./.
1.0_contig_205614	96	T	C	5011.34	1/1	./.	0/0	1/1	./.	./.	./.	1/1	./.	1/1	./.	0/1	./.	1/1	./.	1/1	0/0	./.	./.	./.	./.	./.	0/0	0/0	./.	./.	./.	1/1	./.	1/1	./.	./.	1/1	./.	./.	./.	./.	./.	./.	./.	./.	./.	./.	./.	./.
1.0_contig_205756	72	G	A	577.23	0/0	./.	1/1	./.	./.	./.	./.	./.	./.	./.	./.	./.	./.	./.	./.	./.	./.	./.	./.	./.	./.	./.	./.	./.	./.	./.	./.	./.	./.	./.	./.	./.	./.	./.	./.	./.	./.	./.	./.	./.	./.	./.	./.	./.	./.
1.0_contig_205756	83	C	T	1690.97	1/1	./.	0/0	./.	./.	./.	./.	./.	./.	0/0	./.	./.	./.	./.	./.	./.	./.	./.	./.	./.	./.	./.	./.	./.	./.	./.	./.	./.	./.	./.	./.	0/0	./.	./.	./.	./.	./.	./.	./.	./.	./.	./.	./.	./.	./.
1.0_contig_205756	98	G	A	2734.62	1/1	./.	0/0	./.	./.	./.	./.	./.	./.	1/1	./.	./.	./.	./.	./.	./.	./.	./.	./.	./.	./.	./.	./.	./.	./.	./.	./.	./.	./.	./.	./.	0/0	./.	./.	./.	./.	./.	./.	./.	./.	./.	./.	./.	./.	./.
1.0_contig_205756	102	G	T	233.96	1/1	./.	0/0	./.	./.	./.	./.	./.	./.	0/0	./.	./.	./.	./.	./.	./.	./.	./.	./.	./.	./.	./.	./.	./.	./.	./.	./.	./.	./.	./.	./.	0/0	./.	./.	./.	./.	./.	./.	./.	./.	./.	./.	./.	./.	./.
1.0_contig_209331	85	C	T	1798	0/0	0/0	1/1	0/0	./.	0/0	./.	0/0	0/0	0/0	./.	0/0	0/0	./.	./.	0/0	0/1	0/0	./.	0/0	0/0	./.	./.	./.	0/0	./.	0/0	0/0	./.	0/0	./.	1/1	./.	./.	./.	0/0	./.	./.	0/0	./.	./.	./.	0/0	0/0	./.
1.0_contig_212140	71	T	A	1496.85	1/1	./.	0/0	0/0	./.	./.	./.	./.	./.	./.	0/0	0/1	./.	./.	./.	0/0	./.	./.	0/0	0/1	./.	./.	0/0	./.	0/0	./.	./.	0/0	./.	./.	./.	./.	./.	./.	0/0	0/0	./.	./.	./.	./.	./.	./.	./.	./.	0/0
1.0_contig_221128	71	G	A	905.53	0/0	./.	1/1	./.	./.	./.	./.	./.	./.	./.	./.	./.	./.	./.	./.	1/1	./.	./.	./.	./.	1/1	./.	1/1	./.	./.	./.	./.	0/0	./.	./.	./.	./.	./.	./.	./.	./.	./.	./.	./.	./.	0/0	./.	./.	./.	./.
1.0_contig_223209	30	A	T	178.24	0/0	./.	1/1	./.	0/0	./.	./.	./.	./.	./.	./.	0/0	./.	./.	./.	./.	./.	./.	0/0	./.	./.	./.	0/0	0/0	./.	./.	0/0	./.	./.	./.	./.	0/0	./.	./.	./.	./.	./.	0/0	./.	./.	./.	./.	./.	./.	./.
1.0_contig_226205	16	A	T	374.11	1/1	./.	0/0	./.	./.	./.	./.	./.	./.	./.	./.	./.	./.	./.	./.	./.	./.	./.	./.	./.	./.	./.	./.	./.	./.	./.	./.	./.	./.	./.	./.	./.	./.	./.	./.	./.	./.	./.	./.	./.	./.	./.	./.	./.	./.
1.0_contig_226925	66	A	G	665.53	0/0	./.	1/1	./.	./.	./.	./.	./.	./.	./.	./.	./.	./.	./.	./.	./.	./.	./.	./.	./.	./.	./.	./.	0/0	./.	./.	./.	./.	./.	./.	./.	./.	./.	./.	./.	./.	./.	./.	./.	./.	./.	./.	./.	./.	./.
1.0_contig_226925	69	C	T	2053.31	0/0	./.	1/1	./.	./.	./.	./.	./.	./.	./.	./.	./.	./.	./.	./.	./.	./.	./.	./.	./.	./.	./.	./.	1/1	./.	./.	./.	./.	./.	./.	./.	./.	./.	./.	./.	./.	./.	./.	./.	./.	./.	./.	./.	./.	./.
1.0_contig_226925	82	T	C	2558.07	0/0	./.	1/1	./.	./.	./.	./.	./.	./.	./.	./.	./.	./.	./.	./.	./.	./.	./.	./.	./.	./.	./.	./.	0/0	./.	1/1	1/1	./.	./.	./.	./.	./.	./.	./.	./.	./.	./.	./.	./.	./.	./.	./.	./.	./.	./.
1.0_contig_235078	124	G	A	290.86	0/0	0/0	1/1	0/0	./.	0/0	0/0	0/0	0/0	0/0	0/0	./.	0/0	./.	0/0	0/0	0/0	0/0	0/0	0/0	0/0	0/0	0/0	0/0	0/0	./.	./.	0/0	0/0	0/0	./.	0/0	0/0	0/0	0/0	0/0	0/0	./.	0/0	0/0	0/0	0/0	0/0	./.	./.
1.0_contig_242169	37	G	A	422.87	0/0	./.	1/1	./.	./.	./.	./.	./.	./.	./.	./.	0/0	./.	./.	./.	./.	./.	./.	./.	./.	./.	./.	./.	./.	./.	./.	./.	./.	./.	./.	./.	./.	./.	./.	./.	./.	./.	./.	./.	./.	./.	./.	./.	./.	./.
1.0_contig_242169	38	C	A	115.85	1/1	./.	0/0	./.	./.	./.	./.	./.	./.	./.	./.	0/0	./.	./.	./.	./.	./.	./.	./.	./.	./.	./.	./.	./.	./.	./.	./.	./.	./.	./.	./.	./.	./.	./.	./.	./.	./.	./.	./.	./.	./.	./.	./.	./.	./.
1.0_contig_244970	41	C	T	385.5	0/0	./.	1/1	1/1	./.	./.	./.	./.	0/0	./.	./.	./.	./.	./.	./.	./.	./.	./.	./.	./.	./.	0/0	./.	./.	./.	./.	0/0	0/0	./.	0/0	./.	./.	./.	./.	./.	./.	./.	./.	./.	./.	./.	./.	./.	./.	./.
1.0_contig_244970	87	G	A	310.58	0/0	./.	1/1	./.	./.	./.	./.	./.	0/0	./.	./.	0/0	./.	./.	./.	./.	./.	./.	./.	./.	./.	0/0	./.	./.	./.	./.	0/0	0/0	./.	0/0	./.	./.	./.	./.	./.	./.	./.	./.	./.	./.	./.	./.	./.	./.	./.
1.0_contig_245208	96	T	C	154.52	0/0	./.	1/1	./.	0/0	./.	./.	./.	./.	0/0	./.	./.	./.	./.	./.	./.	./.	./.	./.	0/0	./.	0/1	./.	./.	./.	0/1	./.	./.	./.	./.	./.	./.	0/0	./.	./.	./.	./.	./.	./.	./.	./.	./.	0/0	./.	./.
1.0_contig_245208	108	C	T	92.07	0/0	./.	1/1	./.	0/0	./.	./.	./.	./.	0/0	./.	./.	./.	./.	./.	./.	./.	./.	./.	0/0	./.	0/0	./.	./.	./.	0/0	./.	./.	./.	./.	./.	./.	0/0	./.	./.	./.	./.	./.	./.	./.	./.	./.	./.	./.	./.
1.0_contig_245208	109	C	T	115.77	0/0	./.	1/1	./.	0/0	./.	./.	./.	./.	0/0	./.	./.	./.	./.	./.	./.	./.	./.	./.	0/0	./.	0/0	./.	./.	./.	0/0	./.	./.	./.	./.	./.	./.	0/0	./.	./.	./.	./.	./.	./.	./.	./.	./.	./.	./.	./.
1.0_contig_245208	114	A	G	1327.04	0/0	./.	1/1	./.	1/1	./.	./.	./.	./.	0/0	./.	./.	./.	./.	./.	./.	./.	./.	./.	0/1	./.	0/1	./.	./.	./.	0/1	./.	./.	./.	./.	./.	./.	0/0	./.	./.	./.	./.	./.	./.	./.	./.	./.	./.	./.	./.
1.0_contig_245208	115	A	T	2323.39	0/0	./.	1/1	./.	1/1	./.	./.	./.	./.	1/1	./.	./.	./.	./.	./.	./.	./.	./.	./.	1/1	./.	1/1	./.	./.	./.	1/1	./.	./.	./.	./.	./.	./.	1/1	./.	./.	./.	./.	./.	./.	./.	./.	./.	./.	./.	./.
1.0_contig_245636	78	T	A	401.11	1/1	./.	0/0	./.	./.	./.	0/0	./.	./.	0/0	0/0	0/0	./.	./.	./.	./.	./.	./.	./.	./.	./.	./.	./.	./.	./.	0/0	./.	0/0	./.	./.	./.	./.	./.	./.	./.	./.	./.	./.	0/0	0/1	./.	./.	./.	./.	./.
1.0_contig_245636	89	A	G	595.06	0/0	./.	1/1	./.	./.	./.	0/0	./.	./.	./.	0/0	0/0	./.	1/1	./.	./.	./.	./.	./.	./.	./.	./.	./.	./.	./.	./.	./.	0/0	./.	./.	./.	./.	./.	./.	./.	./.	./.	./.	./.	0/0	./.	./.	./.	./.	./.
1.0_contig_245636	115	C	T	1425.38	1/1	./.	0/0	./.	./.	./.	0/0	./.	./.	./.	0/1	./.	./.	1/1	./.	./.	./.	./.	./.	./.	./.	./.	./.	./.	./.	./.	./.	0/0	./.	./.	./.	./.	./.	./.	./.	./.	./.	./.	./.	0/1	./.	./.	./.	./.	./.
1.0_contig_250180	71	A	T	645.44	0/0	./.	1/1	0/0	./.	./.	0/0	0/0	0/0	./.	./.	./.	0/0	0/0	0/0	./.	./.	0/0	0/0	./.	./.	0/0	./.	0/0	0/0	0/0	./.	0/0	./.	./.	./.	./.	./.	./.	0/0	./.	./.	./.	./.	./.	./.	./.	./.	0/0	./.
1.0_contig_251536	20	A	G	3979.07	1/1	0/0	0/0	0/1	0/1	1/1	1/1	0/0	./.	1/1	./.	1/1	0/0	1/1	./.	0/0	./.	./.	1/1	./.	./.	./.	./.	./.	0/0	./.	./.	0/1	0/0	./.	./.	./.	./.	./.	./.	./.	./.	./.	./.	0/0	./.	./.	1/1	1/1	./.
1.0_contig_251536	29	G	A	417.38	1/1	0/0	0/0	0/0	0/0	0/0	0/0	0/0	./.	0/1	./.	0/0	0/0	0/0	./.	0/0	0/0	./.	0/0	0/0	./.	./.	./.	./.	0/0	./.	./.	0/0	0/0	./.	./.	./.	./.	./.	0/0	./.	./.	./.	./.	0/0	./.	./.	0/0	0/0	./.
1.0_contig_251536	39	C	T	600.7	1/1	0/0	0/0	0/1	0/0	0/0	./.	0/0	./.	0/0	./.	0/0	0/0	0/0	./.	0/0	0/0	./.	0/1	0/0	./.	./.	./.	./.	0/0	./.	./.	0/1	./.	./.	./.	./.	./.	./.	0/0	./.	./.	./.	./.	1/1	./.	./.	0/0	0/0	./.
1.0_contig_257942	117	A	T	3067.8	0/0	./.	1/1	0/1	./.	./.	./.	0/0	./.	0/0	./.	0/0	./.	./.	0/0	0/0	./.	./.	0/0	0/1	0/0	0/0	0/0	0/0	0/0	./.	./.	1/1	./.	0/0	./.	./.	./.	./.	0/0	./.	./.	./.	0/0	0/0	./.	./.	1/1	./.	./.
1.0_contig_257942	118	T	A	61.59	0/0	./.	1/1	0/0	./.	./.	./.	0/0	./.	0/0	./.	0/0	./.	./.	0/0	0/0	./.	./.	0/0	0/1	0/0	0/0	0/0	./.	0/0	./.	./.	0/1	./.	0/0	./.	./.	./.	./.	0/0	./.	./.	./.	0/0	0/0	./.	./.	0/0	./.	./.
1.0_contig_259430	65	C	T	432.39	0/0	./.	1/1	./.	./.	./.	0/0	./.	./.	0/0	./.	./.	./.	./.	./.	./.	./.	./.	./.	./.	./.	./.	0/0	./.	./.	./.	./.	0/0	0/0	./.	./.	0/0	./.	./.	./.	./.	./.	./.	./.	./.	./.	./.	0/0	./.	./.
1.0_contig_265758	51	C	T	65.36	1/1	./.	0/0	0/0	0/0	0/0	./.	./.	0/0	0/0	./.	./.	./.	./.	./.	./.	0/0	./.	./.	./.	./.	./.	./.	0/0	./.	./.	0/0	./.	./.	./.	./.	./.	./.	./.	./.	./.	./.	./.	./.	./.	./.	./.	./.	./.	./.
1.0_contig_265758	59	T	C	3737.74	0/0	./.	1/1	1/1	1/1	1/1	./.	./.	0/0	./.	./.	./.	./.	./.	./.	./.	0/0	./.	./.	./.	./.	./.	./.	1/1	./.	./.	1/1	./.	./.	./.	./.	./.	./.	./.	./.	./.	./.	./.	./.	./.	./.	./.	./.	./.	./.
1.0_contig_265758	84	A	T	66.74	1/1	./.	0/0	0/0	0/0	0/0	./.	./.	0/0	./.	./.	./.	./.	./.	./.	./.	0/0	./.	./.	./.	./.	./.	./.	0/0	./.	./.	0/0	./.	./.	./.	./.	./.	./.	./.	./.	./.	./.	./.	./.	./.	./.	./.	./.	./.	./.
1.0_contig_265758	123	G	C	39.91	1/1	./.	0/0	0/0	0/0	0/0	./.	./.	0/0	./.	./.	./.	./.	./.	./.	./.	0/0	./.	./.	./.	./.	./.	./.	0/0	./.	./.	0/0	./.	./.	./.	./.	./.	./.	./.	./.	./.	./.	./.	./.	./.	./.	./.	./.	./.	./.
1.0_contig_269600	58	T	A	427.39	0/0	./.	1/1	0/0	./.	./.	0/0	0/0	0/0	0/0	0/0	0/0	0/0	0/0	0/0	0/0	0/0	./.	0/0	0/0	./.	./.	./.	./.	0/0	./.	./.	0/0	./.	./.	./.	0/0	./.	./.	0/0	./.	./.	./.	./.	./.	./.	./.	0/0	./.	./.
1.0_contig_269600	80	C	T	574.57	0/0	./.	1/1	0/0	./.	./.	0/0	0/0	0/0	0/0	0/0	0/0	0/0	0/0	0/0	0/0	0/0	1/1	0/0	0/0	./.	./.	./.	./.	0/0	./.	./.	0/0	./.	./.	./.	0/0	./.	./.	0/0	./.	./.	./.	./.	0/0	./.	./.	0/0	./.	./.
1.0_contig_269600	108	C	T	1699.78	0/0	./.	1/1	0/0	./.	./.	0/0	0/0	0/0	0/0	0/1	1/1	0/0	0/0	./.	0/0	0/0	0/0	0/0	0/0	./.	./.	./.	./.	0/1	./.	./.	0/0	./.	./.	./.	./.	./.	./.	0/0	./.	./.	./.	./.	0/0	./.	./.	./.	./.	./.
1.0_contig_269600	121	G	A	508.79	0/0	./.	1/1	0/0	./.	./.	0/0	0/0	0/0	0/0	0/0	0/0	0/0	0/0	./.	0/0	0/0	0/0	0/0	0/1	./.	./.	./.	./.	0/0	./.	./.	0/0	./.	./.	./.	./.	./.	./.	0/0	./.	./.	./.	./.	./.	./.	./.	./.	./.	./.
1.0_contig_274204	43	A	G	11304	1/1	1/1	0/0	1/1	./.	./.	./.	./.	./.	./.	./.	./.	1/1	0/1	./.	1/1	1/1	./.	1/1	1/1	./.	./.	./.	0/0	./.	./.	./.	0/0	1/1	./.	./.	./.	./.	./.	./.	1/1	./.	./.	./.	./.	./.	./.	./.	./.	./.
1.0_contig_274204	91	T	C	1237.79	0/0	./.	1/1	./.	./.	./.	./.	./.	./.	./.	./.	./.	./.	./.	./.	./.	./.	./.	./.	./.	./.	./.	./.	./.	./.	./.	./.	./.	./.	./.	./.	./.	./.	./.	./.	./.	./.	./.	./.	./.	./.	./.	./.	./.	./.
1.0_contig_274204	94	A	G	168.47	1/1	./.	0/0	./.	./.	./.	./.	./.	./.	./.	./.	./.	./.	./.	./.	./.	./.	./.	./.	./.	./.	./.	./.	./.	./.	./.	./.	./.	./.	./.	./.	./.	./.	./.	./.	./.	./.	./.	./.	./.	./.	./.	./.	./.	./.
1.0_contig_274464	128	G	A	200.04	0/0	./.	1/1	./.	./.	./.	./.	./.	./.	0/0	0/0	0/0	./.	./.	./.	./.	./.	1/1	0/0	./.	./.	0/0	0/0	./.	./.	./.	./.	0/0	./.	./.	./.	./.	./.	./.	./.	./.	./.	./.	./.	./.	./.	./.	0/0	./.	./.
1.0_contig_280535	16	G	T	292.63	1/1	./.	0/0	./.	./.	./.	./.	./.	./.	./.	./.	./.	0/0	./.	./.	./.	1/1	0/0	./.	./.	./.	./.	./.	./.	./.	./.	1/1	0/0	./.	./.	./.	0/0	./.	./.	./.	./.	./.	./.	./.	./.	./.	./.	./.	./.	./.
1.0_contig_282144	18	C	T	248.79	1/1	./.	0/0	./.	./.	./.	./.	./.	0/0	./.	./.	0/0	./.	./.	./.	./.	./.	./.	./.	./.	./.	./.	./.	./.	./.	./.	./.	./.	./.	./.	./.	./.	./.	./.	./.	./.	./.	./.	./.	./.	./.	./.	./.	./.	./.
1.0_contig_282144	28	G	A	1013.1	1/1	./.	0/0	./.	./.	./.	./.	./.	1/1	./.	./.	1/1	./.	./.	./.	./.	./.	./.	./.	./.	./.	./.	./.	./.	./.	./.	./.	./.	./.	./.	./.	./.	./.	./.	./.	./.	./.	./.	./.	./.	./.	./.	./.	./.	./.
1.0_contig_282144	31	A	G	1257.83	0/0	./.	1/1	./.	./.	./.	./.	./.	1/1	./.	./.	0/0	./.	./.	./.	./.	./.	./.	./.	./.	./.	./.	./.	./.	./.	./.	./.	./.	./.	./.	./.	./.	./.	./.	./.	./.	./.	./.	./.	./.	./.	./.	./.	./.	./.
1.0_contig_282144	41	G	A	88.35	0/0	./.	1/1	./.	./.	./.	./.	./.	0/0	./.	./.	0/0	./.	./.	./.	./.	./.	./.	./.	./.	./.	./.	./.	./.	./.	./.	./.	./.	./.	./.	./.	./.	./.	./.	./.	./.	./.	./.	./.	./.	./.	./.	./.	./.	./.
1.0_contig_282144	43	T	C	121.12	0/0	./.	1/1	./.	./.	./.	./.	./.	0/0	./.	./.	0/0	./.	./.	./.	./.	./.	./.	./.	./.	./.	./.	./.	./.	./.	./.	./.	./.	./.	./.	./.	./.	./.	./.	./.	./.	./.	./.	./.	./.	./.	./.	./.	./.	./.
1.0_contig_282751	47	C	A	21733	1/1	./.	0/0	1/1	./.	1/1	./.	./.	1/1	1/1	./.	./.	./.	./.	1/1	./.	1/1	./.	./.	1/1	./.	1/1	1/1	./.	1/1	./.	1/1	1/1	1/1	./.	./.	1/1	1/1	./.	1/1	./.	1/1	./.	./.	./.	./.	./.	./.	1/1	./.
1.0_contig_285662	24	A	G	816.23	0/0	./.	1/1	./.	./.	./.	./.	./.	./.	./.	./.	0/0	./.	./.	./.	./.	0/0	./.	0/1	./.	./.	./.	./.	./.	./.	0/0	./.	./.	./.	./.	./.	./.	./.	./.	./.	0/0	./.	./.	./.	./.	./.	./.	./.	./.	./.
1.0_contig_285662	76	T	C	743.69	0/0	./.	1/1	./.	./.	./.	./.	./.	./.	./.	./.	0/0	./.	./.	./.	./.	0/0	./.	0/0	./.	./.	./.	./.	./.	./.	0/0	./.	./.	./.	./.	./.	./.	./.	./.	./.	0/0	./.	./.	./.	./.	./.	./.	./.	./.	./.
1.0_contig_285662	77	G	C	845.17	0/0	./.	1/1	./.	./.	./.	./.	./.	./.	./.	./.	0/0	./.	./.	./.	./.	0/0	./.	0/0	./.	./.	./.	./.	./.	./.	0/0	./.	./.	./.	./.	./.	./.	./.	./.	./.	0/0	./.	./.	./.	./.	./.	./.	./.	./.	./.
1.0_contig_292362	73	A	G	66.99	0/0	./.	1/1	./.	./.	./.	./.	./.	./.	./.	./.	./.	./.	./.	./.	0/0	0/0	./.	./.	./.	./.	./.	./.	./.	./.	./.	./.	./.	0/0	./.	./.	./.	./.	./.	./.	./.	./.	./.	./.	./.	./.	./.	./.	./.	./.
1.0_contig_295190	116	G	A	669.36	0/0	./.	1/1	./.	./.	./.	./.	0/1	0/0	./.	./.	0/0	./.	0/0	./.	0/0	0/0	0/0	./.	./.	0/0	0/0	0/0	./.	0/0	./.	0/0	0/0	0/0	./.	./.	0/0	./.	./.	./.	./.	./.	./.	./.	./.	./.	0/0	0/0	0/0	./.
1.0_contig_300639	72	G	A	683.09	1/1	./.	0/0	./.	./.	./.	./.	./.	./.	./.	./.	./.	./.	./.	./.	./.	1/1	0/0	./.	./.	./.	./.	./.	./.	0/0	./.	./.	0/0	./.	./.	./.	./.	./.	./.	./.	./.	./.	./.	./.	./.	./.	./.	./.	./.	./.
1.0_contig_300639	78	T	A	4011.26	0/0	./.	1/1	./.	./.	./.	./.	./.	./.	./.	./.	./.	./.	./.	./.	./.	1/1	0/0	./.	./.	./.	./.	./.	./.	0/0	./.	./.	0/1	./.	./.	./.	./.	./.	./.	./.	./.	./.	./.	./.	./.	./.	./.	./.	./.	./.
1.0_contig_300639	90	T	A	2286.75	0/0	./.	1/1	./.	./.	./.	./.	./.	./.	./.	./.	./.	./.	./.	./.	./.	0/0	1/1	./.	./.	./.	./.	./.	./.	0/0	./.	./.	0/1	./.	./.	./.	./.	./.	./.	./.	./.	./.	./.	./.	./.	./.	./.	./.	./.	./.
1.0_contig_300639	104	T	A	1038.49	0/0	./.	1/1	./.	./.	./.	./.	./.	./.	./.	./.	./.	./.	./.	./.	./.	0/0	0/0	./.	./.	./.	./.	./.	./.	0/0	./.	./.	0/1	./.	./.	./.	./.	./.	./.	./.	./.	./.	./.	./.	./.	./.	./.	./.	./.	./.
1.0_contig_302417	41	C	T	135.01	1/1	./.	0/0	./.	./.	./.	./.	./.	./.	./.	./.	./.	./.	./.	./.	./.	./.	./.	./.	./.	./.	./.	./.	./.	./.	./.	./.	./.	./.	./.	./.	./.	./.	./.	./.	./.	./.	./.	./.	./.	./.	./.	./.	./.	./.
1.0_contig_302417	61	G	C	92.35	0/0	./.	1/1	./.	./.	./.	./.	./.	./.	./.	./.	./.	./.	./.	./.	./.	./.	./.	./.	./.	./.	./.	./.	./.	./.	./.	./.	./.	./.	./.	./.	./.	./.	./.	./.	./.	./.	./.	./.	./.	./.	./.	./.	./.	./.
1.0_contig_302417	64	C	G	91.27	0/0	./.	1/1	./.	./.	./.	./.	./.	./.	./.	./.	./.	./.	./.	./.	./.	./.	./.	./.	./.	./.	./.	./.	./.	./.	./.	./.	0/0	./.	./.	./.	./.	./.	./.	./.	./.	./.	./.	./.	./.	./.	./.	./.	./.	./.
1.0_contig_306334	18	G	A	4581.92	1/1	./.	0/0	./.	0/0	./.	0/0	./.	./.	./.	./.	./.	./.	1/1	1/1	./.	0/0	./.	./.	./.	./.	./.	./.	./.	./.	./.	./.	./.	./.	0/0	./.	0/0	./.	./.	./.	./.	./.	./.	./.	./.	./.	./.	./.	./.	./.
1.0_contig_306334	27	G	T	9544.98	1/1	./.	0/0	./.	0/1	./.	0/0	./.	./.	./.	./.	./.	./.	1/1	1/1	./.	0/0	./.	./.	./.	./.	./.	./.	./.	./.	./.	./.	./.	./.	0/0	./.	0/0	./.	./.	./.	./.	./.	./.	./.	./.	./.	./.	./.	./.	./.
1.0_contig_306334	32	G	A	4557.73	1/1	./.	0/0	./.	0/0	./.	0/0	./.	./.	./.	./.	./.	./.	1/1	1/1	./.	0/0	./.	./.	./.	./.	./.	./.	./.	./.	./.	./.	./.	./.	0/0	./.	0/0	./.	./.	./.	./.	./.	./.	./.	./.	./.	./.	./.	./.	./.
1.0_contig_306334	33	C	T	4559.07	1/1	./.	0/0	./.	0/0	./.	0/0	./.	./.	./.	./.	./.	./.	1/1	1/1	./.	0/0	./.	./.	./.	./.	./.	./.	./.	./.	./.	./.	./.	./.	0/0	./.	0/0	./.	./.	./.	./.	./.	./.	./.	./.	./.	./.	./.	./.	./.
1.0_contig_306334	47	T	C	8443.3	1/1	./.	0/0	./.	0/1	./.	0/0	./.	./.	./.	./.	./.	./.	1/1	1/1	./.	0/0	./.	./.	./.	./.	./.	./.	./.	./.	./.	./.	./.	./.	0/0	./.	0/0	./.	./.	./.	./.	./.	./.	./.	./.	./.	./.	./.	./.	./.
1.0_contig_306334	49	T	A	6880.39	0/0	./.	1/1	./.	0/1	./.	1/1	./.	./.	./.	./.	./.	./.	0/0	0/0	./.	1/1	./.	./.	./.	./.	./.	./.	./.	./.	./.	./.	./.	./.	1/1	./.	0/0	./.	./.	./.	./.	./.	./.	./.	./.	./.	./.	./.	./.	./.
1.0_contig_306334	58	T	G	8472.99	1/1	./.	0/0	./.	0/1	./.	./.	./.	./.	./.	./.	./.	./.	1/1	1/1	./.	0/0	./.	./.	./.	./.	./.	./.	./.	./.	./.	./.	./.	./.	0/0	./.	0/0	./.	./.	./.	./.	./.	./.	./.	./.	./.	./.	./.	./.	./.
1.0_contig_316020	77	A	G	4141.25	0/0	0/0	1/1	./.	0/1	0/0	./.	0/1	0/1	0/0	0/0	0/1	0/0	0/0	0/0	1/1	0/0	0/0	0/1	0/1	0/0	0/0	0/0	0/1	0/0	1/1	./.	0/0	0/1	0/0	0/0	0/0	./.	0/0	1/1	0/0	1/1	0/0	0/0	0/0	./.	./.	1/1	0/0	0/0
1.0_contig_326353	32	T	C	1555.93	0/0	./.	1/1	./.	./.	./.	./.	./.	./.	./.	./.	0/1	./.	./.	./.	./.	./.	./.	./.	./.	./.	./.	./.	1/1	0/0	./.	./.	./.	./.	1/1	./.	./.	./.	./.	./.	./.	./.	./.	./.	./.	./.	./.	./.	./.	./.
1.0_contig_326353	76	A	T	653.37	0/0	./.	1/1	./.	./.	./.	./.	0/0	./.	./.	./.	./.	./.	./.	./.	./.	./.	./.	./.	./.	./.	./.	./.	./.	0/0	./.	./.	./.	./.	0/0	./.	./.	./.	./.	./.	./.	./.	./.	./.	./.	./.	./.	./.	./.	./.
1.0_contig_326353	103	C	G	888.23	0/0	./.	1/1	./.	./.	./.	./.	1/1	./.	./.	./.	./.	./.	./.	./.	./.	./.	./.	./.	./.	./.	./.	./.	./.	./.	./.	./.	./.	./.	0/0	./.	./.	./.	./.	./.	./.	./.	./.	./.	./.	./.	./.	./.	./.	./.
1.0_contig_328696	109	G	A	279.9	0/0	./.	1/1	./.	./.	./.	./.	./.	./.	./.	./.	./.	./.	./.	./.	./.	./.	./.	./.	./.	./.	./.	./.	./.	./.	./.	./.	./.	./.	0/0	./.	./.	./.	./.	./.	./.	./.	./.	./.	./.	./.	./.	./.	./.	./.
1.0_contig_340133	81	A	G	593.83	0/0	./.	1/1	./.	./.	./.	0/0	./.	./.	0/0	./.	./.	./.	./.	./.	./.	./.	./.	./.	./.	./.	./.	./.	0/0	./.	./.	./.	./.	./.	0/0	./.	./.	./.	./.	./.	./.	./.	./.	./.	./.	./.	./.	./.	1/1	./.
1.0_contig_355319	30	T	C	1898.46	0/0	./.	1/1	./.	./.	./.	./.	./.	./.	./.	./.	./.	./.	./.	./.	1/1	./.	./.	./.	./.	./.	./.	./.	./.	./.	./.	./.	./.	./.	./.	./.	./.	./.	./.	./.	./.	./.	./.	./.	./.	./.	./.	./.	1/1	./.
1.0_contig_355319	36	A	G	1842.46	0/0	./.	1/1	./.	./.	./.	./.	./.	./.	./.	./.	./.	./.	./.	./.	1/1	./.	./.	./.	./.	./.	./.	./.	./.	./.	./.	./.	./.	./.	./.	./.	./.	./.	./.	./.	./.	./.	./.	./.	./.	./.	./.	./.	1/1	./.
1.0_contig_355319	47	T	C	1564.27	0/0	./.	1/1	./.	./.	./.	./.	./.	./.	./.	./.	./.	./.	./.	./.	0/0	./.	./.	./.	./.	./.	./.	./.	./.	./.	./.	./.	./.	./.	./.	./.	./.	./.	./.	./.	./.	./.	./.	./.	./.	./.	./.	./.	1/1	./.
1.0_contig_358406	76	G	A	1409.87	0/0	0/0	1/1	./.	0/0	./.	0/0	0/0	0/0	0/1	./.	0/0	./.	./.	./.	0/0	./.	./.	0/0	./.	./.	0/1	0/0	0/0	./.	./.	0/0	1/1	0/0	./.	./.	./.	0/0	0/0	0/0	./.	0/0	./.	1/1	0/1	./.	./.	./.	./.	./.
1.0_contig_359332	47	G	T	513.12	1/1	./.	0/0	./.	./.	./.	./.	./.	./.	0/0	./.	./.	./.	./.	./.	./.	./.	./.	./.	./.	./.	./.	./.	./.	./.	./.	./.	./.	./.	./.	./.	./.	./.	0/0	./.	./.	./.	0/0	./.	./.	./.	./.	./.	./.	./.
1.0_contig_359332	78	C	G	276.9	0/0	./.	1/1	./.	./.	./.	./.	./.	./.	0/0	./.	./.	./.	./.	./.	./.	./.	./.	./.	./.	./.	./.	./.	./.	./.	./.	0/0	./.	./.	./.	./.	./.	0/0	0/0	./.	./.	./.	0/0	./.	./.	./.	./.	./.	./.	./.
1.0_contig_361867	79	G	A	175.56	0/0	./.	1/1	./.	./.	./.	./.	./.	./.	./.	./.	./.	./.	./.	./.	./.	./.	./.	./.	./.	./.	./.	./.	./.	./.	./.	./.	./.	./.	./.	./.	./.	./.	./.	./.	./.	./.	./.	./.	./.	./.	./.	./.	./.	./.
1.0_contig_361878	51	G	T	1787.26	0/0	./.	1/1	./.	./.	./.	0/0	./.	0/0	0/0	./.	./.	./.	./.	./.	./.	0/0	./.	./.	./.	./.	./.	./.	./.	0/0	./.	./.	./.	./.	./.	./.	./.	./.	./.	0/0	./.	./.	./.	./.	./.	./.	./.	./.	0/0	./.
1.0_contig_361878	66	T	C	2033.59	0/0	./.	1/1	./.	./.	./.	./.	./.	0/0	0/0	./.	./.	./.	./.	./.	./.	0/0	./.	./.	./.	./.	./.	./.	./.	0/0	./.	./.	./.	./.	./.	./.	./.	./.	./.	./.	./.	./.	./.	./.	./.	./.	./.	./.	./.	./.
1.0_contig_367554	80	G	T	213.6	1/1	./.	0/0	./.	./.	./.	./.	./.	./.	0/0	./.	./.	./.	./.	./.	./.	./.	./.	./.	./.	./.	./.	0/0	./.	./.	./.	0/0	./.	./.	./.	./.	./.	./.	./.	./.	./.	./.	./.	./.	./.	./.	./.	./.	./.	./.
1.0_contig_367554	107	G	T	253.26	1/1	./.	0/0	./.	./.	./.	./.	./.	./.	0/0	./.	./.	./.	./.	./.	./.	./.	./.	./.	./.	./.	./.	0/0	./.	./.	./.	0/0	./.	./.	./.	./.	./.	./.	./.	./.	./.	./.	./.	./.	./.	./.	./.	./.	./.	./.
1.0_contig_374109	89	G	A	278.69	0/0	0/0	1/1	1/1	./.	./.	./.	1/1	./.	0/0	./.	0/0	./.	./.	./.	./.	./.	0/0	./.	0/0	./.	./.	./.	./.	./.	./.	./.	./.	./.	0/0	./.	./.	./.	./.	./.	./.	./.	0/0	./.	./.	./.	./.	./.	./.	./.
1.0_contig_374109	95	A	G	2300.98	1/1	1/1	0/0	0/0	./.	./.	./.	0/0	./.	1/1	./.	0/0	./.	./.	./.	./.	./.	1/1	./.	0/0	./.	./.	./.	./.	./.	./.	./.	./.	./.	1/1	./.	./.	./.	./.	./.	./.	./.	0/0	./.	./.	./.	./.	./.	./.	./.
1.0_contig_378301	62	G	A	32.34	1/1	./.	0/0	./.	./.	0/0	./.	./.	./.	0/0	0/0	./.	./.	./.	./.	./.	0/0	./.	0/0	0/0	./.	./.	0/0	./.	./.	./.	0/0	0/0	./.	./.	./.	0/0	./.	0/0	0/0	./.	./.	./.	./.	./.	./.	./.	./.	./.	./.
1.0_contig_378301	64	T	C	752.68	1/1	./.	0/0	./.	./.	1/1	./.	./.	./.	0/0	0/0	./.	./.	./.	./.	./.	0/1	./.	0/0	0/0	./.	./.	0/0	./.	./.	./.	0/0	1/1	./.	./.	./.	0/0	./.	1/1	0/1	./.	./.	./.	./.	./.	./.	./.	./.	./.	./.
1.0_contig_381126	47	T	C	49761.1	0/0	./.	1/1	1/1	./.	./.	1/1	./.	0/1	1/1	./.	./.	./.	./.	./.	0/1	1/1	./.	1/1	1/1	1/1	1/1	./.	1/1	./.	1/1	./.	1/1	1/1	1/1	./.	1/1	1/1	1/1	./.	./.	1/1	./.	1/1	1/1	./.	./.	0/0	1/1	1/1
1.0_contig_402711	32	G	A	934.08	0/0	0/1	1/1	0/1	0/0	./.	0/0	0/1	0/1	0/0	./.	0/0	0/0	0/0	0/0	0/0	0/0	0/0	0/0	0/0	1/1	0/0	0/0	0/0	0/0	./.	0/0	0/0	0/0	0/0	./.	0/0	1/1	0/0	0/0	0/0	./.	./.	0/1	./.	./.	0/0	./.	./.	./.
1.0_contig_402711	70	G	A	633.46	0/0	0/0	1/1	0/0	0/0	./.	0/0	0/0	0/1	0/0	./.	0/0	0/0	0/0	0/0	0/1	0/1	0/0	0/0	0/0	0/0	0/0	0/0	0/0	0/0	./.	0/0	0/0	0/0	0/0	./.	0/0	0/0	0/0	0/0	0/0	./.	./.	0/0	./.	./.	0/0	./.	./.	./.
1.0_contig_412149	73	G	A	1652.24	0/0	0/0	1/1	./.	./.	0/0	0/0	0/0	0/0	0/1	./.	1/1	0/0	./.	./.	0/0	0/0	0/0	1/1	0/0	./.	0/1	./.	./.	1/1	./.	./.	./.	./.	./.	./.	0/0	./.	0/0	./.	./.	./.	./.	./.	./.	./.	./.	0/0	./.	./.
1.0_contig_431237	26	T	G	1369.26	0/0	1/1	1/1	1/1	./.	./.	./.	./.	./.	./.	./.	./.	./.	./.	./.	./.	./.	./.	./.	./.	./.	./.	./.	./.	./.	./.	./.	./.	./.	./.	./.	./.	./.	./.	./.	./.	./.	./.	./.	./.	./.	./.	./.	./.	./.
1.0_contig_431237	35	C	A	421.16	0/0	0/0	1/1	0/0	./.	./.	./.	./.	./.	./.	./.	./.	./.	./.	./.	./.	./.	./.	./.	./.	./.	./.	./.	./.	./.	./.	./.	./.	./.	./.	./.	./.	./.	./.	./.	./.	./.	./.	./.	./.	./.	./.	./.	./.	./.
1.0_contig_431237	52	A	G	798.35	0/0	./.	1/1	1/1	./.	./.	./.	./.	./.	./.	./.	./.	./.	./.	./.	./.	./.	./.	./.	./.	./.	./.	./.	./.	./.	./.	./.	./.	./.	./.	./.	./.	./.	./.	./.	./.	./.	./.	./.	./.	./.	./.	./.	./.	./.
1.0_contig_431237	68	C	T	421.72	0/0	./.	1/1	./.	./.	./.	./.	./.	./.	./.	./.	./.	./.	./.	./.	./.	./.	./.	./.	./.	./.	./.	./.	./.	./.	./.	./.	./.	./.	./.	./.	./.	./.	./.	./.	./.	./.	./.	./.	./.	./.	./.	./.	./.	./.
1.0_contig_431237	74	C	T	670.92	0/0	./.	1/1	./.	./.	./.	./.	./.	./.	./.	./.	./.	./.	./.	./.	./.	./.	./.	./.	./.	./.	./.	./.	./.	./.	./.	./.	./.	./.	./.	./.	./.	./.	./.	./.	./.	./.	./.	./.	./.	./.	./.	./.	./.	./.
1.0_contig_431237	86	A	C	654.36	0/0	./.	1/1	./.	./.	./.	./.	./.	./.	./.	./.	./.	./.	./.	./.	./.	./.	./.	./.	./.	./.	./.	./.	./.	./.	./.	./.	./.	./.	./.	./.	./.	./.	./.	./.	./.	./.	./.	./.	./.	./.	./.	./.	./.	./.
1.0_contig_431237	89	G	A	428.09	0/0	./.	1/1	./.	./.	./.	./.	./.	./.	./.	./.	./.	./.	./.	./.	./.	./.	./.	./.	./.	./.	./.	./.	./.	./.	./.	./.	./.	./.	./.	./.	./.	./.	./.	./.	./.	./.	./.	./.	./.	./.	./.	./.	./.	./.
1.0_contig_431237	93	G	T	430.03	0/0	./.	1/1	./.	./.	./.	./.	./.	./.	./.	./.	./.	./.	./.	./.	./.	./.	./.	./.	./.	./.	./.	./.	./.	./.	./.	./.	./.	./.	./.	./.	./.	./.	./.	./.	./.	./.	./.	./.	./.	./.	./.	./.	./.	./.
1.0_contig_431237	101	G	A	429.96	0/0	./.	1/1	./.	./.	./.	./.	./.	./.	./.	./.	./.	./.	./.	./.	./.	./.	./.	./.	./.	./.	./.	./.	./.	./.	./.	./.	./.	./.	./.	./.	./.	./.	./.	./.	./.	./.	./.	./.	./.	./.	./.	./.	./.	./.
1.0_contig_431237	105	C	T	429.96	0/0	./.	1/1	./.	./.	./.	./.	./.	./.	./.	./.	./.	./.	./.	./.	./.	./.	./.	./.	./.	./.	./.	./.	./.	./.	./.	./.	./.	./.	./.	./.	./.	./.	./.	./.	./.	./.	./.	./.	./.	./.	./.	./.	./.	./.
1.0_contig_431237	113	A	G	427.75	0/0	./.	1/1	./.	./.	./.	./.	./.	./.	./.	./.	./.	./.	./.	./.	./.	./.	./.	./.	./.	./.	./.	./.	./.	./.	./.	./.	./.	./.	./.	./.	./.	./.	./.	./.	./.	./.	./.	./.	./.	./.	./.	./.	./.	./.
1.0_contig_432991	135	T	C	882.82	0/0	./.	1/1	0/0	./.	./.	0/0	./.	0/0	0/0	./.	./.	./.	./.	./.	0/0	./.	./.	./.	./.	./.	./.	0/0	./.	./.	./.	./.	./.	./.	./.	./.	./.	./.	0/0	./.	./.	./.	./.	./.	./.	./.	./.	./.	./.	./.
1.0_contig_463757	35	T	C	2717.41	1/1	./.	0/0	./.	./.	1/1	./.	./.	./.	./.	./.	./.	./.	./.	./.	./.	./.	./.	./.	./.	./.	./.	./.	./.	./.	./.	1/1	./.	./.	./.	./.	./.	./.	./.	./.	./.	./.	./.	./.	./.	./.	./.	./.	./.	./.
1.0_contig_463757	39	C	T	953.06	0/0	./.	1/1	./.	./.	1/1	./.	./.	./.	./.	./.	./.	./.	./.	./.	./.	./.	./.	./.	./.	./.	./.	./.	./.	./.	./.	0/0	./.	./.	./.	./.	./.	./.	./.	./.	./.	./.	./.	./.	./.	./.	./.	./.	./.	./.
1.0_contig_463757	42	G	T	746.15	0/0	./.	1/1	./.	./.	0/0	./.	./.	./.	./.	./.	./.	./.	./.	./.	./.	./.	./.	./.	./.	./.	./.	./.	./.	./.	./.	0/0	./.	./.	./.	./.	./.	./.	./.	./.	./.	./.	./.	./.	./.	./.	./.	./.	./.	./.
1.0_contig_463757	78	G	A	626.66	0/0	./.	1/1	./.	./.	./.	./.	./.	./.	./.	./.	./.	./.	./.	./.	./.	./.	./.	./.	./.	./.	./.	./.	./.	./.	./.	0/0	./.	./.	./.	./.	./.	./.	./.	./.	./.	./.	./.	./.	./.	./.	./.	./.	./.	./.
1.0_contig_463843	109	T	C	967.82	0/0	./.	1/1	./.	0/0	./.	./.	./.	./.	0/0	./.	0/0	./.	./.	./.	./.	0/0	0/0	./.	0/0	0/0	./.	0/0	./.	./.	./.	./.	0/0	./.	./.	./.	0/0	./.	./.	0/0	0/0	./.	./.	./.	./.	./.	./.	./.	0/0	./.
1.0_contig_464868	30	A	T	1209.49	0/0	./.	1/1	./.	./.	./.	./.	0/0	0/0	0/0	./.	0/0	./.	./.	./.	0/0	./.	./.	0/0	./.	0/0	./.	0/0	./.	0/0	./.	./.	0/0	./.	0/0	./.	./.	./.	./.	0/0	./.	./.	./.	./.	./.	./.	./.	./.	./.	./.
1.0_contig_464868	50	T	C	1211.6	0/0	./.	1/1	./.	./.	./.	./.	0/0	0/0	0/0	./.	0/0	./.	./.	./.	0/0	./.	./.	0/1	./.	0/0	./.	0/0	./.	0/0	./.	./.	0/0	./.	1/1	./.	0/0	./.	./.	0/0	./.	./.	./.	./.	./.	./.	./.	./.	./.	./.
1.0_contig_470439	79	A	G	1685.43	0/0	./.	1/1	./.	./.	./.	0/0	./.	0/0	./.	./.	./.	./.	./.	./.	./.	./.	./.	./.	./.	./.	./.	1/1	./.	0/0	./.	./.	0/0	./.	1/1	./.	./.	./.	./.	./.	0/0	./.	./.	./.	./.	./.	./.	./.	./.	./.
1.0_contig_487284	14	T	C	44755	1/1	./.	0/0	1/1	./.	1/1	./.	0/0	0/1	1/1	./.	./.	1/1	./.	0/1	1/1	1/1	1/1	0/1	1/1	1/1	0/0	./.	1/1	0/1	1/1	./.	0/1	1/1	0/1	1/1	./.	./.	1/1	1/1	./.	1/1	./.	./.	./.	./.	./.	./.	./.	./.
1.0_contig_492459	15	G	C	280.59	1/1	./.	0/0	./.	./.	./.	./.	./.	./.	./.	./.	./.	./.	./.	./.	./.	./.	./.	./.	./.	./.	./.	./.	0/0	./.	./.	./.	./.	./.	./.	./.	./.	./.	./.	0/0	./.	./.	./.	./.	./.	./.	./.	./.	./.	./.
1.0_contig_492459	28	C	A	300.67	1/1	./.	0/0	./.	./.	./.	./.	./.	./.	./.	./.	./.	./.	./.	./.	./.	./.	./.	./.	./.	./.	./.	0/0	0/0	./.	./.	./.	./.	./.	./.	./.	./.	./.	./.	0/0	./.	./.	./.	./.	./.	./.	./.	./.	./.	./.
1.0_contig_492459	30	T	C	300.67	1/1	./.	0/0	./.	./.	./.	./.	./.	./.	./.	./.	./.	./.	./.	./.	./.	./.	./.	./.	./.	./.	./.	0/0	0/0	./.	./.	./.	./.	./.	./.	./.	./.	./.	./.	0/0	./.	./.	./.	./.	./.	./.	./.	./.	./.	./.
1.0_contig_492459	53	C	T	1731.7	0/0	./.	1/1	./.	./.	./.	./.	./.	./.	./.	./.	./.	./.	./.	./.	./.	./.	./.	./.	./.	./.	./.	0/0	1/1	./.	./.	./.	./.	./.	./.	./.	./.	./.	./.	0/0	./.	./.	./.	./.	./.	./.	./.	./.	./.	./.
1.0_contig_496012	23	T	C	342.15	1/1	./.	0/0	./.	./.	./.	./.	./.	./.	./.	./.	./.	./.	./.	./.	./.	./.	./.	1/1	./.	./.	./.	./.	./.	./.	./.	./.	./.	./.	./.	./.	./.	./.	./.	./.	./.	./.	./.	./.	./.	./.	./.	./.	./.	./.
1.0_contig_496012	25	G	A	815.53	0/0	./.	1/1	./.	./.	./.	./.	./.	./.	./.	./.	./.	./.	./.	./.	./.	./.	./.	0/0	./.	./.	./.	./.	./.	./.	./.	./.	./.	./.	./.	./.	./.	./.	./.	./.	./.	./.	./.	./.	./.	./.	./.	./.	./.	./.
1.0_contig_496012	36	T	A	896.54	0/0	./.	1/1	./.	./.	./.	./.	./.	./.	./.	./.	./.	./.	./.	./.	./.	./.	./.	0/0	./.	./.	./.	./.	./.	./.	./.	./.	./.	./.	./.	./.	./.	./.	./.	./.	./.	./.	./.	./.	./.	./.	./.	./.	./.	./.
1.0_contig_496012	67	C	T	61.9	1/1	./.	0/0	./.	./.	./.	./.	./.	./.	./.	./.	./.	./.	./.	./.	./.	./.	./.	0/0	./.	./.	./.	./.	./.	./.	./.	./.	./.	./.	./.	./.	./.	./.	./.	./.	./.	./.	./.	./.	./.	./.	./.	./.	./.	./.
1.0_contig_522198	22	A	C	302.5	0/0	0/0	1/1	./.	./.	./.	./.	0/0	0/0	0/0	./.	./.	./.	0/0	./.	0/0	./.	0/0	./.	./.	./.	./.	./.	./.	./.	./.	./.	0/0	./.	./.	./.	./.	./.	./.	./.	./.	./.	./.	0/0	./.	./.	./.	0/0	./.	0/0
1.0_contig_522198	91	T	A	3095.39	1/1	./.	0/0	./.	./.	./.	./.	./.	./.	1/1	./.	./.	./.	./.	./.	./.	./.	./.	1/1	1/1	./.	./.	./.	./.	./.	./.	./.	1/1	./.	./.	./.	./.	./.	./.	./.	./.	./.	./.	./.	./.	./.	./.	1/1	./.	./.
1.0_contig_522198	114	T	A	3250.79	1/1	./.	0/0	./.	./.	./.	./.	./.	./.	1/1	./.	./.	./.	./.	./.	./.	./.	./.	1/1	1/1	./.	./.	./.	./.	./.	./.	./.	1/1	./.	./.	./.	./.	./.	./.	./.	./.	./.	./.	./.	./.	./.	./.	./.	./.	./.
1.0_contig_524845	58	G	A	135.58	1/1	./.	0/0	./.	./.	0/0	./.	0/0	0/0	0/0	./.	./.	./.	0/0	0/0	./.	0/0	./.	./.	0/0	./.	0/0	./.	./.	0/0	./.	./.	./.	./.	./.	./.	./.	./.	./.	./.	./.	./.	./.	./.	./.	./.	./.	./.	./.	./.
1.0_contig_524845	68	G	A	140.95	1/1	./.	0/0	./.	./.	0/1	./.	0/0	0/0	0/0	./.	./.	./.	0/0	0/0	./.	0/0	./.	./.	0/0	./.	0/0	./.	./.	0/0	./.	./.	./.	./.	./.	./.	./.	./.	./.	./.	./.	./.	./.	./.	./.	./.	./.	./.	./.	./.
1.0_contig_524845	70	G	A	307.01	1/1	./.	0/0	./.	./.	0/1	./.	0/1	0/0	0/0	./.	./.	./.	0/0	0/0	./.	0/0	./.	./.	0/0	./.	0/0	./.	./.	0/0	./.	./.	./.	./.	./.	./.	./.	./.	./.	./.	./.	./.	./.	./.	./.	./.	./.	./.	./.	./.
1.0_contig_531783	20	A	G	561.09	0/0	./.	1/1	./.	./.	./.	./.	./.	./.	./.	./.	./.	./.	./.	./.	./.	./.	./.	./.	./.	./.	./.	./.	./.	./.	./.	./.	./.	./.	./.	./.	./.	./.	./.	./.	./.	./.	./.	./.	./.	./.	./.	./.	./.	./.
1.0_contig_531783	33	G	T	114.64	1/1	./.	0/0	./.	./.	./.	./.	./.	./.	./.	./.	./.	./.	./.	./.	./.	./.	./.	./.	./.	./.	./.	./.	./.	./.	./.	./.	./.	./.	./.	./.	./.	./.	./.	./.	./.	./.	./.	./.	./.	./.	./.	./.	./.	./.
1.0_contig_531783	39	C	T	114.64	1/1	./.	0/0	./.	./.	./.	./.	./.	./.	./.	./.	./.	./.	./.	./.	./.	./.	./.	./.	./.	./.	./.	./.	./.	./.	./.	./.	./.	./.	./.	./.	./.	./.	./.	./.	./.	./.	./.	./.	./.	./.	./.	./.	./.	./.
1.0_contig_531783	40	C	T	325.4	0/0	./.	1/1	./.	./.	./.	./.	./.	./.	./.	./.	./.	./.	./.	./.	./.	./.	./.	./.	./.	./.	./.	./.	./.	./.	./.	./.	./.	./.	./.	./.	./.	./.	./.	./.	./.	./.	./.	./.	./.	./.	./.	./.	./.	./.
1.0_contig_531783	43	T	C	118.28	1/1	./.	0/0	./.	./.	./.	./.	./.	./.	./.	./.	./.	./.	./.	./.	./.	./.	./.	./.	./.	./.	./.	./.	./.	./.	./.	./.	./.	./.	./.	./.	./.	./.	./.	./.	./.	./.	./.	./.	./.	./.	./.	./.	./.	./.
1.0_contig_531783	57	G	A	327.84	0/0	./.	1/1	./.	./.	./.	./.	./.	./.	./.	./.	./.	./.	./.	./.	./.	./.	./.	./.	./.	./.	./.	./.	./.	./.	./.	./.	./.	./.	./.	./.	./.	./.	./.	./.	./.	./.	./.	./.	./.	./.	./.	./.	./.	./.
1.0_contig_531783	60	C	T	118.28	1/1	./.	0/0	./.	./.	./.	./.	./.	./.	./.	./.	./.	./.	./.	./.	./.	./.	./.	./.	./.	./.	./.	./.	./.	./.	./.	./.	./.	./.	./.	./.	./.	./.	./.	./.	./.	./.	./.	./.	./.	./.	./.	./.	./.	./.
1.0_contig_531783	61	A	G	327.84	0/0	./.	1/1	./.	./.	./.	./.	./.	./.	./.	./.	./.	./.	./.	./.	./.	./.	./.	./.	./.	./.	./.	./.	./.	./.	./.	./.	./.	./.	./.	./.	./.	./.	./.	./.	./.	./.	./.	./.	./.	./.	./.	./.	./.	./.
1.0_contig_531783	75	G	A	35.25	1/1	./.	0/0	./.	./.	./.	./.	./.	./.	./.	./.	./.	./.	./.	./.	./.	./.	./.	./.	./.	./.	./.	./.	./.	./.	./.	./.	./.	./.	./.	./.	./.	./.	./.	./.	./.	./.	./.	./.	./.	./.	./.	./.	./.	./.
1.0_contig_531783	89	C	T	35.25	1/1	./.	0/0	./.	./.	./.	./.	./.	./.	./.	./.	./.	./.	./.	./.	./.	./.	./.	./.	./.	./.	./.	./.	./.	./.	./.	./.	./.	./.	./.	./.	./.	./.	./.	./.	./.	./.	./.	./.	./.	./.	./.	./.	./.	./.
1.0_contig_531783	102	A	G	295.88	0/0	./.	1/1	./.	./.	./.	./.	./.	./.	./.	./.	./.	./.	./.	./.	./.	./.	./.	./.	./.	./.	./.	./.	./.	./.	./.	./.	./.	./.	./.	./.	./.	./.	./.	./.	./.	./.	./.	./.	./.	./.	./.	./.	./.	./.
1.0_contig_531783	108	C	T	35.25	1/1	./.	0/0	./.	./.	./.	./.	./.	./.	./.	./.	./.	./.	./.	./.	./.	./.	./.	./.	./.	./.	./.	./.	./.	./.	./.	./.	./.	./.	./.	./.	./.	./.	./.	./.	./.	./.	./.	./.	./.	./.	./.	./.	./.	./.
1.0_contig_531783	109	G	A	290.87	0/0	./.	1/1	./.	./.	./.	./.	./.	./.	./.	./.	./.	./.	./.	./.	./.	./.	./.	./.	./.	./.	./.	./.	./.	./.	./.	./.	./.	./.	./.	./.	./.	./.	./.	./.	./.	./.	./.	./.	./.	./.	./.	./.	./.	./.
1.0_contig_531783	111	G	A	295.87	0/0	./.	1/1	./.	./.	./.	./.	./.	./.	./.	./.	./.	./.	./.	./.	./.	./.	./.	./.	./.	./.	./.	./.	./.	./.	./.	./.	./.	./.	./.	./.	./.	./.	./.	./.	./.	./.	./.	./.	./.	./.	./.	./.	./.	./.
1.0_contig_573764	16	C	A	438.3	0/0	./.	1/1	./.	./.	./.	./.	./.	0/0	./.	./.	./.	0/0	./.	./.	./.	./.	./.	./.	./.	0/0	./.	./.	./.	./.	./.	./.	./.	./.	./.	./.	./.	./.	./.	./.	./.	./.	./.	./.	./.	./.	0/0	./.	./.	./.
1.0_contig_573764	28	T	C	3247.79	1/1	./.	0/0	./.	./.	./.	./.	./.	1/1	./.	./.	./.	1/1	./.	./.	./.	./.	./.	./.	./.	1/1	./.	./.	./.	./.	./.	./.	./.	./.	./.	./.	./.	./.	./.	./.	./.	./.	./.	./.	./.	./.	1/1	./.	./.	./.
1.0_contig_573764	62	G	A	732.71	0/0	./.	1/1	./.	./.	./.	./.	./.	0/0	./.	./.	./.	0/0	./.	./.	./.	./.	./.	./.	./.	0/0	./.	./.	./.	./.	./.	./.	./.	./.	./.	./.	./.	./.	./.	./.	./.	./.	./.	./.	./.	./.	0/0	./.	./.	./.
1.0_contig_573764	74	T	A	367.73	0/0	./.	1/1	./.	./.	./.	./.	./.	0/0	./.	./.	./.	0/0	./.	./.	./.	./.	./.	./.	./.	0/0	./.	./.	./.	./.	./.	./.	./.	./.	./.	./.	./.	./.	./.	./.	./.	./.	./.	./.	./.	./.	0/0	./.	./.	./.
1.0_contig_573764	76	G	T	8039.68	1/1	./.	0/0	./.	./.	./.	./.	./.	./.	./.	./.	./.	1/1	./.	./.	./.	./.	./.	./.	./.	1/1	./.	./.	./.	./.	./.	./.	./.	./.	./.	./.	./.	./.	./.	./.	./.	./.	./.	./.	./.	./.	1/1	./.	./.	./.
1.0_contig_573764	83	T	C	727.23	0/0	./.	1/1	./.	./.	./.	./.	./.	./.	./.	./.	./.	0/0	./.	./.	./.	./.	./.	./.	./.	0/0	./.	./.	./.	./.	./.	./.	./.	./.	./.	./.	./.	./.	./.	./.	./.	./.	./.	./.	./.	./.	0/0	./.	./.	./.
1.0_contig_580901	93	G	C	4235.6	0/0	./.	1/1	0/1	./.	0/0	./.	./.	0/0	0/0	./.	0/0	./.	./.	0/0	./.	0/0	./.	./.	./.	0/0	0/0	./.	./.	0/0	./.	0/0	0/1	1/1	./.	./.	0/0	0/0	./.	./.	./.	./.	./.	./.	./.	./.	./.	./.	./.	./.
1.0_contig_580901	115	A	G	8875.88	1/1	./.	0/0	0/1	./.	1/1	./.	./.	1/1	1/1	./.	1/1	./.	./.	1/1	./.	1/1	./.	./.	./.	0/0	1/1	./.	./.	0/0	./.	1/1	0/1	0/0	./.	./.	1/1	1/1	./.	./.	./.	./.	./.	./.	./.	./.	./.	./.	./.	./.
1.0_contig_609101	107	G	A	943.97	1/1	./.	0/0	./.	./.	./.	./.	./.	./.	./.	./.	./.	./.	./.	./.	./.	./.	./.	./.	./.	./.	./.	./.	./.	./.	./.	./.	./.	./.	./.	./.	./.	./.	./.	./.	./.	./.	./.	./.	./.	./.	./.	./.	./.	./.
1.0_contig_609101	115	T	A	946.97	1/1	./.	0/0	./.	./.	./.	./.	./.	./.	./.	./.	./.	./.	./.	./.	./.	./.	./.	./.	./.	./.	./.	./.	./.	./.	./.	./.	./.	./.	./.	./.	./.	./.	./.	./.	./.	./.	./.	./.	./.	./.	./.	./.	./.	./.
1.0_contig_612185	31	A	C	549.91	1/1	./.	0/0	./.	./.	./.	./.	./.	./.	./.	./.	./.	./.	./.	./.	0/0	./.	./.	./.	./.	./.	0/0	./.	./.	0/0	./.	./.	./.	0/0	./.	./.	./.	./.	./.	0/0	./.	0/0	./.	./.	0/0	./.	./.	./.	./.	1/1
1.0_contig_612185	40	G	T	549.91	1/1	./.	0/0	./.	./.	./.	./.	./.	./.	./.	./.	./.	./.	./.	./.	0/0	./.	./.	./.	./.	./.	0/0	./.	./.	0/0	./.	./.	./.	0/0	./.	./.	./.	./.	./.	0/0	./.	0/0	./.	./.	0/0	./.	./.	./.	./.	1/1
1.0_contig_612185	135	G	A	430.02	1/1	./.	0/0	./.	./.	./.	./.	./.	./.	./.	./.	./.	./.	./.	./.	0/0	./.	./.	./.	./.	./.	./.	./.	./.	0/0	./.	./.	./.	0/0	./.	./.	./.	./.	./.	0/0	./.	0/0	./.	./.	0/0	./.	./.	./.	./.	1/1
1.0_contig_620887	59	G	A	118.18	0/0	./.	1/1	./.	0/0	./.	./.	0/0	0/0	./.	./.	0/0	./.	./.	0/0	./.	./.	./.	./.	0/0	./.	./.	./.	./.	./.	./.	./.	0/0	./.	./.	./.	./.	./.	./.	./.	./.	./.	./.	./.	./.	./.	./.	./.	./.	./.
1.0_contig_620887	77	C	T	99.28	0/0	./.	1/1	./.	0/0	./.	./.	0/0	0/0	./.	./.	0/0	./.	./.	0/0	./.	./.	./.	./.	0/0	./.	./.	./.	./.	./.	./.	./.	0/0	./.	./.	./.	./.	./.	./.	0/1	./.	./.	./.	./.	./.	./.	./.	./.	./.	./.
1.0_contig_620887	98	T	C	106.11	0/0	./.	1/1	./.	0/0	./.	./.	0/0	0/0	./.	./.	0/0	./.	./.	0/0	./.	./.	./.	./.	0/0	./.	./.	./.	./.	./.	./.	./.	0/0	./.	./.	./.	./.	./.	./.	0/0	./.	./.	./.	./.	./.	./.	./.	./.	./.	./.
1.0_contig_620887	104	T	A	2895.64	0/0	./.	1/1	./.	1/1	./.	./.	1/1	1/1	./.	./.	1/1	./.	./.	1/1	./.	./.	./.	./.	1/1	./.	./.	./.	./.	./.	./.	./.	0/1	./.	./.	./.	./.	./.	./.	1/1	./.	./.	./.	./.	./.	./.	./.	./.	./.	./.
1.0_contig_620887	110	A	G	864.98	1/1	./.	0/0	./.	0/0	./.	./.	0/0	0/0	./.	./.	0/0	./.	./.	0/0	./.	./.	./.	./.	1/1	./.	./.	./.	./.	./.	./.	./.	1/1	./.	./.	./.	./.	./.	./.	0/0	./.	./.	./.	./.	./.	./.	./.	./.	./.	./.
1.0_contig_635714	23	C	T	847.57	0/0	./.	1/1	./.	./.	./.	./.	./.	./.	./.	0/0	./.	./.	./.	./.	./.	./.	./.	./.	./.	./.	./.	./.	./.	./.	./.	./.	./.	./.	./.	./.	./.	./.	./.	./.	./.	./.	./.	./.	./.	./.	./.	./.	./.	./.
1.0_contig_635714	37	T	C	412.05	1/1	./.	0/0	./.	./.	./.	./.	./.	./.	./.	1/1	./.	./.	./.	./.	./.	./.	./.	./.	./.	./.	./.	./.	./.	./.	./.	./.	./.	./.	./.	./.	./.	./.	./.	./.	./.	./.	./.	./.	./.	./.	./.	./.	./.	./.
1.0_contig_666872	27	G	A	386.49	1/1	./.	0/0	./.	./.	./.	./.	./.	0/0	./.	./.	./.	./.	./.	./.	./.	./.	./.	./.	./.	./.	./.	./.	./.	./.	./.	./.	0/0	./.	./.	./.	./.	./.	./.	./.	./.	./.	./.	./.	./.	./.	./.	./.	./.	./.
1.0_contig_666872	31	T	C	365.09	1/1	./.	0/0	./.	./.	./.	./.	./.	0/0	./.	./.	./.	./.	./.	./.	./.	./.	./.	./.	./.	./.	./.	./.	./.	./.	./.	./.	0/0	./.	./.	./.	./.	./.	./.	./.	./.	./.	./.	./.	./.	./.	./.	./.	./.	./.
1.0_contig_696932	38	T	G	758.08	0/0	./.	1/1	./.	./.	./.	./.	./.	./.	0/0	./.	./.	./.	./.	./.	./.	./.	./.	./.	./.	0/0	./.	./.	./.	./.	./.	./.	./.	./.	./.	./.	./.	./.	./.	./.	./.	./.	./.	./.	./.	./.	./.	./.	./.	./.
1.0_contig_696932	83	A	G	1089.14	0/0	./.	1/1	./.	./.	./.	./.	./.	./.	0/0	./.	./.	./.	./.	./.	./.	./.	./.	./.	./.	0/0	./.	./.	./.	./.	./.	./.	./.	./.	./.	./.	./.	./.	./.	./.	./.	./.	./.	./.	./.	./.	./.	./.	./.	./.
1.0_contig_696932	86	A	G	988.29	1/1	./.	0/0	./.	./.	./.	./.	./.	./.	1/1	./.	./.	./.	./.	./.	./.	./.	./.	./.	./.	1/1	./.	./.	./.	./.	./.	./.	./.	./.	./.	./.	./.	./.	./.	./.	./.	./.	./.	./.	./.	./.	./.	./.	./.	./.
1.0_contig_699264	87	G	A	3775.43	0/0	./.	1/1	./.	1/1	./.	0/0	./.	0/0	./.	./.	./.	./.	./.	./.	./.	0/1	1/1	./.	./.	./.	./.	./.	0/0	./.	./.	./.	./.	./.	./.	./.	./.	./.	./.	./.	./.	./.	./.	./.	./.	./.	./.	./.	./.	./.
1.0_contig_699908	35	A	G	841.68	0/0	./.	1/1	./.	./.	./.	./.	./.	./.	./.	./.	./.	./.	./.	./.	0/0	./.	./.	./.	./.	./.	./.	./.	./.	./.	./.	./.	./.	./.	./.	./.	./.	./.	./.	1/1	./.	./.	./.	./.	./.	./.	./.	./.	./.	./.
1.0_contig_699908	83	A	G	953.44	0/0	./.	1/1	./.	./.	./.	./.	./.	0/0	./.	./.	0/0	./.	./.	./.	0/0	./.	./.	./.	./.	./.	./.	./.	./.	./.	0/0	./.	./.	./.	./.	./.	./.	./.	./.	1/1	./.	./.	./.	./.	./.	./.	./.	./.	./.	./.
1.0_contig_718924	82	C	T	333.76	1/1	./.	0/0	./.	./.	./.	./.	./.	./.	./.	./.	./.	./.	./.	./.	./.	./.	./.	./.	./.	./.	./.	./.	./.	./.	./.	./.	./.	./.	./.	./.	./.	./.	./.	./.	./.	./.	./.	./.	./.	./.	./.	./.	./.	./.
1.0_contig_725403	67	A	G	53.65	0/0	./.	1/1	./.	./.	./.	0/0	0/0	./.	0/0	./.	1/1	./.	0/0	./.	0/1	./.	0/0	0/0	./.	./.	0/0	0/0	./.	./.	./.	./.	0/0	0/0	./.	./.	./.	./.	./.	./.	./.	./.	./.	0/0	./.	./.	./.	./.	./.	./.
1.0_contig_44	86	G	A	1690.65	0/0	0/0	1/1	0/0	./.	0/0	0/0	./.	0/0	0/0	./.	0/0	./.	0/0	0/0	0/0	./.	0/0	0/0	0/0	./.	./.	./.	0/0	0/0	./.	./.	0/0	0/0	0/0	./.	./.	0/0	0/0	0/0	./.	./.	0/0	0/0	./.	./.	./.	0/0	0/0	./.
1.0_contig_480	59	T	A	799.16	0/0	0/0	1/1	0/0	0/0	0/0	0/0	0/0	0/0	0/0	0/1	0/0	0/0	0/0	0/0	0/0	0/0	0/0	0/0	0/0	0/0	0/0	0/0	./.	0/0	0/0	0/0	0/0	./.	0/0	0/0	0/0	0/0	0/0	0/0	./.	0/0	./.	./.	0/0	./.	./.	0/0	0/0	./.
1.0_contig_480	108	T	C	797.06	0/0	0/0	1/1	0/0	0/0	0/0	0/0	0/0	0/0	0/0	0/0	0/0	0/0	0/0	0/0	0/0	0/0	0/0	0/0	0/0	0/0	0/0	0/0	./.	0/0	0/0	0/0	0/0	./.	0/0	0/0	0/0	0/0	0/0	0/0	./.	0/0	1/1	./.	./.	./.	./.	0/0	0/0	./.
1.0_contig_480	125	T	A	848.21	0/0	0/0	1/1	0/0	0/0	0/0	0/0	0/0	0/0	0/0	0/0	0/0	0/0	0/0	0/0	0/0	0/0	0/0	0/0	0/0	0/0	0/0	0/0	./.	0/0	0/0	0/0	0/0	./.	0/0	0/0	0/0	0/0	0/0	0/0	./.	0/0	./.	./.	0/0	./.	./.	0/0	0/0	./.
1.0_contig_997	106	A	G	114812	0/0	0/0	1/1	0/1	1/1	0/1	0/0	0/0	0/0	0/0	0/0	0/0	0/0	./.	0/0	0/1	0/0	0/0	1/1	0/1	0/0	0/0	0/1	0/0	0/0	0/1	0/1	0/1	0/0	0/0	0/0	0/0	0/1	0/0	0/1	./.	0/0	1/1	0/0	0/0	./.	./.	0/0	0/1	./.
1.0_contig_1599	26	A	G	337410	1/1	1/1	0/0	0/0	0/1	1/1	0/0	0/1	0/1	0/0	1/1	0/1	0/0	0/1	0/1	0/0	1/1	0/1	0/1	0/0	0/0	0/1	0/1	0/0	0/0	1/1	0/1	0/1	0/0	0/1	0/1	0/1	1/1	0/1	0/1	1/1	0/1	0/0	1/1	1/1	./.	0/1	1/1	1/1	1/1
1.0_contig_1599	96	C	A	333112	1/1	1/1	0/0	0/0	0/1	1/1	0/0	0/1	0/1	0/0	1/1	0/1	0/0	0/1	0/1	0/0	1/1	0/1	0/1	0/0	0/0	0/1	0/1	0/0	0/0	1/1	0/1	0/1	0/0	0/1	0/1	0/1	1/1	0/1	0/1	1/1	0/1	0/0	1/1	1/1	./.	0/1	1/1	1/1	1/1
1.0_contig_1599	116	C	T	315433	1/1	1/1	0/0	0/0	0/1	1/1	0/0	0/1	0/1	0/0	1/1	0/1	0/0	0/1	0/1	0/0	1/1	0/1	0/1	0/0	0/0	0/1	0/1	0/0	0/0	1/1	0/1	0/1	0/0	0/1	0/1	0/1	1/1	0/1	0/1	1/1	0/1	0/0	1/1	1/1	./.	0/1	1/1	1/1	1/1
1.0_contig_2292	102	G	A	3795.17	1/1	./.	0/0	1/1	./.	./.	./.	./.	./.	1/1	./.	1/1	1/1	./.	./.	./.	./.	1/1	0/0	1/1	0/0	1/1	./.	0/0	./.	1/1	./.	0/1	0/0	./.	0/0	./.	0/0	./.	./.	./.	1/1	./.	0/0	0/0	./.	./.	0/0	./.	./.
1.0_contig_2292	123	C	T	2644.74	1/1	./.	0/0	0/0	./.	./.	./.	./.	./.	0/0	./.	0/0	1/1	./.	./.	./.	./.	0/0	0/0	0/0	./.	0/0	./.	0/0	./.	./.	./.	0/0	1/1	./.	0/1	./.	0/1	./.	./.	./.	0/0	./.	0/0	0/0	./.	./.	1/1	./.	./.
1.0_contig_3199	88	T	C	1997.8	1/1	./.	0/0	0/0	./.	./.	./.	0/0	0/0	1/1	./.	0/0	./.	./.	0/0	0/0	0/0	./.	0/1	0/1	0/1	./.	0/1	0/0	./.	0/0	0/1	./.	0/0	./.	1/1	0/1	./.	./.	./.	./.	./.	0/0	./.	./.	./.	./.	./.	./.	./.
1.0_contig_4308	13	A	G	33.49	1/1	./.	0/0	./.	0/0	./.	./.	0/0	0/0	./.	0/0	0/0	./.	./.	./.	./.	./.	./.	./.	./.	./.	./.	./.	./.	./.	./.	./.	0/0	./.	./.	./.	./.	./.	0/0	./.	0/0	./.	./.	./.	./.	./.	./.	./.	./.	./.
1.0_contig_4308	72	G	A	720.83	1/1	./.	0/0	./.	0/0	./.	0/0	0/1	0/0	./.	0/0	0/0	./.	0/0	./.	0/0	./.	0/0	./.	0/0	./.	./.	./.	./.	./.	./.	./.	0/0	./.	./.	./.	./.	./.	0/0	0/0	./.	./.	./.	./.	./.	./.	./.	./.	./.	./.
1.0_contig_4332	102	A	G	355408	0/0	0/0	1/1	1/1	0/0	0/0	1/1	0/0	1/1	0/1	0/1	0/1	0/1	0/1	0/1	0/1	0/1	0/1	0/1	0/1	0/1	0/1	0/0	1/1	0/1	1/1	0/0	1/1	0/1	0/1	0/1	1/1	0/1	0/1	0/1	0/0	1/1	1/1	0/1	./.	0/1	0/1	0/0	1/1	1/1
1.0_contig_4500	55	T	A	397948	0/0	./.	1/1	1/1	1/1	1/1	1/1	1/1	1/1	1/1	0/0	1/1	1/1	1/1	1/1	1/1	1/1	./.	1/1	1/1	1/1	1/1	1/1	1/1	1/1	./.	1/1	1/1	./.	./.	1/1	./.	1/1	./.	1/1	./.	1/1	1/1	1/1	1/1	./.	1/1	1/1	1/1	./.
1.0_contig_4500	66	G	T	397739	0/0	./.	1/1	1/1	1/1	1/1	1/1	1/1	1/1	1/1	0/0	1/1	1/1	1/1	1/1	1/1	1/1	./.	1/1	1/1	1/1	1/1	1/1	1/1	1/1	./.	1/1	1/1	./.	./.	1/1	./.	1/1	./.	1/1	./.	1/1	1/1	1/1	1/1	./.	1/1	1/1	1/1	./.
1.0_contig_4500	81	C	T	386179	0/0	./.	1/1	1/1	1/1	1/1	1/1	1/1	1/1	1/1	0/0	1/1	1/1	1/1	1/1	1/1	1/1	./.	1/1	1/1	1/1	1/1	1/1	1/1	1/1	./.	1/1	1/1	./.	./.	1/1	./.	1/1	./.	1/1	./.	1/1	1/1	1/1	1/1	./.	1/1	1/1	1/1	./.
1.0_contig_4500	102	T	A	387720	0/0	0/1	1/1	0/1	0/1	1/1	1/1	1/1	0/1	0/1	0/0	0/1	0/1	1/1	1/1	1/1	1/1	./.	1/1	1/1	0/1	1/1	1/1	1/1	1/1	./.	1/1	0/1	./.	./.	1/1	0/0	1/1	0/1	1/1	./.	1/1	1/1	1/1	1/1	./.	0/1	1/1	0/1	./.
1.0_contig_4500	116	T	C	384567	0/0	0/1	1/1	0/1	0/1	1/1	1/1	1/1	0/1	0/1	0/0	0/1	0/1	1/1	1/1	1/1	1/1	./.	1/1	1/1	0/1	1/1	1/1	1/1	1/1	./.	1/1	0/1	./.	./.	1/1	0/0	1/1	0/1	1/1	./.	1/1	1/1	1/1	1/1	./.	0/1	1/1	0/1	./.
1.0_contig_4758	58	T	C	7477.1	1/1	./.	0/0	0/0	0/0	0/1	0/0	0/0	0/1	0/0	0/0	0/0	0/1	0/0	1/1	0/0	0/1	0/0	./.	0/0	0/0	./.	0/0	0/0	./.	0/0	0/0	0/0	./.	0/0	0/0	./.	./.	./.	0/0	./.	1/1	0/0	./.	0/0	0/0	0/0	./.	./.	0/0
1.0_contig_5060	84	G	A	1207.35	0/0	./.	1/1	./.	./.	0/0	0/0	0/0	0/0	0/0	./.	0/0	./.	./.	./.	./.	./.	0/0	1/1	0/0	0/0	./.	./.	./.	./.	0/0	0/0	0/1	0/0	./.	./.	./.	./.	0/0	1/1	./.	./.	./.	0/0	./.	./.	0/0	0/0	./.	./.
1.0_contig_5060	85	G	A	34.12	0/0	./.	1/1	./.	./.	0/0	0/0	0/1	0/0	0/0	./.	0/0	./.	./.	./.	./.	./.	0/0	0/0	0/0	0/0	./.	./.	./.	./.	0/0	0/0	0/0	0/0	./.	./.	./.	./.	0/0	0/0	./.	./.	./.	0/0	./.	./.	0/0	0/0	./.	./.
1.0_contig_7340	6	A	T	80.32	1/1	./.	0/0	./.	0/0	./.	0/0	./.	0/0	./.	./.	./.	./.	./.	./.	0/0	./.	./.	0/0	0/0	./.	./.	./.	0/0	./.	./.	./.	0/0	./.	./.	0/0	0/0	0/0	./.	0/0	./.	./.	./.	./.	./.	./.	./.	./.	./.	./.
1.0_contig_7340	13	T	G	1551.86	0/0	./.	1/1	./.	0/0	./.	0/0	./.	1/1	./.	./.	./.	./.	./.	./.	0/0	./.	./.	0/0	0/0	./.	./.	./.	1/1	./.	./.	./.	0/0	./.	./.	1/1	1/1	0/0	./.	0/0	./.	./.	./.	./.	./.	./.	./.	./.	./.	./.
1.0_contig_7340	16	C	T	1597.89	0/0	./.	1/1	./.	0/0	./.	0/0	./.	1/1	./.	./.	./.	./.	./.	./.	0/0	./.	./.	0/0	0/0	./.	./.	./.	1/1	./.	./.	./.	0/0	./.	./.	1/1	1/1	0/0	./.	0/0	./.	./.	./.	./.	./.	./.	./.	./.	./.	./.
1.0_contig_7340	26	G	A	807.79	0/0	./.	1/1	./.	0/0	./.	0/0	./.	1/1	./.	./.	./.	./.	./.	./.	0/0	./.	./.	0/0	0/0	./.	./.	./.	0/0	./.	./.	./.	0/0	./.	./.	1/1	1/1	0/0	./.	0/0	./.	./.	./.	./.	./.	./.	./.	./.	./.	./.
1.0_contig_7891	73	T	C	3180.03	1/1	./.	0/0	0/0	./.	0/0	./.	./.	1/1	./.	./.	1/1	./.	./.	./.	./.	1/1	./.	./.	0/0	./.	./.	./.	1/1	1/1	./.	./.	./.	./.	./.	./.	1/1	./.	./.	0/0	./.	./.	./.	0/0	./.	./.	./.	./.	./.	./.
1.0_contig_7891	74	T	C	3596.42	1/1	./.	0/0	0/0	./.	1/1	./.	./.	0/0	./.	./.	1/1	./.	./.	./.	./.	1/1	./.	./.	1/1	./.	./.	./.	0/0	1/1	./.	./.	./.	./.	./.	./.	0/0	./.	./.	0/0	./.	./.	./.	0/0	./.	./.	./.	./.	./.	./.
1.0_contig_8013	121	T	C	3500.96	0/0	0/0	1/1	1/1	1/1	0/0	./.	1/1	0/1	0/1	./.	0/1	1/1	0/1	0/0	0/1	1/1	0/1	0/0	0/0	0/1	./.	0/0	1/1	1/1	0/0	1/1	0/0	./.	./.	./.	./.	./.	./.	0/0	./.	0/0	./.	./.	./.	./.	./.	0/0	0/1	0/0
1.0_contig_8150	118	A	G	529.17	0/0	0/0	1/1	0/0	0/0	./.	./.	./.	0/0	0/1	./.	./.	0/0	./.	./.	./.	0/0	0/0	./.	./.	./.	0/0	./.	0/0	./.	./.	./.	0/0	./.	0/0	./.	0/0	0/0	./.	./.	./.	0/0	./.	./.	./.	./.	./.	0/0	./.	./.
1.0_contig_8351	95	G	A	134.91	0/0	./.	1/1	0/0	./.	./.	./.	./.	1/1	./.	./.	0/0	0/0	./.	./.	0/0	0/0	0/1	./.	0/0	./.	./.	./.	./.	./.	./.	0/0	0/0	./.	./.	0/0	./.	./.	0/0	0/0	./.	./.	./.	./.	./.	./.	./.	./.	./.	0/0
1.0_contig_8491	23	C	T	351.69	0/0	0/0	1/1	0/0	./.	./.	./.	./.	0/0	./.	./.	0/0	0/0	./.	0/0	0/1	./.	./.	0/0	0/1	./.	0/0	0/1	0/0	1/1	./.	./.	0/0	0/0	./.	./.	./.	./.	./.	./.	./.	./.	0/0	./.	./.	./.	./.	0/0	1/1	./.
1.0_contig_8491	78	G	A	152.25	0/0	0/0	1/1	0/0	./.	./.	./.	./.	0/0	./.	./.	0/0	0/0	./.	0/0	0/0	./.	./.	0/0	0/1	./.	0/0	0/0	0/0	0/0	./.	./.	0/0	0/0	./.	./.	./.	./.	./.	./.	./.	./.	0/0	./.	./.	./.	./.	0/0	0/0	./.
1.0_contig_8612	66	A	G	1091.42	1/1	./.	0/0	./.	0/1	./.	./.	0/0	./.	./.	./.	1/1	./.	./.	./.	./.	0/0	./.	./.	1/1	./.	./.	./.	0/0	./.	./.	./.	./.	./.	./.	./.	./.	./.	./.	0/0	./.	./.	./.	./.	./.	./.	./.	./.	./.	./.
1.0_contig_8612	87	G	T	540.14	0/0	./.	1/1	./.	0/0	./.	./.	0/0	./.	./.	./.	0/0	./.	./.	./.	./.	0/0	./.	./.	0/0	./.	./.	./.	0/0	./.	./.	./.	./.	./.	./.	./.	./.	./.	./.	0/0	./.	./.	./.	./.	./.	./.	./.	./.	./.	./.
1.0_contig_8629	59	G	A	231.34	1/1	./.	0/0	./.	0/0	0/0	0/0	./.	0/0	0/0	./.	./.	./.	./.	./.	./.	0/0	./.	./.	0/0	./.	0/0	./.	./.	./.	./.	0/0	./.	0/0	./.	./.	./.	0/0	./.	./.	./.	./.	./.	./.	./.	./.	./.	./.	./.	./.
1.0_contig_8629	72	T	A	1041.91	0/0	./.	1/1	./.	./.	0/0	0/0	./.	0/1	0/0	./.	./.	./.	./.	./.	./.	0/1	./.	./.	0/0	./.	0/0	./.	./.	./.	./.	0/0	./.	0/0	./.	./.	./.	0/0	./.	./.	./.	./.	./.	./.	./.	./.	./.	./.	./.	./.
1.0_contig_8629	101	A	G	1296.64	0/0	./.	1/1	./.	./.	./.	./.	./.	1/1	0/0	./.	./.	./.	./.	./.	./.	0/1	./.	./.	./.	./.	./.	./.	./.	./.	./.	./.	./.	./.	./.	./.	./.	0/0	./.	./.	./.	./.	./.	./.	./.	./.	./.	./.	./.	./.
1.0_contig_8857	46	G	A	709.49	0/0	0/0	1/1	0/0	./.	0/0	0/0	0/0	0/0	0/0	./.	0/0	0/1	./.	0/0	0/0	./.	0/0	./.	0/0	./.	0/0	0/0	0/0	./.	0/0	0/0	0/0	0/0	0/0	0/0	0/0	./.	1/1	0/0	./.	./.	./.	1/1	./.	./.	0/0	./.	0/0	0/0
1.0_contig_8857	55	G	A	67.17	0/0	0/0	1/1	0/1	./.	./.	0/0	0/0	0/0	0/1	./.	0/0	0/0	./.	0/0	0/0	0/0	0/0	./.	0/0	0/0	0/0	0/0	0/0	./.	0/0	0/0	0/0	0/0	0/0	0/0	0/0	./.	0/0	0/0	./.	./.	./.	0/0	./.	./.	0/0	./.	0/0	0/0
1.0_contig_8857	110	A	T	1246.82	0/0	0/0	1/1	0/0	./.	0/0	0/0	0/0	0/0	0/0	./.	0/0	0/0	./.	0/0	0/1	0/0	0/0	./.	0/0	0/0	0/0	0/0	0/0	./.	./.	0/0	0/0	0/0	0/0	1/1	0/0	./.	0/0	0/0	./.	./.	./.	0/0	./.	./.	./.	./.	0/1	0/0
1.0_contig_9673	98	G	A	2271.22	0/0	0/0	1/1	0/0	0/0	0/0	./.	0/0	0/0	0/0	./.	0/0	0/0	./.	0/0	0/0	0/0	0/0	0/0	0/0	0/0	1/1	./.	0/1	./.	./.	0/0	0/1	1/1	0/0	./.	0/0	1/1	1/1	0/0	./.	./.	./.	0/0	0/1	./.	./.	0/0	0/0	./.
1.0_contig_10749	75	A	G	43642.6	0/0	0/1	1/1	0/1	0/1	0/0	0/1	0/1	0/1	0/1	0/1	0/1	0/1	0/0	0/1	0/0	0/0	0/1	0/1	0/0	0/0	0/1	0/1	0/0	0/1	0/0	0/0	0/1	0/1	0/1	0/0	0/1	./.	0/0	0/1	0/0	0/0	0/0	0/0	0/1	0/1	0/1	0/0	0/0	0/0
1.0_contig_11187	25	T	A	338.03	0/0	0/0	1/1	0/0	0/0	./.	0/0	0/0	0/0	0/0	./.	./.	0/0	./.	0/0	0/0	./.	./.	./.	0/0	./.	0/0	0/0	0/0	0/0	./.	0/0	0/0	./.	./.	./.	./.	./.	0/0	./.	./.	./.	./.	./.	0/0	./.	./.	0/0	./.	./.
1.0_contig_11312	15	A	C	4546.05	0/0	./.	1/1	./.	0/0	./.	./.	./.	./.	./.	./.	./.	./.	./.	./.	./.	./.	./.	./.	./.	./.	./.	./.	./.	./.	./.	./.	./.	0/1	./.	./.	0/1	0/0	./.	0/0	./.	./.	./.	0/0	0/0	./.	./.	./.	./.	./.
1.0_contig_12679	78	A	G	1632.49	0/0	./.	1/1	1/1	1/1	./.	0/0	0/0	./.	./.	./.	0/0	./.	./.	0/0	0/0	1/1	./.	0/0	0/0	./.	./.	./.	./.	./.	./.	./.	0/0	./.	./.	./.	./.	./.	1/1	./.	./.	./.	./.	./.	./.	./.	0/0	./.	0/0	./.
1.0_contig_12679	84	C	A	401.84	0/0	./.	1/1	0/0	0/0	./.	0/1	0/0	./.	./.	./.	0/0	./.	./.	0/0	0/0	0/0	./.	0/0	0/0	./.	./.	./.	./.	./.	./.	./.	0/0	./.	./.	./.	./.	./.	0/0	./.	./.	./.	./.	./.	./.	./.	0/0	./.	0/0	./.
1.0_contig_12679	96	C	T	345.65	0/0	./.	1/1	0/0	0/0	./.	0/0	0/0	./.	./.	./.	0/0	./.	0/0	0/0	0/0	0/0	./.	0/0	0/0	./.	./.	./.	0/0	./.	./.	./.	0/0	./.	./.	./.	./.	./.	0/0	./.	./.	./.	./.	./.	./.	./.	0/0	./.	0/0	./.
1.0_contig_12679	118	G	A	2248.45	0/0	./.	1/1	0/0	0/0	./.	0/0	./.	./.	./.	./.	0/0	./.	0/0	./.	0/0	0/0	./.	0/0	./.	./.	./.	./.	1/1	./.	./.	./.	./.	./.	./.	./.	./.	./.	0/0	./.	./.	./.	./.	./.	./.	./.	0/0	./.	./.	./.
1.0_contig_12679	122	G	A	56.45	0/0	./.	1/1	0/0	0/0	./.	0/0	./.	./.	./.	./.	0/0	./.	0/0	./.	0/0	0/0	./.	0/0	./.	./.	./.	./.	0/0	./.	./.	./.	./.	./.	./.	./.	./.	./.	0/0	./.	./.	./.	./.	./.	./.	./.	0/0	./.	./.	./.
1.0_contig_12679	130	A	G	203.17	1/1	./.	0/0	0/0	0/0	./.	0/0	./.	./.	./.	./.	./.	./.	0/0	./.	0/0	./.	./.	./.	./.	./.	./.	./.	0/0	./.	./.	./.	./.	./.	./.	./.	./.	./.	0/0	./.	./.	./.	./.	./.	./.	./.	1/1	./.	./.	./.
1.0_contig_13376	123	T	C	145.1	0/0	./.	1/1	./.	./.	./.	./.	./.	0/0	./.	./.	./.	./.	./.	0/0	./.	./.	1/1	./.	./.	./.	0/0	./.	./.	./.	./.	./.	./.	0/0	./.	./.	./.	./.	./.	1/1	0/0	./.	./.	./.	./.	./.	./.	./.	./.	./.
1.0_contig_13376	124	G	A	120.28	0/0	./.	1/1	./.	./.	./.	./.	./.	1/1	./.	./.	./.	./.	./.	0/0	./.	./.	0/0	./.	./.	./.	0/0	./.	./.	./.	./.	./.	./.	0/0	./.	./.	./.	./.	./.	0/0	0/0	./.	./.	./.	./.	./.	./.	./.	./.	./.
1.0_contig_13472	100	A	G	1724.42	1/1	./.	0/0	./.	1/1	./.	./.	./.	./.	0/0	./.	0/0	./.	0/0	./.	./.	./.	./.	0/0	./.	./.	./.	./.	0/0	./.	./.	./.	0/0	./.	./.	./.	./.	./.	./.	1/1	./.	./.	./.	1/1	./.	./.	./.	./.	./.	./.
1.0_contig_14100	26	T	A	61691.6	1/1	1/1	0/0	0/0	0/1	0/1	0/1	0/1	1/1	0/0	1/1	0/0	0/1	0/0	0/0	0/0	0/1	0/0	0/1	0/0	0/0	1/1	0/1	0/0	0/1	0/0	1/1	1/1	1/1	1/1	0/0	0/0	0/1	0/0	0/0	0/0	0/0	0/0	0/0	0/1	./.	0/0	1/1	0/1	./.
1.0_contig_14100	44	C	G	60206.8	1/1	1/1	0/0	0/0	0/1	0/1	0/1	0/1	1/1	0/0	1/1	0/0	0/1	0/0	0/0	0/0	0/1	0/0	0/1	0/0	0/0	1/1	0/1	0/0	0/1	0/0	1/1	1/1	1/1	1/1	0/0	0/0	0/1	0/0	0/0	0/0	0/0	0/0	0/0	0/1	./.	0/0	1/1	0/1	./.
1.0_contig_14100	87	C	T	59917.7	1/1	0/1	0/0	0/0	0/1	0/1	0/1	0/1	1/1	0/0	1/1	0/0	0/1	0/0	0/0	0/0	0/1	0/0	0/1	0/0	0/0	1/1	0/1	0/0	0/1	0/0	1/1	1/1	1/1	1/1	0/0	0/0	0/1	0/0	0/0	0/0	./.	0/0	0/0	0/1	./.	0/0	1/1	0/1	./.
1.0_contig_14136	25	C	G	360.34	0/0	./.	1/1	./.	./.	./.	./.	0/0	./.	0/0	./.	./.	0/0	./.	./.	0/0	./.	./.	./.	./.	./.	./.	./.	./.	0/0	0/0	./.	0/0	./.	./.	./.	./.	0/0	./.	./.	./.	./.	0/0	./.	./.	0/0	./.	./.	./.	./.
1.0_contig_14136	44	G	T	142.25	1/1	0/0	0/0	./.	0/0	./.	./.	0/0	./.	0/0	./.	./.	0/0	./.	./.	0/0	./.	./.	./.	./.	./.	./.	./.	0/0	0/0	0/0	./.	0/0	./.	./.	./.	./.	0/0	./.	./.	./.	./.	0/0	./.	./.	0/0	./.	./.	./.	./.
1.0_contig_14136	55	C	A	273.54	1/1	0/0	0/0	./.	0/0	./.	./.	0/0	./.	0/0	./.	./.	0/0	./.	./.	0/0	./.	./.	./.	./.	./.	./.	./.	0/0	0/0	0/0	./.	0/0	./.	./.	./.	./.	0/0	./.	./.	./.	./.	0/0	./.	./.	1/1	./.	./.	./.	./.
1.0_contig_14136	80	G	C	544.04	0/0	0/0	1/1	./.	0/0	0/0	./.	0/0	0/0	0/0	0/0	./.	0/0	0/0	./.	0/0	./.	./.	0/0	./.	./.	./.	./.	0/0	0/0	0/0	./.	0/0	./.	0/0	./.	./.	0/0	./.	./.	./.	./.	0/0	./.	./.	1/1	./.	./.	./.	0/0
1.0_contig_14136	105	G	A	3039.82	1/1	0/0	0/0	./.	0/0	1/1	./.	0/0	0/0	0/0	0/0	./.	0/0	0/0	./.	0/0	./.	./.	0/0	./.	./.	./.	./.	0/0	0/0	0/0	./.	0/1	./.	1/1	./.	./.	0/0	./.	./.	./.	./.	0/0	./.	./.	0/0	./.	./.	./.	0/0
1.0_contig_14772	16	G	A	859.25	0/0	./.	1/1	./.	./.	./.	0/0	./.	./.	0/0	./.	0/0	./.	./.	./.	0/0	./.	./.	./.	0/0	0/0	./.	./.	./.	./.	./.	./.	./.	./.	./.	./.	0/0	./.	./.	./.	./.	./.	0/0	0/0	./.	./.	./.	./.	./.	./.
1.0_contig_14772	20	G	A	1560.65	0/0	./.	1/1	./.	./.	./.	0/0	./.	./.	0/0	./.	0/0	./.	./.	./.	0/0	./.	./.	./.	0/0	0/0	./.	./.	./.	./.	./.	./.	./.	./.	./.	./.	0/0	./.	./.	./.	./.	./.	0/0	1/1	./.	./.	./.	./.	./.	./.
1.0_contig_14772	29	T	C	869.54	0/0	./.	1/1	./.	./.	./.	0/0	0/0	./.	0/1	./.	0/0	./.	./.	./.	0/0	./.	./.	./.	0/0	0/0	./.	./.	./.	./.	./.	./.	./.	./.	./.	./.	0/0	./.	./.	./.	./.	./.	./.	0/0	./.	./.	./.	./.	./.	./.
1.0_contig_14774	107	A	T	885.16	0/0	./.	1/1	0/0	./.	0/0	./.	./.	0/0	0/0	./.	./.	./.	./.	./.	0/0	0/0	./.	./.	0/0	./.	./.	./.	./.	./.	./.	0/0	0/0	0/0	./.	./.	./.	0/0	./.	./.	0/0	0/0	./.	./.	./.	./.	./.	./.	./.	./.
1.0_contig_15303	102	A	G	6592.93	1/1	./.	0/0	./.	./.	./.	./.	./.	./.	1/1	./.	./.	./.	./.	./.	./.	./.	./.	1/1	./.	./.	./.	./.	./.	./.	./.	./.	./.	./.	./.	./.	./.	./.	./.	1/1	./.	./.	./.	./.	1/1	./.	./.	./.	./.	./.
1.0_contig_15303	107	A	C	6719.22	1/1	./.	0/0	./.	./.	./.	./.	./.	./.	1/1	./.	./.	./.	./.	./.	./.	./.	./.	1/1	./.	./.	./.	./.	./.	./.	./.	./.	./.	./.	./.	./.	./.	./.	./.	1/1	./.	./.	./.	./.	1/1	./.	./.	./.	./.	./.
1.0_contig_15303	131	G	A	823.18	0/0	./.	1/1	./.	./.	./.	./.	./.	./.	0/0	./.	./.	./.	./.	./.	./.	./.	./.	0/0	./.	./.	./.	./.	./.	./.	./.	./.	./.	./.	./.	./.	./.	./.	./.	0/0	./.	./.	./.	./.	0/0	./.	./.	./.	./.	./.
1.0_contig_15529	27	T	G	120.14	0/0	./.	1/1	./.	./.	./.	./.	./.	./.	0/0	./.	0/0	0/0	./.	./.	0/0	./.	./.	./.	0/0	./.	./.	./.	./.	./.	./.	./.	./.	0/0	./.	./.	0/0	./.	./.	./.	./.	./.	./.	./.	./.	./.	./.	./.	./.	./.
1.0_contig_15529	33	A	G	122.93	0/0	./.	1/1	./.	./.	./.	./.	./.	./.	0/0	./.	0/0	0/0	./.	./.	0/0	./.	./.	./.	0/0	./.	./.	./.	./.	./.	./.	./.	./.	0/0	./.	./.	0/0	./.	./.	./.	./.	./.	./.	./.	./.	./.	./.	./.	./.	./.
1.0_contig_15884	6	A	C	960.53	0/0	./.	1/1	1/1	./.	./.	./.	./.	./.	./.	./.	./.	./.	./.	./.	1/1	1/1	./.	./.	./.	./.	./.	./.	./.	./.	./.	./.	./.	./.	./.	./.	./.	./.	./.	./.	./.	./.	./.	./.	./.	./.	./.	./.	./.	./.
1.0_contig_15884	9	A	G	460.73	0/0	./.	1/1	1/1	0/0	./.	./.	./.	./.	./.	./.	0/0	./.	./.	./.	0/0	0/0	1/1	./.	./.	./.	1/1	./.	./.	./.	1/1	1/1	./.	./.	./.	./.	./.	./.	./.	./.	./.	./.	./.	./.	./.	./.	./.	./.	./.	./.
1.0_contig_15988	74	T	A	765.91	0/0	0/0	1/1	0/0	./.	0/0	./.	0/0	0/0	0/0	./.	0/0	0/0	./.	./.	./.	0/0	./.	0/0	0/0	0/0	./.	./.	./.	0/0	0/0	./.	0/0	0/0	./.	0/0	0/1	./.	./.	0/0	0/0	0/0	./.	./.	0/0	./.	./.	./.	./.	./.
1.0_contig_16276	48	A	G	219.02	0/0	0/0	1/1	0/0	0/0	0/0	0/0	0/0	0/0	0/1	./.	0/0	0/0	0/0	./.	0/0	0/0	0/0	0/0	0/0	0/0	0/0	0/0	0/0	0/0	0/0	0/0	0/0	./.	./.	./.	./.	./.	0/0	./.	./.	./.	./.	0/0	0/0	0/0	./.	0/0	./.	./.
1.0_contig_16276	95	C	T	1713.96	0/0	0/0	1/1	0/0	0/0	0/0	0/0	0/0	0/0	0/0	./.	0/0	0/0	0/1	./.	0/0	0/0	0/0	0/0	0/1	0/0	0/0	0/0	0/0	0/0	0/0	0/0	0/0	./.	./.	./.	./.	./.	0/0	./.	./.	./.	./.	0/0	0/0	1/1	./.	0/0	./.	0/0
1.0_contig_16673	14	G	A	290.55	0/0	./.	1/1	0/0	./.	./.	./.	./.	0/0	./.	./.	./.	./.	./.	0/0	./.	0/0	./.	0/0	./.	./.	./.	./.	./.	./.	./.	./.	./.	./.	./.	./.	./.	./.	./.	0/0	./.	./.	./.	./.	./.	./.	./.	0/0	0/0	./.
1.0_contig_16673	35	A	T	85.54	1/1	./.	0/0	0/0	./.	./.	./.	./.	0/0	./.	./.	./.	./.	./.	0/0	./.	0/0	./.	0/0	./.	0/0	./.	./.	./.	./.	./.	./.	0/0	0/0	./.	./.	./.	./.	./.	0/0	./.	./.	./.	./.	./.	./.	./.	0/0	0/0	./.
1.0_contig_16673	46	T	C	3342.64	0/0	./.	1/1	1/1	./.	./.	./.	./.	0/0	./.	./.	./.	./.	./.	0/0	./.	1/1	./.	1/1	./.	0/0	./.	./.	./.	./.	./.	./.	1/1	0/0	./.	./.	./.	./.	./.	1/1	./.	./.	./.	./.	./.	./.	./.	0/0	0/1	./.
1.0_contig_16673	53	G	A	1769.29	1/1	./.	0/0	./.	./.	./.	./.	./.	1/1	./.	./.	./.	./.	./.	1/1	./.	0/0	./.	1/1	./.	0/0	./.	./.	./.	./.	./.	./.	0/0	0/0	./.	./.	./.	./.	./.	0/1	./.	./.	./.	./.	./.	./.	./.	0/0	0/0	./.
1.0_contig_16673	64	C	T	607.23	1/1	./.	0/0	./.	./.	./.	./.	./.	0/0	./.	./.	./.	./.	./.	./.	./.	0/0	./.	0/0	./.	0/0	./.	./.	./.	./.	./.	./.	0/1	0/0	./.	./.	./.	./.	./.	0/0	./.	./.	./.	./.	./.	./.	./.	0/0	0/0	./.
1.0_contig_16673	73	G	A	1231.39	0/0	./.	1/1	./.	./.	./.	./.	./.	0/0	./.	./.	./.	./.	./.	1/1	./.	1/1	./.	./.	./.	0/0	./.	./.	./.	./.	./.	./.	0/1	0/0	./.	./.	./.	./.	./.	./.	./.	./.	./.	./.	./.	./.	./.	0/0	0/0	./.
1.0_contig_16673	77	C	T	1952.75	1/1	./.	0/0	./.	./.	./.	./.	./.	0/0	./.	./.	./.	./.	./.	1/1	./.	0/0	./.	1/1	./.	0/0	./.	./.	./.	./.	./.	./.	0/0	0/0	./.	./.	./.	./.	./.	1/1	./.	./.	./.	./.	./.	./.	./.	1/1	0/0	./.
1.0_contig_16673	83	A	G	534.04	0/0	./.	1/1	./.	./.	./.	./.	./.	./.	./.	./.	./.	./.	./.	0/0	./.	0/0	./.	0/0	./.	0/0	./.	./.	./.	./.	./.	./.	0/1	0/0	./.	./.	./.	./.	./.	0/0	./.	./.	./.	./.	./.	./.	./.	0/0	0/0	./.
1.0_contig_16673	95	A	G	99.17	1/1	./.	0/0	./.	./.	./.	./.	./.	./.	./.	./.	./.	./.	./.	./.	./.	./.	./.	1/1	./.	0/0	./.	./.	./.	./.	./.	./.	0/0	0/0	./.	./.	./.	./.	./.	./.	./.	./.	./.	./.	./.	./.	./.	./.	0/0	./.
1.0_contig_16673	103	A	G	3117.91	1/1	./.	0/0	./.	./.	./.	./.	./.	./.	./.	./.	./.	./.	./.	./.	./.	./.	./.	./.	./.	1/1	./.	./.	./.	./.	./.	./.	1/1	1/1	./.	./.	./.	./.	./.	./.	./.	./.	./.	./.	./.	./.	./.	./.	1/1	./.
1.0_contig_16673	104	G	A	2084.4	1/1	./.	0/0	./.	./.	./.	./.	./.	./.	./.	./.	./.	./.	./.	./.	./.	./.	./.	./.	./.	0/0	./.	./.	./.	./.	./.	./.	0/1	1/1	./.	./.	./.	./.	./.	./.	./.	./.	./.	./.	./.	./.	./.	./.	1/1	./.
1.0_contig_16673	107	A	G	622.21	0/0	./.	1/1	./.	./.	./.	./.	./.	./.	./.	./.	./.	./.	./.	./.	./.	./.	./.	./.	./.	0/0	./.	./.	./.	./.	./.	./.	0/1	0/0	./.	./.	./.	./.	./.	./.	./.	./.	./.	./.	./.	./.	./.	./.	0/0	./.
1.0_contig_16673	116	T	C	201.79	1/1	./.	0/0	./.	./.	./.	./.	./.	./.	./.	./.	./.	./.	./.	./.	./.	./.	./.	./.	./.	0/0	./.	./.	./.	./.	./.	./.	0/0	1/1	./.	./.	./.	./.	./.	./.	./.	./.	./.	./.	./.	./.	./.	./.	0/0	./.
1.0_contig_16673	125	G	A	120.05	1/1	./.	0/0	./.	./.	./.	./.	./.	./.	./.	./.	./.	./.	./.	./.	./.	./.	./.	./.	./.	0/0	./.	./.	./.	./.	./.	./.	0/0	0/0	./.	./.	./.	./.	./.	./.	./.	./.	./.	./.	./.	./.	./.	./.	0/0	./.
1.0_contig_16988	50	A	C	1459.43	0/0	0/0	1/1	0/0	0/0	./.	./.	0/0	0/0	0/0	0/0	0/1	0/0	./.	./.	./.	./.	0/1	0/0	0/0	./.	./.	0/0	0/0	0/1	./.	./.	./.	./.	./.	./.	./.	./.	./.	0/0	0/1	./.	./.	0/0	./.	./.	0/0	./.	./.	./.
1.0_contig_16988	60	T	G	724.25	0/0	0/0	1/1	0/0	0/0	./.	./.	0/0	0/0	0/0	0/0	0/0	0/0	./.	./.	./.	./.	0/0	0/1	0/0	./.	0/0	0/0	0/0	0/0	./.	./.	0/0	./.	./.	./.	./.	./.	./.	0/0	1/1	./.	./.	0/0	./.	./.	0/0	./.	./.	./.
1.0_contig_17405	2	T	C	255.15	0/0	./.	1/1	0/0	./.	./.	./.	0/0	./.	./.	./.	./.	./.	0/0	0/0	./.	./.	./.	./.	./.	./.	./.	./.	./.	./.	0/0	./.	./.	0/0	./.	./.	./.	./.	./.	./.	./.	./.	./.	./.	./.	./.	./.	./.	./.	./.
1.0_contig_17912	15	C	A	449.87	0/0	0/0	1/1	./.	0/0	./.	./.	./.	./.	./.	./.	0/0	./.	./.	./.	0/0	./.	./.	0/0	./.	./.	0/0	0/0	./.	0/0	./.	0/0	./.	./.	0/0	./.	./.	./.	./.	0/0	./.	./.	./.	./.	./.	./.	./.	./.	./.	./.
1.0_contig_17912	101	T	C	453.49	0/0	0/0	1/1	./.	./.	./.	./.	./.	0/0	./.	./.	0/0	./.	./.	./.	0/0	./.	./.	0/0	./.	./.	./.	./.	./.	./.	./.	0/0	./.	./.	./.	./.	./.	./.	./.	0/0	./.	./.	./.	./.	./.	./.	0/0	./.	0/0	./.
1.0_contig_17912	104	T	C	459.02	0/0	0/0	1/1	./.	./.	./.	./.	./.	0/0	./.	./.	0/0	./.	./.	./.	0/0	./.	./.	0/0	./.	./.	./.	./.	./.	./.	./.	0/0	./.	./.	./.	./.	./.	./.	./.	0/0	./.	./.	./.	./.	./.	./.	0/0	./.	0/0	./.
1.0_contig_18637	102	G	A	348.59	1/1	./.	0/0	0/0	0/0	./.	./.	./.	./.	./.	./.	0/0	./.	./.	./.	./.	./.	./.	./.	0/0	./.	./.	./.	./.	./.	./.	./.	./.	./.	./.	./.	./.	./.	./.	./.	./.	./.	./.	./.	./.	./.	./.	./.	./.	./.
1.0_contig_18637	104	G	T	286.25	0/0	./.	1/1	0/0	0/0	./.	./.	./.	./.	./.	./.	0/0	./.	./.	./.	./.	./.	./.	./.	0/0	./.	./.	./.	./.	./.	./.	./.	./.	./.	./.	./.	./.	./.	./.	./.	./.	./.	./.	./.	./.	./.	./.	./.	./.	./.
1.0_contig_18637	126	A	G	684.33	1/1	./.	0/0	0/0	0/0	./.	./.	./.	./.	./.	./.	./.	./.	./.	./.	./.	./.	./.	./.	./.	./.	./.	./.	./.	./.	./.	./.	./.	./.	./.	./.	./.	./.	./.	./.	./.	./.	./.	./.	./.	./.	./.	./.	./.	./.
1.0_contig_18707	95	G	A	927.04	1/1	./.	0/0	./.	./.	./.	./.	./.	./.	0/0	./.	0/0	./.	0/0	./.	0/0	0/1	1/1	0/0	0/0	./.	0/0	./.	./.	0/0	0/0	0/0	0/0	./.	./.	./.	./.	./.	0/0	0/0	0/0	./.	./.	0/0	./.	./.	./.	0/0	./.	./.
1.0_contig_18707	96	A	C	944.54	1/1	./.	0/0	./.	./.	./.	./.	./.	./.	0/0	./.	0/0	./.	0/0	./.	0/0	0/0	1/1	0/0	0/0	./.	0/0	./.	./.	0/0	0/0	0/0	0/0	./.	./.	./.	./.	./.	0/0	0/0	0/0	./.	./.	0/0	./.	./.	./.	0/0	./.	./.
1.0_contig_18724	7	A	G	941.01	1/1	./.	0/0	0/0	0/0	./.	./.	./.	./.	0/0	./.	0/0	./.	./.	./.	0/0	./.	./.	./.	./.	./.	./.	./.	./.	0/0	./.	./.	1/1	./.	./.	./.	0/0	1/1	./.	./.	./.	./.	./.	0/0	./.	./.	./.	0/0	0/0	./.
1.0_contig_19692	26	T	C	1970.28	1/1	0/1	0/0	./.	0/0	./.	./.	./.	0/0	./.	./.	./.	./.	0/0	./.	./.	./.	./.	0/1	1/1	./.	0/0	./.	0/0	0/1	./.	./.	./.	0/0	./.	./.	./.	./.	./.	./.	./.	./.	./.	./.	./.	0/0	./.	./.	0/0	./.
1.0_contig_19692	28	G	A	3266.71	1/1	0/1	0/0	./.	0/0	./.	./.	./.	0/1	./.	./.	./.	./.	0/0	./.	./.	./.	./.	0/1	1/1	./.	0/0	./.	0/0	1/1	./.	./.	./.	0/0	./.	./.	./.	./.	./.	./.	./.	./.	./.	./.	./.	0/0	./.	./.	1/1	./.
1.0_contig_19692	41	G	A	1478.35	1/1	0/0	0/0	./.	0/0	./.	./.	./.	0/0	./.	1/1	0/0	./.	0/0	0/0	./.	./.	./.	0/0	1/1	./.	0/0	./.	0/0	0/0	./.	./.	./.	0/0	0/0	./.	./.	./.	./.	./.	./.	./.	./.	./.	./.	0/1	./.	./.	0/0	./.
1.0_contig_19827	80	A	T	563.81	0/0	./.	1/1	./.	1/1	./.	0/0	0/0	0/0	0/0	./.	0/0	./.	./.	./.	./.	./.	./.	./.	0/0	./.	./.	0/0	./.	./.	./.	./.	0/0	./.	./.	./.	./.	./.	./.	./.	./.	./.	./.	./.	./.	./.	./.	./.	./.	./.
1.0_contig_19827	124	G	A	4408.21	0/0	./.	1/1	./.	1/1	./.	0/0	1/1	0/0	0/1	./.	0/1	./.	./.	0/0	0/0	0/1	./.	./.	0/1	1/1	./.	1/1	./.	./.	./.	./.	0/1	./.	./.	0/0	./.	./.	./.	./.	./.	1/1	./.	./.	./.	./.	./.	./.	./.	./.
1.0_contig_20069	73	A	T	219.9	1/1	./.	0/0	0/0	./.	./.	./.	0/1	./.	./.	./.	0/0	./.	0/0	0/0	0/0	0/0	0/0	0/0	1/1	0/0	./.	./.	./.	./.	./.	./.	0/0	./.	./.	./.	0/0	./.	./.	./.	./.	./.	./.	./.	./.	./.	./.	0/0	0/0	./.
1.0_contig_20069	80	C	T	589.78	0/0	./.	1/1	0/0	./.	./.	./.	0/1	./.	./.	./.	0/0	./.	0/0	0/0	0/1	0/0	0/0	0/0	0/0	0/0	./.	./.	./.	./.	./.	./.	0/0	./.	./.	./.	./.	./.	./.	./.	./.	./.	./.	./.	./.	./.	./.	./.	0/0	./.
1.0_contig_20069	84	A	T	62.6	1/1	./.	0/0	0/0	./.	./.	./.	0/1	./.	./.	./.	0/0	./.	0/0	0/0	0/0	0/0	0/0	0/0	0/0	0/0	./.	./.	./.	./.	./.	./.	0/0	./.	./.	./.	./.	./.	./.	./.	./.	./.	./.	./.	./.	./.	./.	./.	0/0	./.
1.0_contig_20069	85	G	A	41.49	1/1	./.	0/0	0/0	./.	./.	./.	0/0	./.	./.	./.	0/0	./.	./.	0/0	0/0	0/0	0/0	0/0	0/0	0/0	./.	./.	./.	./.	./.	./.	0/0	./.	./.	./.	./.	./.	./.	./.	./.	./.	./.	./.	./.	./.	./.	./.	0/0	./.
1.0_contig_20237	24	T	C	150.1	0/0	0/0	1/1	./.	./.	./.	1/1	./.	0/0	./.	./.	0/0	0/0	0/0	./.	./.	0/0	0/0	0/0	./.	./.	0/0	./.	./.	1/1	./.	./.	0/0	./.	./.	./.	0/1	0/0	./.	0/0	./.	0/0	./.	0/0	./.	./.	./.	./.	./.	./.
1.0_contig_20237	26	T	C	11513.6	1/1	1/1	0/0	./.	./.	./.	1/1	./.	1/1	./.	./.	1/1	1/1	1/1	./.	./.	1/1	1/1	1/1	./.	./.	1/1	./.	./.	1/1	./.	./.	1/1	./.	./.	./.	0/1	1/1	./.	1/1	./.	1/1	./.	1/1	./.	./.	./.	./.	./.	./.
1.0_contig_22924	42	A	G	182.59	0/0	./.	1/1	./.	./.	./.	./.	./.	0/0	./.	./.	./.	./.	./.	./.	0/0	0/0	./.	./.	./.	0/0	./.	./.	./.	./.	0/0	./.	0/0	./.	0/0	./.	0/0	./.	./.	0/0	./.	./.	./.	0/0	./.	./.	0/0	./.	./.	./.
1.0_contig_23654	69	C	T	4611.18	1/1	0/0	0/0	0/0	0/0	1/1	0/0	1/1	0/0	1/1	./.	0/0	0/0	0/0	0/0	0/1	0/1	0/0	0/0	0/1	0/0	0/1	0/0	0/0	0/0	0/0	0/1	0/1	0/0	./.	./.	0/1	0/0	0/0	0/0	0/0	0/0	0/0	0/0	./.	./.	0/0	./.	0/0	./.
1.0_contig_23654	100	C	T	3128.98	1/1	0/0	0/0	0/0	1/1	0/0	0/0	0/0	0/0	1/1	./.	1/1	0/1	0/0	./.	0/0	0/0	0/1	0/1	0/0	0/1	0/0	0/0	0/0	0/0	0/0	0/0	0/0	0/0	./.	./.	0/0	0/0	./.	0/0	0/0	./.	0/0	0/0	./.	./.	0/0	./.	0/0	./.
1.0_contig_23654	101	C	T	2295.71	1/1	0/0	0/0	0/0	0/0	0/0	./.	0/0	0/0	0/0	./.	0/0	0/0	0/0	./.	0/0	1/1	0/0	0/0	0/1	0/0	0/0	0/0	0/0	0/0	0/0	0/1	0/0	0/0	./.	./.	0/0	0/0	./.	0/0	0/0	./.	0/0	0/0	./.	./.	./.	./.	0/0	./.
1.0_contig_24792	57	A	T	249.97	1/1	./.	0/0	0/0	./.	0/0	./.	./.	0/0	0/0	./.	./.	./.	./.	./.	0/0	./.	./.	1/1	./.	./.	./.	./.	./.	./.	./.	0/0	./.	./.	./.	./.	./.	./.	./.	0/0	./.	./.	0/0	./.	./.	./.	./.	./.	./.	./.
1.0_contig_24792	66	A	G	784.47	0/0	./.	1/1	0/0	./.	1/1	./.	./.	./.	0/0	./.	0/0	./.	./.	./.	0/0	./.	./.	0/0	./.	./.	./.	./.	./.	./.	./.	0/0	./.	./.	./.	./.	./.	./.	./.	1/1	./.	./.	0/0	./.	./.	./.	./.	./.	./.	./.
1.0_contig_24792	90	T	C	725.83	1/1	./.	0/0	0/0	./.	0/0	./.	0/0	0/0	0/0	./.	./.	./.	./.	./.	1/1	0/0	./.	0/0	./.	./.	./.	./.	./.	./.	0/0	0/0	0/0	./.	./.	./.	./.	./.	./.	0/0	./.	./.	0/0	./.	./.	./.	./.	0/0	./.	./.
1.0_contig_24792	93	T	C	417.6	1/1	./.	0/0	0/0	./.	0/0	./.	0/0	0/0	0/0	./.	0/0	./.	./.	./.	0/0	0/0	./.	0/0	./.	./.	./.	./.	./.	./.	0/0	0/0	0/0	./.	./.	./.	./.	./.	./.	0/0	./.	./.	0/0	./.	./.	./.	./.	0/0	./.	./.
1.0_contig_24792	105	C	T	367.05	1/1	0/0	0/0	0/0	./.	0/0	./.	0/0	0/0	0/0	./.	0/0	./.	./.	./.	0/0	0/0	./.	0/0	./.	./.	./.	./.	0/0	./.	0/0	0/0	0/0	./.	./.	./.	./.	./.	./.	0/0	./.	./.	0/0	./.	./.	./.	./.	0/0	./.	./.
1.0_contig_24792	120	T	C	387.86	1/1	0/0	0/0	0/0	./.	0/0	./.	0/0	0/0	0/0	./.	0/0	./.	./.	./.	./.	0/0	./.	0/0	./.	./.	./.	./.	0/0	./.	0/0	0/0	0/0	./.	./.	./.	./.	./.	./.	0/0	./.	./.	0/0	./.	./.	./.	./.	0/0	./.	./.
1.0_contig_25543	113	G	A	1224.66	0/0	0/0	1/1	0/1	0/0	./.	0/0	./.	0/0	0/0	./.	0/0	./.	0/0	0/0	./.	0/0	0/0	0/0	0/0	./.	0/0	./.	./.	0/0	0/0	./.	0/0	0/0	0/0	./.	0/0	./.	0/0	0/0	./.	./.	./.	./.	./.	./.	./.	0/0	0/0	0/0
1.0_contig_27130	60	G	A	3250.6	0/0	./.	1/1	./.	./.	./.	./.	1/1	1/1	1/1	./.	./.	./.	1/1	./.	./.	./.	./.	./.	./.	./.	./.	./.	./.	./.	./.	./.	1/1	1/1	./.	./.	./.	./.	./.	./.	./.	./.	./.	./.	./.	./.	./.	./.	1/1	./.
1.0_contig_27130	66	T	A	1280.91	0/0	./.	1/1	./.	./.	./.	./.	0/0	0/0	0/0	./.	./.	./.	0/0	./.	./.	./.	./.	./.	./.	./.	./.	./.	./.	./.	./.	./.	0/0	1/1	./.	./.	./.	./.	./.	./.	./.	./.	./.	./.	./.	./.	./.	./.	0/0	./.
1.0_contig_27130	91	T	C	2064.45	0/0	./.	1/1	./.	./.	./.	./.	1/1	1/1	1/1	./.	./.	./.	0/0	./.	./.	./.	./.	./.	./.	./.	0/0	./.	0/0	./.	./.	./.	0/0	1/1	./.	./.	./.	./.	./.	./.	./.	./.	./.	0/0	./.	./.	./.	./.	0/0	./.
1.0_contig_27130	96	G	A	665.56	0/0	./.	1/1	0/0	./.	./.	./.	0/1	0/0	0/0	./.	0/0	./.	./.	./.	./.	./.	./.	./.	./.	./.	0/0	./.	0/0	./.	./.	./.	0/0	0/1	./.	./.	./.	./.	./.	./.	./.	./.	./.	1/1	./.	./.	./.	./.	0/1	./.
1.0_contig_27130	110	C	T	475.2	0/0	./.	1/1	0/0	./.	./.	./.	0/0	0/0	0/0	./.	0/0	./.	./.	./.	./.	./.	./.	./.	./.	./.	0/0	./.	0/0	./.	./.	./.	0/0	0/0	./.	./.	./.	./.	./.	0/0	./.	./.	./.	0/0	./.	./.	./.	./.	0/0	./.
1.0_contig_28303	86	C	T	1412.39	0/0	0/1	1/1	0/1	./.	0/1	0/0	0/0	0/1	0/0	./.	./.	./.	0/0	./.	0/0	0/0	0/0	0/1	./.	./.	./.	./.	0/0	0/0	0/0	1/1	0/0	./.	./.	./.	./.	./.	./.	./.	./.	./.	./.	./.	0/0	./.	./.	./.	0/0	./.
1.0_contig_28895	24	C	T	243.09	0/0	./.	1/1	./.	0/0	./.	./.	./.	0/1	0/0	./.	0/0	0/0	./.	./.	./.	./.	0/0	./.	0/0	./.	0/0	./.	./.	./.	./.	./.	0/1	./.	./.	./.	./.	./.	./.	./.	./.	./.	./.	./.	./.	0/0	./.	./.	./.	./.
1.0_contig_29048	16	C	T	889.61	0/0	./.	1/1	./.	./.	./.	./.	0/0	./.	./.	1/1	0/0	0/0	0/0	0/0	./.	./.	./.	./.	0/0	./.	./.	./.	./.	./.	./.	./.	0/0	./.	./.	./.	./.	./.	./.	./.	./.	./.	./.	0/0	./.	0/0	./.	./.	./.	./.
1.0_contig_29750	52	A	T	6160.38	1/1	./.	0/0	./.	0/1	0/0	0/1	0/0	0/0	./.	./.	./.	./.	1/1	./.	./.	./.	./.	1/1	0/1	0/0	./.	./.	./.	./.	./.	./.	./.	./.	./.	./.	./.	0/0	1/1	1/1	./.	0/0	./.	./.	./.	./.	./.	./.	./.	./.
1.0_contig_29750	67	T	A	5681.68	1/1	./.	0/0	./.	0/1	0/0	1/1	0/0	0/0	0/0	./.	./.	./.	1/1	./.	./.	./.	./.	1/1	0/1	0/0	./.	./.	./.	./.	./.	./.	./.	./.	./.	./.	./.	0/0	1/1	0/0	./.	0/0	./.	./.	./.	./.	./.	./.	./.	./.
1.0_contig_29750	69	A	T	5708.78	1/1	./.	0/0	./.	0/1	0/0	1/1	0/0	0/0	0/0	./.	./.	./.	1/1	./.	./.	./.	./.	1/1	0/1	0/0	./.	./.	./.	./.	./.	./.	./.	./.	./.	./.	./.	0/0	1/1	0/0	./.	0/0	./.	./.	./.	./.	./.	./.	./.	./.
1.0_contig_29750	87	G	A	76.1	0/0	./.	1/1	./.	0/0	0/0	0/0	0/0	./.	0/0	./.	./.	./.	0/0	./.	./.	./.	./.	0/0	0/1	0/0	./.	./.	./.	./.	./.	./.	./.	./.	./.	./.	./.	0/0	0/0	0/0	./.	0/0	./.	./.	./.	./.	./.	./.	./.	./.
1.0_contig_30249	7	G	A	27413.3	0/0	./.	1/1	0/0	1/1	./.	0/1	0/1	0/1	1/1	./.	0/1	0/1	0/1	./.	0/1	0/1	0/1	1/1	0/0	1/1	1/1	0/1	0/0	0/1	./.	0/0	0/1	0/1	0/1	./.	./.	./.	./.	0/1	1/1	./.	0/0	1/1	./.	./.	1/1	1/1	./.	./.
1.0_contig_30254	29	G	A	336.28	0/0	./.	1/1	./.	./.	./.	0/0	0/0	0/0	./.	./.	0/0	./.	0/0	0/0	0/0	./.	./.	0/0	1/1	./.	./.	./.	./.	./.	./.	./.	0/0	./.	./.	./.	0/0	./.	./.	./.	./.	./.	0/0	0/0	./.	./.	./.	./.	0/0	./.
1.0_contig_30254	38	A	G	57.28	0/0	./.	1/1	./.	0/0	./.	0/0	0/0	0/0	./.	./.	0/0	./.	0/0	0/0	0/0	./.	./.	0/0	0/0	./.	./.	./.	./.	0/0	./.	0/0	0/0	./.	./.	./.	0/0	./.	0/0	0/0	./.	./.	0/0	0/0	./.	./.	./.	./.	0/0	./.
1.0_contig_30815	68	G	A	95.36	0/0	./.	1/1	./.	./.	./.	./.	./.	./.	./.	./.	./.	./.	./.	./.	./.	./.	./.	./.	./.	./.	./.	./.	./.	./.	./.	./.	./.	./.	./.	./.	./.	./.	./.	./.	./.	./.	./.	./.	./.	./.	./.	./.	./.	./.
1.0_contig_30815	78	T	A	95.36	0/0	./.	1/1	./.	./.	./.	./.	./.	./.	./.	./.	./.	./.	./.	./.	./.	./.	./.	./.	./.	./.	./.	./.	./.	./.	./.	./.	./.	./.	./.	./.	./.	./.	./.	./.	./.	./.	./.	./.	./.	./.	./.	./.	./.	./.
1.0_contig_30815	80	A	G	95.36	0/0	./.	1/1	./.	./.	./.	./.	./.	./.	./.	./.	./.	./.	./.	./.	./.	./.	./.	./.	./.	./.	./.	./.	./.	./.	./.	./.	./.	./.	./.	./.	./.	./.	./.	./.	./.	./.	./.	./.	./.	./.	./.	./.	./.	./.
1.0_contig_30815	81	G	T	95.36	0/0	./.	1/1	./.	./.	./.	./.	./.	./.	./.	./.	./.	./.	./.	./.	./.	./.	./.	./.	./.	./.	./.	./.	./.	./.	./.	./.	./.	./.	./.	./.	./.	./.	./.	./.	./.	./.	./.	./.	./.	./.	./.	./.	./.	./.
1.0_contig_30815	84	C	A	155.86	0/0	./.	1/1	./.	./.	./.	./.	./.	./.	./.	./.	./.	./.	./.	./.	./.	./.	./.	./.	./.	./.	./.	./.	./.	./.	./.	./.	./.	./.	./.	./.	./.	./.	./.	./.	./.	./.	./.	./.	./.	./.	./.	./.	./.	./.
1.0_contig_30961	99	A	T	333.65	0/0	./.	1/1	0/0	0/0	0/0	./.	0/0	0/0	0/0	./.	0/0	0/0	0/0	./.	0/0	./.	./.	0/0	0/0	0/0	./.	0/0	0/0	0/0	./.	0/0	0/0	0/0	./.	./.	./.	./.	./.	./.	./.	./.	./.	./.	./.	./.	./.	./.	./.	0/0
1.0_contig_31813	19	C	T	459.87	0/0	./.	1/1	0/0	./.	0/0	./.	0/0	./.	./.	./.	0/0	./.	./.	./.	0/0	0/0	0/0	./.	0/0	./.	./.	./.	./.	0/0	./.	0/0	0/0	./.	./.	./.	./.	./.	./.	./.	./.	./.	./.	./.	./.	./.	./.	./.	./.	./.
1.0_contig_31813	35	G	A	1106.31	0/0	0/0	1/1	0/0	./.	0/0	./.	0/0	./.	./.	./.	0/0	./.	./.	./.	0/0	0/0	0/0	./.	0/0	./.	./.	./.	./.	0/0	./.	0/0	0/0	./.	./.	./.	./.	./.	./.	./.	./.	./.	./.	./.	./.	./.	./.	./.	./.	./.
1.0_contig_32171	92	C	T	57.53	0/0	./.	1/1	./.	./.	./.	0/0	./.	0/0	0/0	./.	./.	./.	./.	./.	./.	./.	./.	0/0	./.	./.	./.	./.	./.	./.	./.	./.	./.	./.	./.	./.	./.	0/0	./.	./.	0/0	./.	./.	./.	./.	./.	./.	./.	./.	./.
1.0_contig_32171	101	C	T	8459.75	1/1	./.	0/0	./.	./.	./.	0/1	./.	1/1	1/1	./.	./.	./.	./.	./.	./.	./.	./.	1/1	./.	./.	./.	./.	./.	./.	./.	./.	./.	./.	./.	./.	./.	1/1	./.	./.	1/1	./.	./.	./.	./.	./.	./.	./.	./.	./.
1.0_contig_32919	130	C	A	325.26	0/0	./.	1/1	./.	./.	./.	./.	./.	0/0	./.	./.	./.	./.	./.	./.	./.	0/0	./.	./.	0/0	./.	./.	./.	./.	./.	./.	0/0	./.	./.	./.	0/0	./.	./.	./.	./.	./.	./.	./.	./.	./.	./.	./.	./.	./.	./.
1.0_contig_33553	115	C	A	329.4	1/1	./.	0/0	./.	./.	0/0	./.	0/0	0/0	./.	./.	0/0	./.	./.	./.	./.	./.	0/0	0/0	./.	./.	./.	0/0	./.	0/0	./.	./.	0/0	./.	./.	./.	./.	./.	./.	0/0	0/0	./.	./.	./.	./.	./.	./.	./.	./.	0/0
1.0_contig_33717	12	T	C	200.4	1/1	./.	0/0	./.	./.	0/0	./.	./.	./.	./.	./.	./.	./.	./.	./.	./.	./.	./.	./.	./.	./.	./.	./.	./.	0/0	./.	0/0	0/0	./.	./.	./.	./.	./.	./.	./.	./.	./.	./.	./.	./.	./.	./.	./.	./.	./.
1.0_contig_33717	111	C	T	3685.39	0/0	./.	1/1	1/1	./.	0/0	./.	0/0	./.	0/0	./.	./.	./.	./.	./.	./.	./.	./.	0/1	./.	0/0	1/1	./.	./.	0/1	./.	1/1	1/1	./.	0/0	./.	./.	./.	0/0	./.	./.	./.	./.	./.	./.	./.	./.	0/0	./.	./.
1.0_contig_34139	59	C	T	1196.24	0/0	./.	1/1	./.	./.	./.	./.	./.	./.	./.	./.	1/1	./.	./.	0/0	./.	./.	./.	1/1	./.	./.	0/0	1/1	./.	./.	./.	0/0	0/0	1/1	./.	./.	./.	0/1	1/1	./.	./.	./.	./.	./.	./.	./.	./.	./.	./.	./.
1.0_contig_34139	60	A	G	116.96	0/0	./.	1/1	./.	./.	./.	./.	./.	0/0	./.	./.	0/0	./.	0/0	0/0	./.	./.	./.	0/0	./.	./.	0/0	1/1	./.	./.	./.	0/0	0/0	./.	./.	./.	./.	0/0	0/0	./.	./.	./.	./.	./.	./.	./.	./.	./.	./.	./.
1.0_contig_34139	67	C	T	576.08	0/0	./.	1/1	./.	./.	./.	./.	./.	0/0	./.	./.	0/0	./.	0/0	0/0	./.	./.	./.	0/0	./.	./.	0/0	1/1	./.	./.	./.	0/0	0/0	0/0	./.	./.	./.	1/1	0/0	./.	./.	./.	./.	./.	./.	./.	./.	./.	./.	./.
1.0_contig_34479	78	C	T	1230.06	0/0	0/0	1/1	./.	./.	./.	0/0	0/0	0/0	./.	./.	./.	./.	./.	./.	0/0	0/0	./.	0/0	./.	./.	./.	./.	0/0	./.	0/0	./.	./.	./.	./.	./.	0/0	./.	./.	./.	./.	0/0	./.	./.	./.	0/0	./.	./.	./.	./.
1.0_contig_34898	53	G	A	2263.95	0/0	./.	1/1	./.	0/0	0/0	0/0	0/0	0/0	0/1	0/0	0/0	./.	./.	0/0	0/0	./.	0/0	0/0	0/0	./.	./.	0/0	./.	0/0	./.	./.	./.	./.	0/0	0/0	./.	./.	0/1	0/0	./.	./.	./.	0/0	./.	./.	./.	./.	./.	1/1
1.0_contig_34898	82	A	G	3757.98	0/0	./.	1/1	./.	./.	./.	0/0	0/1	0/0	1/1	0/1	./.	./.	./.	./.	0/0	./.	./.	0/0	0/0	./.	./.	./.	./.	0/0	./.	./.	./.	./.	./.	./.	./.	./.	1/1	1/1	./.	./.	./.	./.	./.	./.	./.	./.	./.	1/1
1.0_contig_34898	100	A	G	3078.16	0/0	0/0	1/1	./.	./.	./.	./.	./.	./.	./.	./.	./.	./.	./.	./.	./.	./.	./.	./.	./.	./.	./.	./.	./.	0/1	./.	./.	./.	./.	./.	./.	./.	./.	1/1	1/1	./.	./.	./.	./.	./.	./.	./.	./.	./.	1/1
1.0_contig_34898	104	A	G	839.65	1/1	0/0	0/0	./.	./.	./.	./.	./.	./.	./.	./.	./.	./.	./.	./.	./.	./.	./.	./.	./.	./.	./.	./.	./.	0/0	./.	./.	./.	./.	./.	./.	./.	./.	0/0	1/1	./.	./.	./.	./.	./.	./.	./.	./.	./.	0/0
1.0_contig_34898	121	T	G	2343.69	0/0	0/0	1/1	./.	./.	./.	./.	./.	./.	./.	./.	./.	./.	./.	./.	./.	./.	./.	./.	./.	./.	./.	./.	./.	0/0	./.	./.	./.	./.	./.	./.	./.	./.	1/1	0/0	./.	./.	./.	./.	./.	./.	./.	./.	./.	1/1
1.0_contig_34898	125	T	C	62.1	1/1	1/1	0/0	./.	./.	./.	./.	./.	./.	./.	./.	./.	./.	./.	./.	./.	./.	./.	./.	./.	./.	./.	./.	./.	0/0	./.	./.	./.	./.	./.	./.	./.	./.	0/0	0/0	./.	./.	./.	./.	./.	./.	./.	./.	./.	0/0
1.0_contig_34898	130	C	T	151.88	1/1	0/0	0/0	./.	./.	./.	./.	./.	./.	./.	./.	./.	./.	./.	./.	./.	./.	./.	./.	./.	./.	./.	./.	./.	0/0	./.	./.	./.	./.	./.	./.	./.	./.	0/0	0/0	./.	./.	./.	./.	./.	./.	./.	./.	./.	0/0
1.0_contig_37072	76	A	G	4463.9	0/0	./.	1/1	./.	./.	./.	0/0	0/0	0/0	0/0	./.	./.	./.	0/1	./.	0/0	0/0	0/0	0/1	0/1	./.	0/0	0/0	./.	0/0	./.	./.	0/0	0/1	0/0	./.	./.	0/0	./.	1/1	0/0	0/0	./.	1/1	./.	./.	./.	./.	./.	./.
1.0_contig_37382	96	A	G	606.93	0/0	0/0	1/1	./.	./.	./.	./.	./.	0/0	./.	0/0	./.	./.	0/0	./.	./.	./.	./.	./.	./.	./.	0/0	./.	0/0	0/0	0/0	0/0	./.	0/0	./.	0/0	./.	./.	./.	./.	./.	./.	./.	0/0	0/0	./.	./.	0/0	./.	./.
1.0_contig_37560	42	C	T	1741.64	0/0	./.	1/1	./.	./.	./.	0/0	./.	./.	./.	./.	./.	./.	./.	./.	./.	./.	./.	./.	./.	./.	./.	./.	./.	./.	./.	./.	0/0	./.	./.	./.	./.	./.	./.	./.	./.	./.	./.	./.	./.	./.	./.	./.	./.	./.
1.0_contig_37560	68	G	A	1713.36	0/0	./.	1/1	./.	./.	./.	./.	./.	./.	./.	./.	./.	./.	0/0	./.	./.	./.	./.	./.	./.	./.	./.	./.	./.	./.	./.	./.	0/0	./.	./.	./.	./.	./.	./.	./.	./.	./.	./.	./.	./.	./.	./.	./.	./.	./.
1.0_contig_37560	83	T	A	1716.36	0/0	./.	1/1	./.	./.	./.	./.	./.	./.	./.	./.	./.	./.	0/0	./.	./.	./.	./.	./.	./.	./.	./.	./.	./.	./.	./.	./.	0/0	./.	./.	./.	./.	./.	./.	./.	./.	./.	./.	./.	./.	./.	./.	./.	./.	./.
1.0_contig_37560	97	C	T	1690.36	0/0	./.	1/1	./.	./.	./.	./.	./.	./.	./.	./.	./.	./.	0/0	./.	./.	./.	./.	./.	./.	./.	./.	./.	./.	./.	./.	./.	0/0	./.	./.	./.	./.	./.	./.	./.	./.	./.	./.	./.	./.	./.	./.	./.	./.	./.
1.0_contig_37560	100	C	T	1688.69	0/0	./.	1/1	./.	./.	./.	./.	./.	./.	./.	./.	./.	./.	0/0	./.	./.	./.	./.	./.	./.	./.	./.	./.	./.	./.	./.	./.	0/0	./.	./.	./.	./.	./.	./.	./.	./.	./.	./.	./.	./.	./.	./.	./.	./.	./.
1.0_contig_37560	109	C	T	1626.35	0/0	./.	1/1	./.	./.	./.	./.	./.	./.	./.	./.	./.	./.	0/0	./.	./.	./.	./.	./.	./.	./.	./.	./.	./.	./.	./.	./.	0/0	./.	./.	./.	./.	./.	./.	./.	./.	./.	./.	./.	./.	./.	./.	./.	./.	./.
1.0_contig_37560	120	C	T	1522.37	0/0	./.	1/1	./.	./.	./.	./.	./.	./.	./.	./.	./.	./.	0/0	./.	./.	./.	./.	./.	./.	./.	./.	./.	./.	./.	./.	./.	0/0	./.	./.	./.	./.	./.	./.	./.	./.	./.	./.	./.	./.	./.	./.	./.	./.	./.
1.0_contig_37560	123	G	T	1528.37	0/0	./.	1/1	./.	./.	./.	./.	./.	./.	./.	./.	./.	./.	0/0	./.	./.	./.	./.	./.	./.	./.	./.	./.	./.	./.	./.	./.	0/0	./.	./.	./.	./.	./.	./.	./.	./.	./.	./.	./.	./.	./.	./.	./.	./.	./.
1.0_contig_38422	44	C	T	181.58	0/0	./.	1/1	./.	./.	0/0	0/0	0/0	0/0	0/0	./.	./.	./.	0/0	0/0	0/0	1/1	0/0	0/0	0/0	0/0	0/1	0/0	0/0	./.	0/0	./.	0/0	0/0	0/0	0/0	./.	./.	0/0	0/0	./.	./.	./.	./.	./.	./.	./.	0/0	./.	./.
1.0_contig_38422	65	G	A	35.29	0/0	0/0	1/1	./.	./.	0/0	0/0	0/0	0/0	0/0	./.	0/0	./.	0/0	0/0	0/0	0/0	0/0	0/0	1/1	0/0	0/0	0/0	0/0	0/0	0/0	./.	0/0	0/0	0/0	0/0	./.	./.	0/0	0/0	./.	./.	0/0	./.	./.	./.	./.	0/0	./.	./.
1.0_contig_38460	23	C	T	455.04	0/0	0/0	1/1	./.	0/0	0/0	./.	0/0	0/0	0/0	0/0	0/0	./.	0/0	./.	0/0	0/0	./.	0/0	0/0	./.	./.	0/0	1/1	./.	./.	./.	0/0	./.	./.	./.	./.	./.	./.	./.	./.	0/0	./.	./.	./.	./.	./.	0/0	./.	./.
1.0_contig_38460	51	C	T	336.14	0/0	1/1	1/1	./.	0/0	0/0	./.	0/0	0/0	0/0	0/0	./.	./.	0/0	./.	0/0	0/0	./.	0/0	0/0	./.	./.	0/0	0/0	./.	./.	./.	0/0	./.	./.	./.	./.	./.	./.	0/0	./.	0/0	./.	./.	./.	./.	./.	0/0	./.	./.
1.0_contig_38460	69	C	T	289.48	0/0	0/0	1/1	./.	./.	0/0	./.	0/0	0/0	0/0	0/0	./.	./.	0/0	./.	./.	0/0	./.	./.	0/0	./.	./.	0/0	0/0	./.	./.	./.	0/0	./.	./.	./.	./.	./.	./.	0/0	./.	0/0	./.	./.	./.	./.	./.	0/0	./.	./.
1.0_contig_38460	72	T	C	814.27	0/0	0/0	1/1	./.	./.	0/0	./.	0/0	0/0	0/0	0/0	./.	./.	0/0	./.	./.	0/0	./.	./.	0/0	./.	./.	0/0	./.	./.	./.	./.	0/0	./.	./.	./.	./.	./.	./.	1/1	./.	0/0	./.	./.	./.	./.	./.	0/0	./.	./.
1.0_contig_38460	76	T	C	276.64	0/0	0/0	1/1	./.	./.	0/0	./.	0/0	0/0	./.	0/0	./.	./.	0/0	./.	./.	0/0	./.	./.	0/0	./.	./.	0/0	./.	./.	./.	./.	0/0	./.	./.	./.	./.	./.	./.	1/1	./.	0/0	./.	./.	./.	./.	./.	0/0	./.	./.
1.0_contig_38460	79	G	C	828.33	0/0	0/0	1/1	./.	./.	0/0	./.	0/0	0/0	./.	0/0	./.	./.	0/0	./.	./.	0/0	./.	./.	0/0	./.	./.	0/0	./.	./.	./.	./.	0/0	./.	./.	./.	./.	./.	./.	./.	./.	0/0	./.	./.	./.	./.	./.	0/0	./.	./.
1.0_contig_38460	81	C	T	284.62	0/0	0/0	1/1	./.	./.	0/0	./.	0/0	0/0	./.	0/0	./.	./.	0/0	./.	./.	0/0	./.	./.	0/0	./.	./.	0/0	./.	./.	./.	./.	0/0	./.	./.	./.	./.	./.	./.	0/0	./.	0/0	./.	./.	./.	./.	./.	0/0	./.	./.
1.0_contig_38460	98	G	A	444.46	0/0	0/0	1/1	./.	./.	0/0	./.	0/0	0/0	./.	0/0	./.	./.	0/0	./.	./.	0/0	./.	./.	0/0	./.	./.	0/0	./.	./.	./.	./.	0/0	./.	./.	./.	./.	./.	./.	0/0	./.	0/0	./.	./.	./.	./.	./.	0/0	./.	./.
1.0_contig_38460	102	T	A	285.68	0/0	0/0	1/1	./.	./.	0/0	./.	0/0	0/0	./.	0/0	./.	./.	0/0	./.	./.	0/0	./.	./.	0/0	./.	./.	0/0	./.	./.	./.	./.	0/0	./.	./.	./.	./.	./.	./.	0/0	./.	0/0	./.	./.	./.	./.	./.	0/0	./.	./.
1.0_contig_38989	41	G	A	197.97	1/1	./.	0/0	0/0	./.	./.	./.	./.	0/0	./.	./.	./.	./.	./.	./.	./.	./.	./.	0/0	./.	./.	./.	./.	./.	./.	./.	./.	./.	./.	./.	./.	./.	./.	./.	0/0	./.	./.	./.	0/0	./.	./.	./.	./.	./.	0/0
1.0_contig_38989	53	G	T	139.82	1/1	./.	0/0	0/0	./.	./.	./.	./.	0/0	./.	./.	./.	./.	./.	./.	./.	./.	./.	./.	./.	./.	./.	./.	./.	./.	./.	./.	./.	./.	./.	./.	./.	./.	./.	0/0	./.	./.	./.	0/0	./.	./.	./.	./.	./.	0/0
1.0_contig_38989	59	T	C	140.04	1/1	./.	0/0	0/0	./.	./.	./.	./.	0/0	./.	./.	./.	./.	./.	./.	./.	./.	./.	./.	./.	./.	./.	./.	./.	./.	./.	./.	./.	./.	./.	./.	./.	./.	./.	0/0	./.	./.	./.	0/0	./.	./.	./.	./.	./.	0/0
1.0_contig_39066	2	A	G	1455.39	1/1	0/0	0/0	./.	./.	./.	./.	./.	./.	0/0	./.	./.	1/1	./.	./.	./.	0/0	0/1	0/0	./.	./.	./.	1/1	0/1	./.	./.	./.	1/1	./.	0/0	./.	./.	./.	./.	0/0	./.	0/1	./.	./.	./.	./.	./.	0/1	./.	./.
1.0_contig_39066	65	T	C	1146.77	0/0	0/0	1/1	./.	0/0	0/0	./.	./.	0/0	0/0	./.	0/0	0/0	0/0	0/0	0/0	0/0	0/0	0/0	0/0	0/0	0/0	0/0	0/0	./.	./.	./.	0/0	0/0	1/1	./.	0/0	./.	0/0	0/0	0/0	0/0	0/0	0/0	0/0	./.	./.	0/0	0/0	0/0
1.0_contig_39066	93	A	G	3661.82	0/0	./.	1/1	./.	./.	0/0	./.	./.	0/0	0/0	./.	0/0	1/1	0/0	0/0	0/0	./.	0/0	0/0	0/1	0/0	0/0	./.	0/0	./.	./.	./.	0/0	0/0	./.	./.	./.	./.	1/1	0/0	0/0	0/0	0/0	0/1	0/0	./.	./.	0/0	1/1	./.
1.0_contig_39066	113	C	T	2412.52	0/0	./.	1/1	./.	./.	0/0	./.	./.	0/0	0/0	./.	0/0	0/0	0/1	0/0	0/0	./.	0/0	0/0	0/0	0/0	0/0	./.	0/0	./.	./.	./.	0/0	0/0	./.	./.	0/0	./.	0/0	0/0	0/0	0/0	0/0	./.	0/0	./.	./.	0/1	0/0	./.
1.0_contig_39374	61	A	G	14196.1	0/0	./.	1/1	0/0	./.	0/0	0/1	./.	0/0	0/1	./.	0/1	1/1	0/0	./.	./.	./.	0/1	0/1	0/1	0/0	0/0	./.	0/0	./.	./.	./.	0/0	0/0	0/0	./.	0/1	1/1	0/0	0/0	./.	./.	./.	./.	./.	./.	./.	1/1	./.	./.
1.0_contig_40426	37	A	G	5898.64	0/0	0/0	1/1	0/0	./.	./.	./.	0/1	0/1	1/1	0/0	./.	./.	0/0	0/0	./.	./.	0/1	0/1	./.	./.	0/0	./.	./.	0/1	./.	./.	./.	0/0	./.	./.	./.	0/1	./.	./.	0/1	./.	./.	./.	./.	./.	./.	0/0	./.	./.
1.0_contig_40426	67	C	T	45.13	0/0	0/0	1/1	0/0	./.	./.	./.	0/0	0/0	0/0	0/0	./.	./.	0/0	0/0	./.	0/0	0/0	0/0	./.	./.	0/0	./.	./.	0/0	./.	./.	./.	0/0	./.	./.	./.	0/0	./.	./.	0/1	./.	./.	./.	./.	0/0	./.	0/0	./.	./.
1.0_contig_41398	130	G	A	1715.86	0/0	0/1	1/1	1/1	1/1	./.	./.	0/1	0/1	0/0	./.	0/0	./.	./.	./.	0/1	0/0	./.	0/1	0/0	./.	./.	0/0	./.	./.	./.	1/1	0/1	./.	./.	./.	./.	./.	0/0	./.	./.	./.	./.	./.	./.	./.	./.	1/1	0/1	1/1
1.0_contig_42649	76	C	T	50810.3	0/0	./.	1/1	0/1	./.	./.	0/1	0/1	0/1	0/1	0/0	0/1	0/1	0/1	0/1	0/1	0/1	0/1	0/1	0/1	0/0	1/1	0/1	0/1	0/1	0/1	0/1	0/1	1/1	1/1	./.	1/1	1/1	0/0	0/1	./.	1/1	./.	./.	0/1	./.	1/1	0/0	0/1	./.
1.0_contig_42773	83	A	T	562.3	0/0	./.	1/1	./.	./.	./.	./.	./.	0/0	1/1	0/0	./.	0/0	0/0	./.	./.	0/0	./.	./.	./.	./.	./.	./.	./.	./.	./.	./.	0/0	./.	./.	./.	./.	0/0	./.	./.	./.	./.	./.	./.	0/0	./.	./.	./.	./.	./.
1.0_contig_42773	92	G	A	574.87	1/1	./.	0/0	./.	./.	./.	./.	./.	0/0	0/0	0/0	./.	0/1	0/0	./.	./.	0/0	./.	./.	./.	./.	./.	./.	./.	./.	./.	./.	./.	0/0	./.	./.	./.	0/0	./.	./.	./.	./.	./.	./.	0/0	./.	./.	./.	./.	./.
1.0_contig_42773	113	G	A	2409.73	0/0	./.	1/1	./.	./.	./.	./.	./.	1/1	1/1	1/1	./.	0/1	./.	./.	./.	0/0	./.	./.	./.	./.	./.	./.	./.	./.	./.	./.	./.	1/1	./.	./.	./.	0/0	./.	./.	./.	./.	./.	./.	1/1	./.	./.	./.	./.	./.
1.0_contig_42773	129	G	A	294.79	1/1	./.	0/0	./.	./.	./.	./.	./.	0/0	0/0	0/0	./.	0/0	./.	./.	./.	0/0	./.	./.	./.	./.	./.	./.	./.	./.	./.	./.	./.	0/0	./.	./.	./.	1/1	./.	./.	./.	./.	./.	./.	0/0	./.	./.	./.	./.	./.
1.0_contig_42926	66	C	T	123.46	0/0	./.	1/1	./.	0/0	0/0	./.	0/0	./.	0/0	./.	./.	./.	./.	./.	0/0	./.	./.	./.	./.	./.	./.	./.	./.	./.	./.	./.	0/0	./.	./.	./.	./.	./.	./.	./.	./.	./.	0/0	./.	./.	./.	./.	./.	./.	./.
1.0_contig_43210	72	T	C	299.76	0/0	0/0	1/1	0/0	0/0	./.	0/0	0/1	./.	./.	./.	0/1	0/0	./.	./.	./.	./.	0/0	0/0	0/1	./.	0/0	0/0	0/0	./.	./.	./.	0/0	./.	0/0	./.	0/0	./.	./.	0/0	./.	./.	./.	0/0	./.	./.	./.	1/1	./.	./.
1.0_contig_43210	83	C	T	928.95	0/0	0/0	1/1	0/0	0/0	./.	0/0	0/1	./.	./.	./.	0/1	0/0	./.	1/1	./.	./.	0/0	0/1	0/0	./.	0/0	./.	0/0	./.	./.	./.	0/1	./.	0/1	./.	0/0	./.	./.	0/0	./.	./.	./.	0/0	./.	./.	./.	0/0	./.	./.
1.0_contig_43210	92	G	T	290.63	0/0	0/0	1/1	0/0	0/0	./.	0/0	0/1	./.	./.	./.	0/0	0/0	./.	0/0	./.	./.	./.	0/0	0/1	./.	0/0	0/0	0/0	./.	./.	./.	0/0	./.	0/0	0/0	0/0	./.	./.	0/0	./.	./.	./.	0/0	./.	./.	./.	0/0	./.	./.
1.0_contig_43210	117	C	A	146.41	0/0	./.	1/1	0/0	./.	./.	1/1	0/0	./.	./.	./.	./.	./.	./.	0/0	./.	./.	./.	0/0	0/0	./.	0/0	./.	0/0	./.	./.	./.	0/0	./.	0/0	0/0	0/0	./.	./.	0/0	./.	./.	./.	0/0	./.	./.	./.	./.	./.	./.
1.0_contig_43210	122	G	T	656.04	0/0	./.	1/1	0/0	./.	./.	0/0	0/0	./.	./.	./.	./.	./.	./.	0/0	./.	./.	./.	0/0	0/0	./.	0/0	./.	./.	./.	./.	./.	0/0	./.	0/0	0/0	./.	./.	./.	1/1	./.	./.	./.	0/0	./.	./.	./.	./.	./.	./.
1.0_contig_43371	54	T	G	276.47	0/0	0/0	1/1	0/0	./.	0/0	0/0	./.	0/0	0/0	./.	0/0	./.	0/0	0/0	0/0	0/0	0/0	0/0	0/0	./.	./.	./.	0/0	0/0	0/0	./.	0/0	0/0	0/0	./.	0/0	0/0	0/0	0/0	./.	./.	./.	0/0	0/0	0/0	./.	0/0	0/0	./.
1.0_contig_43817	70	A	G	50.79	1/1	./.	0/0	0/0	./.	./.	./.	./.	0/0	0/0	./.	0/0	./.	0/0	0/0	./.	./.	0/0	0/0	0/0	./.	./.	./.	./.	0/0	./.	./.	0/0	./.	./.	./.	./.	./.	./.	./.	./.	./.	./.	0/0	./.	./.	./.	./.	./.	./.
1.0_contig_43817	74	G	C	247.47	0/0	./.	1/1	0/0	./.	./.	./.	./.	0/0	0/0	./.	0/0	./.	0/0	0/0	./.	./.	0/0	0/0	0/0	./.	./.	./.	./.	0/0	./.	./.	0/0	./.	./.	./.	./.	./.	./.	./.	./.	./.	./.	./.	./.	./.	./.	./.	./.	./.
1.0_contig_45106	109	C	T	778.69	0/0	./.	1/1	./.	0/0	./.	./.	0/0	0/0	0/0	./.	./.	0/0	./.	./.	0/0	./.	0/0	./.	0/1	0/0	./.	./.	0/0	0/0	0/0	0/0	0/0	./.	./.	./.	./.	./.	./.	./.	0/0	./.	0/0	./.	./.	./.	0/0	0/0	./.	0/0
1.0_contig_45106	132	A	G	276.45	0/0	./.	1/1	./.	./.	./.	./.	0/0	./.	0/0	./.	./.	0/0	./.	./.	./.	./.	0/0	./.	0/0	0/0	./.	./.	0/0	0/0	0/0	0/0	0/0	./.	./.	./.	./.	./.	./.	./.	0/0	./.	0/0	./.	./.	./.	0/0	./.	./.	./.
1.0_contig_45133	16	A	G	388.15	0/0	0/0	1/1	0/0	0/1	./.	0/0	0/0	0/0	0/0	0/0	0/0	0/0	0/0	0/0	0/0	0/0	0/0	0/0	0/0	./.	0/0	0/0	0/0	0/0	0/0	0/0	0/0	0/0	0/0	0/0	0/0	./.	0/0	0/0	./.	0/0	0/0	0/0	0/0	./.	./.	0/0	0/0	./.
1.0_contig_45557	43	A	G	1639.79	0/0	./.	1/1	./.	0/0	./.	./.	0/0	1/1	0/0	0/0	0/0	0/0	./.	1/1	0/1	0/0	./.	./.	./.	./.	./.	./.	./.	./.	0/0	./.	0/0	0/0	0/0	./.	./.	0/0	0/0	0/0	./.	./.	1/1	./.	./.	./.	./.	0/0	./.	./.
1.0_contig_46344	76	C	T	2324.2	0/0	0/1	1/1	0/0	0/0	./.	./.	0/0	0/0	0/0	./.	0/0	0/0	0/0	./.	0/0	0/1	0/0	0/0	0/0	0/0	0/0	0/0	0/1	0/0	0/0	0/0	0/1	0/0	0/0	./.	./.	0/0	./.	0/0	./.	0/0	./.	0/0	0/0	0/0	./.	./.	0/0	./.
1.0_contig_46344	115	G	A	2025.13	0/0	./.	1/1	0/0	0/0	./.	./.	0/0	0/0	0/0	./.	0/0	0/0	0/0	./.	0/0	0/1	0/0	0/0	./.	0/0	0/0	0/0	0/1	0/0	0/0	0/0	0/0	0/0	0/0	./.	./.	0/0	./.	0/0	./.	0/0	./.	0/0	0/1	0/0	./.	./.	./.	./.
1.0_contig_46643	80	T	A	346.21	0/0	./.	1/1	./.	./.	./.	0/0	0/0	0/0	0/0	./.	./.	./.	./.	./.	./.	./.	./.	./.	./.	./.	./.	./.	./.	./.	./.	./.	0/0	./.	./.	./.	./.	./.	0/1	0/0	./.	0/0	./.	./.	./.	./.	./.	./.	0/0	./.
1.0_contig_46643	85	G	A	346.21	0/0	./.	1/1	./.	./.	./.	0/0	0/0	0/0	0/0	./.	./.	./.	./.	./.	./.	./.	./.	./.	./.	./.	./.	./.	./.	./.	./.	./.	0/0	./.	./.	./.	./.	./.	0/1	0/0	./.	0/0	./.	./.	./.	./.	./.	./.	0/0	./.
1.0_contig_46732	96	C	T	3803.48	0/0	./.	1/1	0/0	./.	./.	0/0	0/0	0/0	0/0	0/0	0/1	./.	0/1	./.	./.	0/0	0/0	0/1	0/0	0/0	./.	./.	./.	./.	./.	0/1	0/1	0/0	./.	./.	0/0	./.	1/1	./.	0/0	./.	./.	0/1	0/0	./.	./.	0/0	0/0	./.
1.0_contig_46732	104	G	A	2188.17	0/0	./.	1/1	0/0	./.	./.	0/0	./.	0/0	0/1	0/0	0/1	./.	0/0	./.	./.	0/0	0/0	0/0	0/0	0/1	./.	./.	./.	./.	./.	0/0	0/0	0/0	./.	./.	0/0	./.	0/0	./.	0/0	./.	./.	0/0	0/0	./.	./.	0/0	0/0	./.
1.0_contig_46732	113	C	T	239	0/0	./.	1/1	0/0	./.	./.	0/0	./.	0/0	0/0	0/0	0/0	./.	0/0	./.	./.	0/0	0/0	0/0	0/0	0/0	./.	./.	./.	./.	./.	0/1	0/0	0/0	./.	./.	0/0	./.	0/0	./.	0/0	./.	./.	0/0	0/0	./.	./.	0/0	0/0	./.
1.0_contig_47190	116	A	G	256.97	0/0	0/0	1/1	0/0	0/0	0/0	0/0	0/1	0/0	0/0	./.	0/0	0/0	0/0	0/1	0/0	./.	0/0	0/0	0/1	0/0	./.	0/0	./.	0/0	0/0	./.	0/0	./.	0/0	./.	./.	./.	./.	0/0	./.	0/0	./.	./.	./.	./.	0/0	0/0	./.	0/0
1.0_contig_47190	121	C	T	385.91	0/0	0/0	1/1	0/0	0/0	./.	0/0	0/1	0/0	0/0	./.	0/0	0/0	0/0	0/1	0/0	./.	0/0	0/0	0/0	0/0	./.	0/0	./.	0/0	0/0	./.	0/0	./.	0/0	./.	./.	./.	./.	0/0	./.	./.	./.	./.	./.	./.	0/0	0/0	./.	0/0
1.0_contig_47332	81	C	A	804.23	0/0	0/0	1/1	0/0	0/0	0/0	./.	0/0	0/0	0/0	./.	0/0	0/0	0/0	./.	0/1	0/1	0/0	0/1	0/0	./.	0/0	./.	0/0	0/0	0/0	0/0	0/0	0/1	./.	0/0	0/0	0/0	0/0	0/0	0/0	0/0	0/0	0/0	0/0	0/0	./.	0/0	./.	0/0
1.0_contig_47332	94	G	A	387.01	0/0	0/0	1/1	0/0	0/0	1/1	./.	0/0	0/0	0/0	./.	0/0	0/0	0/0	./.	0/0	0/0	0/0	0/0	0/0	./.	0/0	./.	./.	0/0	0/0	0/0	0/0	0/0	./.	0/0	0/0	0/0	0/0	0/0	0/0	0/0	0/0	0/0	0/0	0/0	./.	0/0	0/0	0/0
1.0_contig_47332	128	T	C	259.13	0/0	0/0	1/1	0/0	0/0	0/0	./.	0/0	0/0	./.	./.	0/0	0/0	0/1	./.	1/1	0/0	0/0	0/0	0/0	./.	0/0	./.	./.	./.	0/0	0/0	0/1	0/0	./.	0/0	0/0	./.	1/1	0/0	0/0	./.	0/0	0/0	./.	0/0	./.	0/0	./.	./.
1.0_contig_48210	54	G	A	4212	0/0	./.	1/1	0/1	./.	./.	./.	./.	1/1	./.	./.	./.	./.	0/1	./.	./.	./.	1/1	./.	1/1	./.	1/1	0/1	./.	0/1	./.	./.	0/1	./.	./.	./.	./.	./.	1/1	1/1	1/1	./.	./.	./.	./.	./.	./.	./.	./.	./.
1.0_contig_48210	84	T	A	1070.06	0/0	./.	1/1	0/1	./.	./.	./.	./.	0/1	./.	./.	./.	./.	0/0	./.	./.	./.	0/0	./.	0/1	./.	0/0	0/0	./.	0/0	./.	./.	1/1	./.	./.	./.	./.	./.	0/0	1/1	0/0	./.	./.	./.	./.	./.	./.	./.	./.	./.
1.0_contig_48210	125	T	A	133.67	0/0	./.	1/1	0/1	./.	./.	./.	./.	0/0	./.	./.	./.	./.	0/0	./.	./.	./.	0/0	./.	0/0	./.	0/0	./.	./.	./.	./.	./.	0/0	0/0	./.	./.	./.	./.	./.	0/0	./.	./.	./.	./.	./.	./.	./.	./.	./.	./.
1.0_contig_48227	120	C	T	9896.96	0/0	0/0	1/1	0/1	./.	./.	./.	0/1	0/0	0/0	0/1	./.	1/1	./.	0/1	0/1	0/0	0/0	0/1	0/1	./.	0/0	./.	1/1	./.	./.	0/0	1/1	./.	./.	0/0	./.	1/1	./.	./.	./.	./.	./.	./.	1/1	1/1	./.	./.	./.	./.
1.0_contig_48454	36	T	C	3073.48	1/1	1/1	0/0	0/1	./.	./.	./.	1/1	1/1	1/1	./.	./.	1/1	./.	./.	./.	1/1	0/1	1/1	0/1	./.	./.	./.	./.	0/0	1/1	./.	0/1	./.	./.	./.	1/1	1/1	./.	0/0	./.	0/0	./.	0/0	./.	./.	./.	0/0	0/0	./.
1.0_contig_48454	75	T	A	347.1	0/0	0/0	1/1	0/0	0/0	./.	./.	0/0	0/0	0/0	0/0	0/0	0/0	./.	./.	0/0	0/0	0/0	0/0	0/0	./.	0/0	./.	./.	0/0	./.	./.	0/0	./.	0/0	./.	0/0	0/0	./.	./.	0/0	0/0	./.	0/0	./.	./.	0/0	./.	0/0	./.
1.0_contig_48454	98	G	A	1591.88	0/0	0/0	1/1	0/0	./.	./.	./.	0/0	./.	0/0	1/1	0/0	0/0	./.	./.	0/0	0/0	0/1	0/0	0/1	./.	0/0	./.	./.	./.	./.	./.	0/0	./.	0/0	./.	1/1	1/1	./.	./.	0/0	./.	./.	0/1	./.	./.	./.	./.	./.	./.
1.0_contig_48656	109	T	C	2251.47	0/0	./.	1/1	1/1	./.	./.	./.	./.	1/1	./.	./.	./.	./.	./.	./.	0/0	0/0	./.	0/0	./.	./.	0/1	./.	./.	./.	1/1	./.	0/1	./.	./.	./.	./.	./.	./.	./.	./.	1/1	./.	./.	./.	./.	./.	1/1	./.	0/0
1.0_contig_48656	110	C	A	1953.93	0/0	./.	1/1	0/1	./.	./.	./.	./.	0/1	./.	./.	./.	./.	./.	./.	0/0	./.	./.	0/0	./.	./.	0/1	./.	./.	./.	1/1	./.	0/1	./.	./.	./.	./.	./.	./.	./.	./.	1/1	./.	./.	./.	./.	./.	1/1	./.	0/1
1.0_contig_48915	52	C	T	369.94	0/0	./.	1/1	./.	./.	0/0	0/0	0/0	0/0	0/0	./.	0/0	./.	./.	./.	./.	0/0	./.	0/1	0/0	0/0	0/0	0/0	./.	./.	./.	0/0	0/0	0/0	./.	./.	./.	./.	./.	0/0	0/0	0/0	./.	0/0	./.	./.	./.	./.	./.	./.
1.0_contig_50278	31	C	T	5068.32	0/0	./.	1/1	./.	./.	./.	./.	./.	./.	./.	./.	./.	0/0	0/1	./.	0/0	0/0	0/0	0/0	./.	./.	1/1	./.	./.	./.	./.	./.	0/1	./.	./.	./.	1/1	./.	1/1	./.	./.	./.	./.	./.	1/1	./.	./.	./.	./.	./.
1.0_contig_51860	14	C	T	1025.68	1/1	./.	0/0	./.	0/0	./.	0/0	./.	0/0	./.	./.	0/0	./.	./.	./.	./.	./.	0/0	./.	0/0	./.	0/0	./.	0/0	0/0	0/0	./.	0/0	./.	./.	./.	./.	./.	./.	0/0	./.	./.	./.	./.	./.	./.	./.	./.	./.	./.
1.0_contig_51860	16	T	C	6542.05	0/0	./.	1/1	./.	0/0	./.	1/1	./.	0/1	./.	./.	0/1	./.	./.	./.	./.	./.	1/1	./.	1/1	./.	1/1	./.	1/1	0/1	1/1	./.	1/1	./.	./.	./.	./.	./.	./.	1/1	./.	./.	./.	./.	./.	./.	./.	./.	./.	./.
1.0_contig_51860	24	C	G	225.4	0/0	./.	1/1	./.	0/0	./.	0/0	./.	0/0	0/0	./.	0/0	0/0	0/0	./.	./.	./.	0/0	./.	0/0	./.	0/0	./.	0/0	0/0	0/0	./.	0/0	./.	./.	./.	./.	./.	./.	0/0	./.	./.	./.	./.	./.	./.	./.	./.	./.	./.
1.0_contig_51973	116	C	T	168.46	0/0	./.	1/1	./.	./.	./.	./.	./.	./.	0/0	./.	0/0	./.	./.	./.	0/0	./.	./.	./.	./.	./.	0/0	./.	./.	./.	./.	./.	0/0	./.	./.	./.	./.	./.	./.	./.	./.	./.	./.	./.	./.	./.	./.	./.	./.	./.
1.0_contig_51973	118	G	A	2341.93	1/1	./.	0/0	./.	./.	./.	./.	./.	./.	0/1	./.	0/0	./.	./.	./.	1/1	./.	./.	./.	./.	./.	0/0	./.	./.	./.	./.	./.	0/0	./.	./.	./.	./.	./.	./.	./.	./.	./.	./.	./.	./.	./.	./.	./.	./.	./.
1.0_contig_51973	126	G	A	1744.67	0/0	./.	1/1	./.	./.	./.	./.	./.	./.	0/0	./.	1/1	./.	./.	./.	0/0	./.	./.	./.	./.	./.	1/1	./.	./.	./.	./.	./.	0/1	./.	./.	./.	./.	./.	./.	./.	./.	./.	./.	./.	./.	./.	./.	./.	./.	./.
1.0_contig_52517	106	G	A	172.63	0/0	0/0	1/1	0/0	0/0	./.	0/0	0/0	0/0	0/0	./.	0/0	1/1	0/0	0/0	0/0	0/0	0/0	0/0	0/0	0/0	0/0	0/0	0/0	0/0	./.	0/0	0/0	0/0	0/0	0/0	./.	./.	0/0	0/0	0/0	./.	0/0	./.	0/0	./.	./.	0/0	0/0	./.
1.0_contig_54205	26	G	A	13259.7	1/1	./.	0/0	1/1	./.	./.	0/0	./.	1/1	./.	./.	1/1	./.	./.	./.	0/0	./.	./.	1/1	1/1	./.	./.	./.	./.	1/1	./.	./.	1/1	./.	./.	./.	./.	./.	./.	./.	./.	./.	./.	./.	./.	./.	0/0	./.	./.	./.
1.0_contig_54239	96	C	T	191.44	0/0	./.	1/1	./.	./.	./.	./.	./.	./.	./.	./.	./.	./.	./.	./.	./.	./.	./.	./.	./.	./.	./.	./.	./.	./.	./.	./.	./.	./.	./.	./.	./.	./.	./.	./.	./.	./.	./.	./.	./.	./.	./.	./.	./.	./.
1.0_contig_54239	110	G	A	40.14	0/0	./.	1/1	./.	./.	./.	./.	./.	./.	./.	./.	./.	./.	./.	./.	./.	./.	./.	./.	./.	./.	./.	./.	./.	./.	./.	./.	./.	./.	./.	./.	./.	./.	./.	./.	./.	./.	./.	./.	./.	./.	./.	./.	./.	./.
1.0_contig_55974	34	A	G	323.88	1/1	./.	0/0	0/0	./.	./.	./.	./.	./.	./.	./.	./.	./.	./.	./.	./.	./.	./.	./.	./.	./.	./.	./.	./.	./.	./.	./.	./.	./.	./.	./.	./.	./.	./.	./.	./.	./.	./.	./.	./.	./.	./.	./.	./.	./.
1.0_contig_55974	62	T	C	738.74	0/0	0/0	1/1	0/0	0/1	./.	0/0	./.	./.	0/0	./.	./.	./.	0/0	./.	0/0	0/0	./.	0/0	0/1	./.	./.	./.	./.	./.	./.	./.	0/0	./.	./.	./.	./.	./.	./.	./.	./.	./.	0/0	./.	0/0	./.	./.	./.	./.	./.
1.0_contig_57206	97	G	A	6055.7	0/0	./.	1/1	1/1	./.	./.	./.	0/1	./.	0/1	./.	./.	./.	1/1	./.	./.	./.	./.	./.	0/0	./.	./.	./.	0/0	./.	./.	0/0	0/1	./.	./.	./.	./.	./.	./.	0/0	./.	./.	./.	./.	./.	./.	./.	./.	./.	1/1
1.0_contig_57206	103	T	C	5403.34	0/0	./.	1/1	1/1	./.	./.	./.	0/1	1/1	0/1	./.	./.	./.	1/1	./.	1/1	./.	./.	./.	0/0	./.	./.	./.	0/0	./.	./.	0/0	0/1	./.	./.	./.	./.	./.	./.	0/0	./.	./.	./.	./.	./.	./.	./.	./.	./.	0/0
1.0_contig_58298	24	C	A	1152.07	0/0	0/0	1/1	0/0	0/0	./.	./.	0/1	./.	./.	./.	./.	./.	./.	./.	./.	0/0	./.	./.	./.	./.	0/0	0/0	./.	./.	0/0	./.	0/0	./.	./.	./.	./.	./.	0/0	./.	./.	./.	./.	./.	./.	./.	./.	0/0	./.	./.
1.0_contig_58298	42	G	A	9934.14	1/1	0/0	0/0	./.	1/1	./.	0/0	0/0	./.	./.	./.	./.	./.	./.	./.	./.	0/0	1/1	./.	./.	./.	0/0	0/0	./.	./.	1/1	./.	0/1	./.	./.	./.	./.	./.	1/1	./.	./.	./.	./.	./.	./.	./.	./.	0/0	./.	./.
1.0_contig_58298	68	G	A	920.45	0/0	0/0	1/1	./.	0/0	./.	./.	0/0	./.	./.	./.	./.	./.	./.	./.	./.	0/0	0/0	./.	./.	./.	0/0	0/0	./.	./.	0/0	0/0	0/0	./.	./.	./.	./.	./.	0/0	./.	./.	./.	./.	./.	./.	./.	./.	0/0	./.	./.
1.0_contig_58298	73	G	A	12893.3	0/0	1/1	1/1	./.	1/1	./.	./.	0/0	./.	./.	./.	./.	./.	./.	./.	./.	./.	0/0	./.	./.	./.	1/1	./.	./.	./.	0/0	0/0	1/1	./.	./.	./.	./.	./.	0/0	./.	./.	./.	./.	./.	./.	./.	./.	1/1	./.	./.
1.0_contig_58298	90	A	T	1508.63	0/0	0/0	1/1	./.	0/0	./.	./.	0/0	./.	./.	./.	./.	./.	./.	./.	./.	./.	0/0	./.	./.	./.	0/0	./.	./.	./.	0/0	0/0	0/0	./.	./.	./.	./.	./.	0/0	./.	./.	./.	./.	./.	./.	./.	./.	1/1	./.	./.
1.0_contig_58625	22	T	G	825.93	1/1	./.	0/0	./.	./.	./.	./.	1/1	./.	./.	./.	./.	0/0	0/0	./.	0/0	./.	./.	./.	0/1	./.	./.	./.	./.	0/1	./.	./.	1/1	0/0	./.	./.	./.	./.	./.	./.	./.	./.	./.	./.	./.	./.	./.	./.	0/0	./.
1.0_contig_58625	56	C	T	158.32	1/1	./.	0/0	./.	./.	./.	./.	0/0	./.	./.	./.	./.	0/0	0/0	0/0	1/1	./.	./.	./.	0/0	./.	./.	./.	./.	0/0	./.	./.	0/0	0/0	./.	./.	./.	./.	./.	./.	./.	./.	./.	./.	./.	./.	./.	./.	0/0	./.
1.0_contig_58625	61	A	G	1446.9	1/1	./.	0/0	./.	./.	./.	./.	1/1	./.	./.	./.	./.	1/1	0/0	0/0	0/0	./.	./.	./.	0/0	./.	./.	./.	./.	0/1	./.	./.	1/1	1/1	./.	./.	./.	./.	./.	./.	./.	./.	./.	./.	./.	./.	./.	./.	0/0	./.
1.0_contig_58651	12	T	C	2765.2	1/1	./.	0/0	./.	./.	./.	./.	./.	./.	./.	./.	1/1	./.	1/1	./.	./.	1/1	./.	./.	./.	0/0	./.	./.	0/0	./.	./.	./.	0/0	./.	./.	./.	./.	./.	./.	./.	./.	1/1	./.	0/1	./.	./.	./.	./.	1/1	./.
1.0_contig_58878	115	C	T	45163.5	1/1	1/1	0/0	1/1	./.	0/0	0/1	1/1	1/1	1/1	./.	0/1	1/1	0/0	1/1	1/1	0/1	./.	1/1	1/1	1/1	1/1	1/1	./.	0/1	./.	1/1	0/1	1/1	./.	./.	0/1	0/0	1/1	./.	./.	0/1	./.	0/0	1/1	./.	./.	./.	0/1	./.
1.0_contig_58963	78	A	G	8404.51	1/1	./.	0/0	./.	1/1	./.	./.	./.	0/0	./.	1/1	0/1	1/1	./.	./.	0/1	0/1	0/0	1/1	0/0	1/1	./.	./.	./.	1/1	./.	1/1	0/0	./.	./.	./.	1/1	./.	./.	./.	1/1	0/0	./.	./.	./.	./.	./.	./.	./.	1/1
1.0_contig_59388	96	G	A	244.39	0/0	0/0	1/1	0/0	./.	./.	./.	0/0	./.	0/0	./.	0/0	./.	./.	./.	./.	./.	0/0	0/0	./.	./.	0/0	./.	./.	./.	./.	./.	0/0	./.	0/0	./.	./.	./.	./.	./.	0/0	./.	./.	./.	0/0	./.	./.	0/0	./.	./.
1.0_contig_59388	105	C	T	237.47	0/0	0/0	1/1	0/0	./.	./.	./.	0/0	0/0	0/0	./.	0/0	./.	./.	./.	./.	./.	0/0	0/0	./.	./.	0/0	./.	./.	./.	./.	./.	0/0	./.	0/0	./.	./.	./.	./.	./.	0/0	./.	./.	./.	0/0	./.	./.	0/0	./.	./.
1.0_contig_59565	96	C	T	2190.05	0/0	0/1	1/1	0/1	./.	0/0	0/0	0/0	0/1	0/0	./.	0/0	./.	0/0	./.	0/0	0/0	0/0	0/0	0/0	./.	0/0	0/1	0/0	0/0	./.	./.	0/0	0/0	0/1	./.	0/1	0/1	./.	0/0	./.	./.	0/0	0/1	0/0	./.	./.	0/0	0/0	0/0
1.0_contig_59794	43	G	C	152.43	0/0	./.	1/1	./.	./.	0/0	0/0	0/0	0/0	./.	./.	./.	./.	./.	./.	0/0	./.	./.	./.	0/0	./.	./.	./.	./.	./.	./.	./.	./.	0/0	./.	./.	0/0	0/0	./.	0/0	./.	./.	./.	./.	./.	./.	./.	0/0	./.	./.
1.0_contig_59832	112	T	C	133.43	1/1	./.	0/0	1/1	./.	./.	./.	./.	./.	1/1	./.	./.	0/0	./.	./.	./.	./.	./.	0/0	./.	./.	./.	./.	./.	./.	0/0	./.	./.	./.	./.	./.	./.	./.	./.	./.	./.	./.	./.	./.	./.	./.	./.	./.	./.	./.
1.0_contig_59832	123	G	T	98.63	1/1	./.	0/0	0/0	./.	./.	./.	./.	./.	0/0	./.	./.	0/0	./.	./.	./.	./.	./.	0/0	./.	./.	./.	./.	./.	./.	1/1	./.	./.	./.	./.	./.	./.	./.	./.	./.	./.	./.	./.	./.	./.	./.	./.	./.	./.	./.
1.0_contig_60766	126	G	T	828.23	0/0	1/1	1/1	./.	0/1	0/0	./.	./.	0/0	./.	./.	./.	./.	1/1	./.	./.	./.	./.	./.	./.	./.	0/0	./.	1/1	./.	0/0	./.	0/0	0/1	./.	./.	0/0	./.	0/0	./.	0/1	./.	./.	1/1	./.	./.	./.	./.	0/1	./.
1.0_contig_60766	127	A	T	1030.69	1/1	0/0	0/0	./.	0/1	1/1	./.	./.	1/1	./.	./.	./.	./.	0/0	./.	./.	./.	./.	./.	./.	./.	0/1	./.	0/0	./.	0/1	./.	0/1	0/1	./.	./.	0/0	./.	./.	./.	0/1	./.	./.	0/0	./.	./.	./.	./.	0/1	./.
1.0_contig_62043	41	C	T	10002	0/0	0/0	1/1	0/0	./.	0/0	0/0	0/1	0/0	0/0	./.	0/1	0/1	0/1	./.	1/1	0/0	0/1	0/1	0/1	0/0	0/0	0/0	0/0	0/0	./.	0/1	0/0	0/1	0/0	./.	0/0	./.	0/1	0/0	1/1	0/1	./.	0/0	0/0	0/0	0/1	0/0	./.	0/1
1.0_contig_62215	104	A	G	3998.25	0/0	./.	1/1	./.	1/1	./.	./.	0/0	1/1	1/1	./.	0/0	./.	./.	./.	./.	0/0	./.	1/1	./.	0/0	./.	0/0	0/0	1/1	./.	./.	0/0	1/1	./.	./.	./.	./.	./.	0/0	./.	./.	./.	./.	1/1	./.	./.	0/0	1/1	./.
1.0_contig_62215	120	C	T	209.54	0/0	./.	1/1	./.	0/0	./.	./.	0/0	./.	0/0	./.	0/0	./.	./.	./.	./.	0/0	./.	0/0	./.	0/1	./.	0/0	0/0	0/0	./.	./.	0/0	0/0	./.	./.	./.	./.	./.	0/0	./.	./.	./.	./.	./.	./.	./.	./.	./.	./.
1.0_contig_63403	107	G	A	527.9	0/0	0/0	1/1	0/0	./.	./.	./.	./.	0/0	./.	./.	./.	./.	./.	./.	./.	0/1	0/0	./.	0/0	0/0	0/0	0/0	0/0	0/0	./.	./.	./.	0/0	./.	./.	./.	./.	./.	0/0	./.	./.	./.	0/0	./.	./.	./.	./.	./.	0/0
1.0_contig_63407	38	G	A	1090.79	1/1	./.	0/0	./.	./.	./.	./.	./.	./.	./.	./.	./.	./.	./.	./.	./.	./.	./.	0/0	./.	./.	./.	0/0	./.	0/0	./.	./.	./.	./.	./.	./.	./.	./.	1/1	./.	./.	./.	./.	./.	./.	./.	./.	0/0	./.	0/0
1.0_contig_63407	64	C	T	1659.6	0/0	./.	1/1	./.	./.	./.	./.	./.	./.	./.	./.	./.	./.	./.	./.	./.	0/0	./.	./.	./.	./.	./.	0/0	./.	0/0	./.	./.	./.	./.	./.	./.	./.	./.	0/0	./.	./.	./.	./.	./.	./.	./.	./.	./.	./.	0/0
1.0_contig_63407	67	A	T	1655.42	0/0	./.	1/1	./.	./.	./.	./.	./.	./.	./.	./.	./.	./.	./.	./.	./.	0/0	./.	./.	./.	./.	./.	0/0	./.	0/0	./.	./.	./.	./.	./.	./.	./.	./.	0/1	./.	./.	./.	./.	./.	./.	./.	./.	./.	./.	0/0
1.0_contig_63407	72	C	A	8776.49	1/1	./.	0/0	./.	./.	./.	./.	./.	./.	./.	./.	./.	./.	./.	./.	./.	1/1	./.	./.	./.	./.	./.	0/0	./.	0/0	./.	./.	./.	./.	./.	./.	./.	./.	./.	./.	./.	./.	./.	./.	./.	./.	./.	./.	./.	0/0
1.0_contig_63407	74	C	T	1592.33	0/0	./.	1/1	./.	./.	./.	./.	./.	./.	./.	./.	./.	./.	./.	./.	./.	0/0	./.	./.	./.	./.	./.	0/0	./.	0/0	./.	./.	./.	./.	./.	./.	./.	./.	./.	./.	./.	./.	./.	./.	./.	./.	./.	./.	./.	0/0
1.0_contig_63407	83	A	G	1603.86	0/0	./.	1/1	./.	./.	./.	./.	./.	./.	./.	./.	./.	./.	./.	./.	./.	0/0	./.	./.	./.	./.	./.	0/0	./.	./.	./.	./.	./.	./.	./.	./.	./.	./.	./.	./.	./.	./.	./.	./.	./.	./.	./.	./.	./.	0/0
1.0_contig_63407	98	T	A	9110.08	1/1	./.	0/0	./.	./.	./.	./.	./.	./.	./.	./.	./.	./.	./.	./.	./.	1/1	./.	./.	./.	./.	./.	./.	./.	./.	./.	./.	./.	./.	./.	./.	./.	./.	./.	./.	./.	./.	./.	./.	./.	./.	./.	./.	./.	./.
1.0_contig_63595	7	A	T	8707.66	1/1	./.	0/0	./.	./.	./.	1/1	./.	1/1	1/1	./.	1/1	./.	./.	./.	./.	./.	./.	1/1	./.	./.	./.	1/1	./.	./.	./.	./.	1/1	./.	./.	./.	./.	./.	./.	1/1	./.	./.	./.	1/1	./.	./.	./.	./.	./.	./.
1.0_contig_63595	50	T	C	12376.2	1/1	./.	0/0	./.	./.	./.	./.	./.	1/1	1/1	0/1	1/1	./.	./.	1/1	./.	1/1	./.	1/1	./.	./.	./.	./.	./.	./.	./.	./.	1/1	./.	./.	./.	1/1	1/1	./.	1/1	./.	./.	./.	1/1	./.	./.	./.	./.	1/1	./.
1.0_contig_63655	61	T	A	117.12	0/0	0/0	1/1	0/0	./.	./.	0/0	0/0	0/0	./.	./.	0/0	./.	0/0	0/0	./.	./.	0/0	0/0	0/0	./.	0/0	0/0	./.	0/0	./.	0/0	0/0	./.	./.	./.	0/0	0/0	./.	0/0	./.	./.	./.	./.	./.	./.	./.	0/0	./.	./.
1.0_contig_63655	95	T	G	935.04	1/1	./.	0/0	./.	./.	./.	0/0	./.	0/0	./.	./.	./.	./.	./.	./.	./.	./.	0/0	0/0	./.	./.	./.	./.	./.	0/1	./.	./.	0/0	./.	./.	./.	./.	./.	./.	./.	./.	./.	./.	./.	./.	./.	./.	./.	./.	./.
1.0_contig_63655	121	T	C	167.04	0/0	./.	1/1	./.	./.	./.	0/0	./.	0/0	./.	./.	0/0	./.	./.	./.	./.	./.	0/0	./.	./.	./.	./.	./.	./.	0/0	./.	./.	0/1	./.	./.	./.	0/0	./.	./.	./.	./.	./.	./.	./.	./.	./.	./.	./.	./.	./.
1.0_contig_64105	5	C	T	10270.3	1/1	0/0	0/0	0/1	1/1	0/0	./.	0/0	0/1	1/1	0/1	0/1	./.	./.	0/0	0/0	./.	0/0	1/1	0/0	./.	0/1	0/0	0/0	0/1	0/0	0/1	0/1	0/0	./.	./.	0/1	./.	./.	1/1	./.	./.	./.	./.	./.	./.	./.	1/1	./.	./.
1.0_contig_64710	69	T	C	488.56	0/0	./.	1/1	0/0	./.	./.	0/0	1/1	1/1	./.	./.	./.	./.	./.	./.	./.	./.	0/0	0/0	1/1	./.	./.	./.	./.	./.	./.	1/1	./.	./.	./.	./.	0/0	./.	./.	./.	./.	./.	./.	./.	./.	0/0	./.	./.	./.	./.
1.0_contig_64723	86	T	G	509.4	0/0	0/0	1/1	0/0	./.	./.	0/0	./.	./.	./.	./.	0/0	./.	./.	./.	./.	1/1	0/1	0/0	./.	./.	./.	./.	./.	./.	./.	./.	0/0	1/1	0/0	./.	./.	./.	./.	./.	./.	./.	./.	./.	./.	./.	1/1	./.	./.	./.
1.0_contig_64723	87	T	A	583.07	0/0	0/0	1/1	0/0	./.	./.	0/0	./.	./.	./.	./.	0/0	./.	./.	./.	./.	1/1	0/0	0/0	./.	./.	./.	./.	./.	./.	./.	./.	0/0	1/1	0/0	./.	./.	./.	./.	./.	./.	./.	./.	./.	./.	./.	./.	./.	./.	./.
1.0_contig_65116	14	C	T	348.89	0/0	./.	1/1	0/0	./.	0/0	./.	0/0	0/1	./.	./.	0/0	0/0	./.	./.	./.	./.	0/0	./.	./.	0/0	./.	./.	0/0	./.	./.	./.	0/0	./.	./.	./.	./.	./.	./.	0/0	./.	./.	./.	./.	./.	./.	./.	./.	./.	./.
1.0_contig_65116	17	G	T	241.32	0/0	./.	1/1	0/0	./.	0/0	./.	0/0	0/0	./.	./.	0/0	0/0	./.	./.	./.	./.	0/0	./.	./.	0/0	./.	./.	0/0	./.	./.	./.	0/0	./.	./.	./.	./.	./.	./.	0/0	./.	./.	./.	./.	./.	./.	./.	./.	./.	./.
1.0_contig_65509	14	A	T	252.31	0/0	./.	1/1	./.	./.	./.	./.	0/0	./.	./.	./.	0/0	./.	./.	./.	./.	./.	0/0	./.	0/0	./.	./.	./.	0/0	./.	./.	0/0	./.	./.	./.	./.	./.	0/0	./.	./.	./.	./.	./.	./.	./.	./.	./.	./.	./.	./.
1.0_contig_65521	43	T	C	90.39	1/1	./.	0/0	./.	./.	./.	./.	./.	0/0	./.	./.	./.	./.	./.	./.	./.	./.	./.	0/0	./.	./.	./.	./.	./.	./.	./.	./.	./.	./.	./.	./.	./.	./.	./.	./.	./.	./.	./.	./.	./.	./.	./.	./.	./.	./.
1.0_contig_65521	44	A	G	660.23	0/0	./.	1/1	./.	./.	./.	./.	./.	0/1	./.	./.	./.	./.	./.	./.	./.	./.	./.	1/1	./.	./.	./.	./.	./.	./.	./.	./.	./.	./.	./.	./.	./.	./.	./.	./.	./.	./.	./.	./.	./.	./.	./.	./.	./.	./.
1.0_contig_65521	46	A	G	301.1	0/0	./.	1/1	./.	./.	./.	./.	./.	0/0	./.	./.	./.	./.	./.	./.	./.	./.	./.	0/0	./.	./.	./.	./.	./.	./.	./.	./.	./.	./.	./.	./.	./.	./.	./.	./.	./.	./.	./.	./.	./.	./.	./.	./.	./.	./.
1.0_contig_65521	66	T	C	238.76	1/1	./.	0/0	./.	./.	./.	./.	./.	0/0	0/1	./.	./.	./.	./.	./.	./.	./.	./.	0/0	./.	./.	./.	./.	./.	./.	./.	./.	./.	./.	./.	./.	./.	./.	./.	./.	./.	./.	./.	./.	./.	./.	./.	./.	./.	./.
1.0_contig_65521	70	G	A	188.02	1/1	./.	0/0	./.	./.	./.	./.	./.	0/0	1/1	./.	./.	./.	./.	./.	./.	./.	./.	0/0	./.	./.	./.	./.	./.	./.	./.	./.	./.	./.	./.	./.	./.	./.	./.	./.	./.	./.	./.	./.	./.	./.	./.	./.	./.	./.
1.0_contig_65521	83	T	A	1005.72	1/1	./.	0/0	./.	./.	./.	./.	./.	0/1	0/1	./.	./.	./.	./.	./.	./.	./.	./.	0/0	./.	./.	./.	./.	./.	./.	./.	./.	./.	./.	./.	./.	./.	./.	./.	./.	./.	./.	./.	./.	./.	./.	./.	./.	./.	./.
1.0_contig_66052	67	T	C	81.09	0/0	./.	1/1	./.	0/0	0/0	./.	0/0	0/0	0/0	./.	0/0	0/0	./.	0/0	./.	./.	0/0	0/0	0/0	0/0	0/0	0/0	./.	0/0	./.	0/0	0/0	0/0	0/0	0/0	0/0	./.	0/0	0/0	0/0	./.	./.	0/0	0/0	./.	./.	0/0	0/0	./.
1.0_contig_66052	127	C	T	251.25	0/0	./.	1/1	./.	./.	./.	./.	0/0	0/1	0/0	./.	0/0	0/0	./.	0/0	./.	./.	./.	0/0	0/0	0/0	0/0	0/0	./.	0/0	./.	0/0	0/0	0/0	0/0	./.	0/0	./.	0/0	0/0	0/0	./.	./.	0/0	0/0	./.	./.	0/0	0/0	./.
1.0_contig_69489	45	G	T	5795.09	0/0	./.	1/1	1/1	./.	0/1	0/0	0/1	0/0	0/1	./.	0/1	0/0	./.	0/0	0/1	0/0	./.	0/1	0/1	./.	1/1	0/0	./.	./.	0/0	./.	0/1	./.	0/0	1/1	./.	0/0	0/1	0/1	0/0	./.	./.	./.	./.	./.	./.	./.	./.	./.
1.0_contig_71101	58	G	A	120.2	0/0	./.	1/1	./.	./.	./.	./.	0/0	./.	./.	./.	./.	./.	./.	0/0	./.	./.	0/0	./.	0/0	./.	0/0	0/0	./.	./.	./.	./.	0/0	0/0	./.	./.	./.	./.	0/1	0/0	./.	./.	./.	./.	0/0	./.	./.	./.	./.	./.
1.0_contig_71786	118	G	A	429.31	0/0	./.	1/1	./.	./.	./.	./.	0/0	./.	./.	./.	./.	./.	./.	1/1	0/0	./.	0/0	./.	./.	./.	./.	./.	./.	0/0	./.	./.	./.	./.	./.	./.	./.	./.	./.	./.	0/0	./.	./.	./.	./.	./.	./.	./.	./.	./.
1.0_contig_72937	30	G	A	6767.46	0/0	0/1	1/1	0/0	0/0	./.	0/0	0/0	0/1	./.	./.	0/0	0/0	./.	0/1	0/0	0/1	0/0	0/1	0/1	./.	0/0	./.	0/0	0/0	1/1	0/0	0/0	0/0	./.	./.	0/0	0/0	0/0	1/1	0/0	0/0	./.	./.	0/0	0/0	./.	0/0	./.	0/0
1.0_contig_73563	89	G	A	15131.7	0/0	./.	1/1	1/1	./.	./.	./.	1/1	0/1	1/1	./.	1/1	./.	./.	0/1	./.	./.	0/1	1/1	0/1	./.	./.	1/1	./.	0/1	./.	./.	0/1	./.	0/1	./.	1/1	./.	./.	./.	./.	1/1	./.	./.	./.	./.	./.	1/1	./.	./.
1.0_contig_73563	118	G	A	1013.41	0/0	./.	1/1	0/0	./.	./.	./.	0/0	0/0	0/0	./.	0/0	./.	./.	./.	./.	./.	0/0	0/0	0/0	./.	./.	1/1	./.	0/0	./.	./.	0/0	./.	./.	./.	0/0	./.	./.	./.	./.	./.	./.	./.	./.	./.	./.	0/0	./.	./.
1.0_contig_73563	128	G	A	3546.85	0/0	./.	1/1	0/1	./.	./.	./.	0/1	0/1	0/1	./.	1/1	./.	./.	./.	./.	./.	1/1	0/1	0/1	./.	./.	1/1	./.	1/1	./.	./.	0/1	./.	./.	./.	0/0	./.	./.	./.	./.	./.	./.	./.	./.	./.	./.	0/0	./.	./.
1.0_contig_75379	47	T	C	2327.95	1/1	./.	0/0	./.	./.	./.	./.	./.	./.	0/0	./.	0/0	./.	./.	./.	1/1	./.	1/1	0/0	0/0	./.	./.	./.	./.	0/0	0/0	./.	./.	./.	./.	./.	./.	./.	./.	0/0	./.	./.	./.	./.	./.	./.	./.	./.	./.	./.
1.0_contig_75690	75	G	A	285.59	0/0	./.	1/1	./.	1/1	./.	./.	0/0	0/0	0/0	./.	0/0	./.	./.	0/0	./.	0/0	0/0	./.	0/0	./.	0/0	./.	0/0	./.	./.	./.	0/0	./.	./.	./.	./.	./.	./.	0/0	./.	./.	./.	./.	./.	./.	./.	1/1	./.	./.
1.0_contig_75690	92	G	C	572.62	0/0	./.	1/1	./.	0/0	./.	./.	./.	0/1	0/0	./.	0/0	./.	./.	0/0	./.	./.	0/0	./.	0/0	./.	0/0	./.	0/0	./.	./.	./.	0/0	./.	./.	./.	./.	./.	./.	0/0	./.	./.	./.	./.	./.	./.	./.	0/0	./.	./.
1.0_contig_76319	110	C	T	298.88	0/0	./.	1/1	./.	./.	./.	./.	./.	./.	0/0	0/0	0/0	./.	./.	./.	0/0	./.	./.	0/0	./.	./.	./.	0/0	0/0	./.	0/0	./.	0/0	./.	0/0	./.	0/0	./.	0/0	0/0	./.	0/0	./.	0/0	./.	./.	./.	./.	./.	./.
1.0_contig_76319	125	T	C	7511.51	0/0	./.	1/1	./.	./.	./.	./.	./.	./.	0/0	./.	0/0	./.	./.	./.	0/0	./.	./.	./.	./.	./.	./.	1/1	0/0	./.	1/1	./.	0/1	./.	1/1	./.	./.	./.	0/0	1/1	./.	0/1	./.	./.	./.	./.	./.	./.	./.	./.
1.0_contig_76319	127	T	C	116.1	0/0	./.	1/1	./.	./.	./.	./.	./.	./.	0/0	./.	0/0	./.	./.	./.	0/0	./.	./.	./.	./.	./.	./.	0/0	0/0	./.	0/0	./.	0/0	./.	0/0	./.	./.	./.	./.	0/0	./.	0/0	./.	./.	./.	./.	./.	./.	./.	./.
1.0_contig_78425	121	T	C	241.15	0/0	./.	1/1	./.	./.	./.	./.	0/0	./.	./.	./.	./.	./.	./.	0/0	./.	0/0	./.	./.	0/0	./.	./.	./.	./.	./.	./.	./.	0/0	./.	./.	./.	./.	./.	./.	0/0	./.	./.	./.	0/0	./.	./.	./.	./.	./.	./.
1.0_contig_78494	15	C	T	6133.13	0/0	0/1	1/1	./.	./.	./.	./.	0/1	1/1	1/1	./.	./.	./.	./.	0/0	./.	0/1	0/0	0/1	./.	./.	./.	./.	0/0	./.	0/1	0/1	0/1	./.	./.	./.	1/1	1/1	./.	1/1	./.	./.	./.	./.	./.	./.	./.	0/0	./.	./.
1.0_contig_78494	26	C	T	6292.16	0/0	0/1	1/1	./.	./.	./.	./.	0/1	1/1	1/1	./.	./.	./.	./.	0/0	./.	0/1	0/0	0/1	./.	./.	./.	./.	0/0	./.	0/1	0/1	0/1	./.	./.	./.	1/1	1/1	./.	1/1	./.	./.	./.	./.	./.	./.	./.	0/0	./.	./.
1.0_contig_81738	32	C	T	109.48	0/0	0/0	1/1	0/0	0/0	0/0	./.	0/0	0/0	0/0	./.	0/0	./.	1/1	0/0	0/0	./.	0/0	0/0	0/0	./.	0/0	0/0	./.	0/0	0/0	./.	0/0	0/0	./.	0/0	./.	0/0	0/0	0/0	./.	./.	./.	0/0	0/0	./.	./.	./.	./.	0/0
1.0_contig_83332	30	A	T	4378.37	0/0	./.	1/1	0/1	1/1	./.	./.	./.	0/0	0/0	./.	0/1	./.	1/1	./.	1/1	./.	./.	./.	1/1	./.	./.	./.	0/1	./.	./.	1/1	0/0	./.	./.	./.	./.	./.	./.	./.	./.	./.	./.	1/1	./.	./.	./.	./.	1/1	./.
1.0_contig_84467	16	C	T	561.5	1/1	./.	0/0	./.	./.	./.	./.	0/0	./.	0/1	./.	0/0	./.	./.	0/0	./.	0/0	./.	./.	0/0	./.	./.	./.	./.	./.	./.	./.	0/0	0/0	./.	./.	./.	./.	./.	1/1	./.	./.	./.	./.	./.	./.	./.	./.	./.	./.
1.0_contig_85938	51	T	G	2525.92	1/1	0/0	0/0	./.	./.	./.	./.	./.	./.	./.	./.	./.	./.	./.	./.	./.	0/0	./.	./.	1/1	./.	./.	./.	./.	./.	./.	./.	./.	./.	./.	./.	1/1	./.	./.	./.	./.	./.	./.	./.	./.	./.	./.	./.	./.	./.
1.0_contig_85938	59	G	A	2522.92	1/1	0/0	0/0	./.	./.	./.	./.	./.	./.	./.	./.	./.	./.	./.	./.	./.	0/0	./.	./.	1/1	./.	./.	./.	./.	./.	./.	./.	./.	./.	./.	./.	1/1	./.	./.	./.	./.	./.	./.	./.	./.	./.	./.	./.	./.	./.
1.0_contig_85938	80	G	A	2481.92	1/1	0/0	0/0	./.	./.	./.	./.	./.	./.	./.	./.	./.	./.	./.	./.	./.	0/0	./.	./.	1/1	./.	./.	./.	./.	./.	./.	./.	./.	./.	./.	./.	1/1	./.	./.	./.	./.	./.	./.	./.	./.	./.	./.	./.	./.	./.
1.0_contig_85938	83	G	A	2485.92	1/1	0/0	0/0	./.	./.	./.	./.	./.	./.	./.	./.	./.	./.	./.	./.	./.	0/0	./.	./.	1/1	./.	./.	./.	./.	./.	./.	./.	./.	./.	./.	./.	1/1	./.	./.	./.	./.	./.	./.	./.	./.	./.	./.	./.	./.	./.
1.0_contig_85938	95	G	A	2495.92	1/1	0/0	0/0	./.	./.	./.	./.	./.	./.	./.	./.	./.	./.	./.	./.	./.	0/0	./.	./.	1/1	./.	./.	./.	./.	./.	./.	./.	./.	./.	./.	./.	1/1	./.	./.	./.	./.	./.	./.	./.	./.	./.	./.	./.	./.	./.
1.0_contig_85938	99	C	T	2374.92	1/1	0/0	0/0	./.	./.	./.	./.	./.	./.	./.	./.	./.	./.	./.	./.	./.	0/0	./.	./.	1/1	./.	./.	./.	./.	./.	./.	./.	./.	./.	./.	./.	1/1	./.	./.	./.	./.	./.	./.	./.	./.	./.	./.	./.	./.	./.
1.0_contig_88702	12	A	G	1546.84	1/1	./.	0/0	./.	./.	./.	./.	1/1	./.	1/1	./.	./.	./.	./.	./.	0/1	./.	./.	0/0	0/0	./.	./.	1/1	./.	./.	./.	./.	./.	./.	./.	1/1	./.	./.	./.	./.	1/1	./.	./.	./.	1/1	./.	./.	./.	./.	./.
1.0_contig_88855	26	C	T	136.7	1/1	./.	0/0	./.	./.	./.	0/0	0/0	./.	./.	./.	./.	./.	./.	./.	0/0	./.	./.	0/0	./.	./.	./.	./.	0/0	./.	./.	0/0	./.	./.	0/0	./.	./.	./.	./.	./.	./.	./.	./.	./.	./.	./.	./.	./.	./.	./.
1.0_contig_89236	116	A	G	10651.8	0/0	./.	1/1	./.	./.	./.	1/1	0/1	1/1	./.	./.	1/1	./.	./.	0/0	1/1	1/1	./.	1/1	./.	./.	1/1	./.	./.	./.	./.	1/1	1/1	./.	./.	./.	./.	./.	./.	1/1	./.	./.	./.	./.	./.	./.	./.	./.	./.	./.
1.0_contig_91335	120	C	T	3050.34	0/0	./.	1/1	./.	./.	0/0	0/0	0/0	./.	0/1	0/0	0/0	0/0	0/0	./.	0/0	./.	./.	0/0	0/0	0/0	0/0	0/0	0/0	./.	./.	./.	0/1	0/0	./.	./.	0/0	0/0	./.	0/0	./.	./.	./.	./.	./.	./.	0/0	./.	0/0	./.
1.0_contig_93775	19	G	A	85.24	0/0	./.	1/1	./.	./.	0/0	./.	0/0	./.	./.	0/0	./.	./.	./.	./.	./.	./.	./.	./.	./.	./.	./.	./.	./.	./.	./.	./.	0/0	./.	./.	./.	./.	./.	0/0	./.	./.	./.	./.	./.	./.	./.	./.	./.	./.	./.
1.0_contig_93775	29	T	A	48.39	0/0	./.	1/1	./.	./.	0/0	./.	0/0	./.	./.	0/0	./.	./.	./.	./.	./.	./.	./.	./.	./.	./.	./.	./.	./.	./.	./.	./.	0/0	./.	./.	./.	./.	./.	0/0	./.	./.	./.	./.	./.	./.	./.	./.	./.	./.	./.
1.0_contig_95223	13	T	A	1445.94	0/0	0/0	1/1	0/0	./.	./.	0/0	0/0	./.	0/0	./.	0/0	0/0	./.	0/1	./.	./.	0/0	0/0	0/0	./.	./.	./.	0/0	0/1	0/0	0/0	0/1	0/0	0/0	./.	./.	0/0	./.	0/1	./.	./.	./.	0/0	./.	./.	./.	./.	./.	./.
1.0_contig_95483	129	A	C	529.84	0/0	1/1	1/1	./.	./.	./.	./.	./.	./.	./.	./.	0/0	0/0	./.	0/0	./.	./.	0/0	./.	0/0	0/0	0/0	0/0	./.	0/0	0/0	./.	0/0	./.	0/0	./.	0/0	./.	./.	0/0	0/0	./.	./.	./.	./.	./.	0/0	./.	0/0	./.
1.0_contig_95587	46	A	G	12862	1/1	1/1	0/0	./.	./.	./.	./.	./.	./.	./.	./.	./.	./.	1/1	./.	./.	0/0	./.	0/0	./.	./.	./.	./.	./.	./.	./.	0/1	1/1	./.	./.	./.	1/1	./.	./.	1/1	./.	./.	./.	./.	./.	./.	./.	./.	1/1	./.
1.0_contig_95587	70	A	G	11404.6	1/1	1/1	0/0	./.	./.	./.	./.	./.	./.	./.	./.	./.	./.	1/1	./.	1/1	1/1	./.	0/0	./.	./.	./.	./.	./.	./.	./.	0/1	0/1	./.	./.	./.	1/1	./.	./.	1/1	./.	./.	./.	./.	./.	./.	./.	./.	1/1	./.
1.0_contig_95587	131	C	T	2808.85	0/0	./.	1/1	./.	./.	./.	./.	./.	./.	./.	./.	./.	./.	./.	./.	./.	./.	./.	0/0	./.	./.	./.	./.	./.	./.	./.	0/1	0/0	./.	./.	./.	./.	./.	0/0	0/0	./.	./.	./.	./.	./.	./.	./.	./.	0/0	./.
1.0_contig_95836	102	C	T	183.32	0/0	./.	1/1	0/0	0/0	./.	0/0	./.	0/0	0/0	./.	0/0	0/0	./.	./.	0/0	0/0	0/0	0/0	0/0	0/0	0/0	0/0	0/0	0/0	./.	./.	0/0	0/0	./.	0/0	0/0	0/0	./.	0/0	./.	./.	./.	./.	./.	./.	0/0	./.	0/0	./.
1.0_contig_98041	103	G	A	886.67	0/0	./.	1/1	0/1	./.	./.	./.	0/0	0/0	0/0	0/0	./.	./.	0/1	./.	./.	./.	./.	0/1	0/0	./.	./.	./.	0/1	./.	./.	./.	0/0	0/0	0/0	./.	./.	./.	./.	./.	0/0	./.	./.	./.	./.	./.	./.	./.	0/0	./.
1.0_contig_98175	75	A	G	8344.1	1/1	./.	0/0	./.	./.	./.	1/1	1/1	0/1	./.	./.	./.	1/1	./.	1/1	0/0	./.	1/1	./.	1/1	./.	./.	./.	./.	./.	0/0	1/1	1/1	./.	./.	./.	./.	./.	./.	1/1	./.	./.	./.	./.	./.	./.	./.	./.	./.	./.
1.0_contig_98175	76	G	A	267.54	1/1	./.	0/0	./.	./.	./.	0/0	0/0	0/0	./.	./.	./.	0/0	./.	0/0	0/0	./.	0/0	./.	0/0	./.	./.	./.	./.	./.	0/0	0/0	0/0	./.	./.	./.	./.	./.	./.	0/0	./.	./.	./.	./.	./.	./.	./.	./.	./.	./.
1.0_contig_98175	96	G	C	122.46	1/1	./.	0/0	./.	./.	./.	0/0	0/0	0/0	./.	./.	./.	./.	./.	0/0	0/0	./.	0/0	./.	./.	./.	./.	./.	./.	./.	0/0	0/0	0/0	./.	./.	./.	0/0	./.	./.	0/0	./.	./.	./.	./.	./.	./.	./.	./.	./.	./.
1.0_contig_98175	120	C	T	122.87	1/1	./.	0/0	./.	./.	./.	0/0	0/0	0/0	./.	./.	./.	./.	./.	0/0	0/0	./.	0/0	./.	./.	./.	./.	./.	./.	./.	./.	0/0	0/0	./.	./.	./.	0/0	./.	./.	0/0	./.	./.	./.	./.	./.	./.	./.	./.	./.	./.
1.0_contig_98429	6	T	C	84.99	1/1	./.	0/0	./.	0/0	./.	./.	./.	./.	./.	./.	./.	./.	./.	./.	0/0	./.	0/0	./.	./.	./.	./.	./.	./.	./.	./.	./.	./.	./.	./.	./.	./.	./.	./.	./.	./.	./.	./.	./.	./.	./.	0/0	./.	./.	./.
1.0_contig_98429	12	G	A	2387.25	0/0	./.	1/1	./.	0/0	./.	./.	./.	./.	./.	./.	./.	./.	./.	./.	0/0	./.	1/1	./.	./.	./.	./.	./.	./.	./.	./.	./.	./.	./.	./.	./.	./.	./.	./.	./.	./.	./.	./.	./.	./.	./.	1/1	./.	./.	./.
1.0_contig_98429	22	T	C	2009.96	1/1	./.	0/0	./.	0/0	./.	./.	./.	0/0	./.	./.	./.	./.	./.	./.	0/1	./.	1/1	./.	./.	./.	./.	./.	./.	./.	./.	./.	./.	./.	./.	./.	./.	./.	./.	./.	./.	./.	./.	./.	./.	./.	0/0	./.	./.	./.
1.0_contig_99613	81	G	A	284.74	0/0	0/0	1/1	./.	0/0	./.	./.	0/0	0/0	0/0	./.	./.	0/1	./.	0/0	0/0	0/0	0/0	0/0	0/0	./.	0/0	./.	./.	./.	./.	./.	0/0	./.	./.	./.	0/0	0/0	./.	./.	./.	./.	./.	./.	./.	./.	./.	./.	./.	./.
1.0_contig_99613	94	A	G	4426.99	1/1	1/1	0/0	./.	./.	./.	./.	0/1	0/0	./.	./.	./.	0/1	./.	0/1	1/1	1/1	1/1	1/1	0/1	./.	0/0	./.	./.	./.	./.	./.	1/1	./.	./.	./.	0/0	1/1	./.	./.	./.	./.	./.	./.	./.	./.	./.	./.	./.	./.
1.0_contig_99613	109	C	T	1769.09	0/0	0/0	1/1	./.	./.	./.	./.	0/0	0/0	./.	./.	./.	0/0	./.	0/0	./.	0/0	0/0	0/1	0/0	./.	0/0	./.	./.	./.	./.	./.	0/0	./.	./.	./.	0/0	./.	./.	./.	./.	./.	./.	./.	./.	./.	./.	./.	./.	./.
1.0_contig_101266	29	G	A	334.03	0/0	./.	1/1	./.	0/0	0/0	0/0	./.	./.	./.	./.	./.	0/0	./.	./.	./.	./.	0/0	./.	0/0	./.	./.	0/0	./.	./.	./.	./.	0/0	0/0	./.	./.	./.	./.	./.	./.	./.	./.	./.	0/0	./.	0/0	./.	./.	./.	./.
1.0_contig_102494	94	C	T	136.31	0/0	./.	1/1	0/0	0/0	./.	./.	0/0	0/0	0/0	./.	./.	0/0	./.	./.	0/1	./.	./.	./.	./.	./.	./.	./.	./.	0/0	0/0	0/0	./.	./.	./.	./.	./.	0/0	./.	./.	./.	./.	./.	./.	./.	./.	./.	0/1	0/0	./.
1.0_contig_103413	41	A	T	1447.26	1/1	./.	0/0	./.	./.	./.	./.	./.	./.	0/0	./.	./.	./.	./.	./.	./.	./.	./.	./.	./.	./.	./.	./.	./.	./.	./.	./.	./.	./.	./.	./.	./.	./.	./.	./.	./.	./.	./.	1/1	./.	./.	./.	./.	1/1	./.
1.0_contig_103413	71	A	G	81.79	1/1	./.	0/0	./.	./.	./.	./.	./.	./.	0/0	./.	0/0	./.	./.	./.	./.	./.	./.	./.	0/0	./.	./.	./.	./.	./.	./.	./.	0/0	./.	./.	./.	./.	./.	./.	0/0	./.	./.	./.	0/0	./.	./.	./.	./.	0/0	./.
1.0_contig_103710	39	T	C	1074.37	0/0	0/1	1/1	./.	1/1	./.	./.	./.	./.	0/0	1/1	0/0	0/0	0/0	0/0	0/0	./.	0/1	./.	0/0	./.	./.	0/0	./.	./.	./.	./.	0/1	0/0	1/1	./.	./.	./.	./.	0/0	./.	./.	./.	./.	./.	./.	./.	./.	./.	./.
1.0_contig_103710	61	C	T	197.99	0/0	0/0	1/1	./.	0/0	./.	./.	./.	./.	0/0	0/0	0/0	0/0	./.	0/0	0/0	./.	0/0	./.	0/0	./.	./.	0/0	./.	./.	./.	./.	0/0	0/0	0/0	./.	./.	./.	./.	0/1	./.	./.	./.	0/0	./.	./.	./.	./.	./.	./.
1.0_contig_106610	110	G	A	1718.04	0/0	./.	1/1	0/0	./.	./.	./.	0/0	0/1	./.	./.	0/1	./.	0/0	./.	0/0	./.	./.	./.	./.	./.	./.	./.	0/0	0/0	0/0	0/0	0/0	./.	./.	0/1	./.	./.	./.	./.	./.	./.	./.	./.	./.	0/0	./.	0/0	./.	./.
1.0_contig_106699	13	G	A	522.13	1/1	./.	0/0	./.	./.	./.	./.	./.	./.	./.	./.	./.	./.	./.	./.	0/0	./.	./.	./.	./.	./.	./.	0/0	./.	./.	./.	./.	./.	./.	./.	./.	./.	./.	./.	0/0	./.	./.	./.	./.	./.	./.	./.	./.	./.	./.
1.0_contig_106699	24	C	T	1818.65	1/1	./.	0/0	./.	./.	./.	./.	./.	./.	0/0	./.	./.	./.	./.	./.	0/0	./.	./.	0/0	./.	./.	./.	0/0	./.	./.	./.	./.	./.	./.	./.	./.	./.	./.	./.	0/0	./.	./.	./.	./.	./.	./.	./.	./.	./.	./.
1.0_contig_106699	26	A	G	5633.69	1/1	./.	0/0	./.	./.	./.	./.	./.	./.	1/1	./.	./.	./.	./.	./.	0/0	./.	./.	1/1	./.	./.	./.	1/1	./.	./.	./.	./.	./.	./.	./.	./.	./.	./.	./.	1/1	./.	./.	./.	./.	./.	./.	./.	./.	./.	./.
1.0_contig_106699	52	T	A	516.5	1/1	./.	0/0	./.	0/0	./.	./.	./.	./.	0/0	./.	./.	./.	./.	./.	0/0	0/0	./.	0/0	./.	./.	./.	0/0	./.	./.	./.	./.	./.	./.	./.	./.	./.	./.	./.	0/0	./.	./.	./.	./.	./.	./.	./.	./.	./.	./.
1.0_contig_106699	53	G	T	486.68	1/1	./.	0/0	./.	0/0	./.	./.	./.	./.	0/0	./.	./.	./.	./.	./.	0/0	0/0	./.	0/0	./.	./.	./.	0/0	./.	./.	./.	./.	./.	./.	./.	./.	./.	./.	./.	0/0	./.	./.	./.	./.	./.	./.	./.	./.	./.	./.
1.0_contig_106699	59	G	A	634.06	1/1	./.	0/0	./.	0/0	./.	./.	./.	./.	0/0	./.	./.	./.	./.	./.	0/0	0/0	./.	0/0	./.	./.	./.	0/0	./.	./.	./.	./.	./.	./.	./.	./.	./.	./.	./.	0/0	./.	./.	./.	./.	./.	./.	./.	./.	./.	./.
1.0_contig_106699	75	T	A	718.6	1/1	./.	0/0	./.	0/0	./.	./.	./.	./.	0/0	./.	./.	./.	./.	./.	0/0	0/0	./.	0/0	./.	./.	./.	0/0	./.	./.	./.	./.	./.	./.	./.	./.	./.	./.	./.	0/0	./.	./.	./.	./.	./.	./.	./.	./.	./.	./.
1.0_contig_106699	80	C	T	693.15	0/0	./.	1/1	./.	0/0	./.	./.	./.	./.	0/0	./.	./.	./.	./.	./.	0/0	0/0	./.	0/0	./.	./.	./.	0/0	./.	./.	./.	./.	./.	./.	./.	./.	./.	./.	./.	0/0	./.	./.	./.	./.	./.	./.	./.	./.	./.	./.
1.0_contig_106699	100	G	C	1970.18	0/0	./.	1/1	./.	0/0	./.	./.	./.	./.	0/0	./.	./.	./.	./.	./.	0/0	0/0	./.	0/0	./.	./.	./.	0/0	./.	./.	./.	./.	./.	./.	./.	./.	./.	./.	./.	0/0	./.	./.	./.	./.	./.	./.	./.	./.	./.	./.
1.0_contig_106720	100	A	G	5293.69	1/1	./.	0/0	0/0	./.	1/1	./.	0/0	1/1	0/0	1/1	0/0	./.	1/1	./.	./.	0/1	0/1	1/1	1/1	./.	./.	./.	0/0	0/0	./.	./.	0/0	./.	./.	./.	./.	./.	./.	./.	./.	./.	./.	1/1	./.	./.	./.	./.	./.	./.
1.0_contig_109570	54	A	G	2146.76	1/1	0/0	0/0	1/1	./.	./.	./.	./.	./.	./.	./.	0/0	./.	0/1	./.	1/1	./.	./.	0/0	./.	./.	./.	./.	./.	./.	./.	./.	1/1	./.	./.	0/1	./.	0/0	./.	0/0	./.	./.	./.	./.	./.	./.	./.	./.	./.	./.
1.0_contig_109570	55	C	T	306.4	1/1	0/0	0/0	0/0	./.	./.	./.	./.	./.	./.	./.	0/0	./.	0/0	./.	0/0	./.	./.	0/0	./.	./.	0/0	./.	./.	./.	./.	./.	0/1	./.	./.	0/1	./.	0/0	./.	0/0	./.	./.	./.	./.	./.	./.	./.	./.	./.	./.
1.0_contig_109654	64	G	T	390.6	0/0	./.	1/1	0/0	0/0	./.	./.	./.	0/0	0/1	0/0	0/0	./.	0/0	./.	0/0	0/0	0/0	0/0	0/0	0/0	0/0	0/0	0/0	0/0	./.	./.	0/0	0/0	./.	0/0	0/0	./.	0/0	./.	./.	./.	./.	0/0	0/0	./.	./.	./.	./.	./.
1.0_contig_110062	51	G	A	689.83	0/0	0/0	1/1	0/1	./.	./.	./.	./.	./.	0/0	./.	0/0	./.	0/0	0/0	./.	./.	0/0	./.	0/0	./.	./.	./.	0/0	./.	./.	./.	./.	./.	./.	./.	0/0	0/0	./.	./.	./.	./.	./.	./.	./.	./.	./.	./.	./.	./.
1.0_contig_110062	61	C	T	745.85	0/0	0/0	1/1	0/1	./.	0/0	./.	0/0	./.	0/0	0/0	0/0	./.	1/1	0/0	./.	./.	0/0	./.	0/0	./.	./.	./.	0/0	./.	./.	./.	./.	./.	./.	./.	0/0	0/0	./.	./.	./.	./.	./.	./.	./.	./.	./.	./.	./.	./.
1.0_contig_110062	66	A	G	830.99	0/0	0/0	1/1	0/1	./.	0/0	./.	0/0	./.	0/0	0/0	0/0	./.	0/0	0/0	./.	./.	0/0	./.	0/0	./.	./.	./.	0/0	./.	./.	./.	./.	./.	./.	./.	0/0	0/0	./.	./.	./.	./.	./.	./.	./.	./.	./.	./.	./.	./.
1.0_contig_110062	73	T	C	1204.54	0/0	1/1	1/1	0/1	./.	0/0	./.	0/0	./.	0/0	0/0	0/0	./.	0/0	0/1	./.	./.	1/1	./.	0/0	./.	./.	./.	0/0	./.	./.	./.	./.	./.	./.	./.	0/0	0/0	./.	./.	./.	./.	./.	./.	./.	./.	./.	./.	./.	./.
1.0_contig_111481	60	G	A	424.17	0/0	./.	1/1	./.	./.	./.	./.	0/1	./.	./.	./.	./.	0/0	./.	./.	./.	./.	./.	./.	0/0	./.	./.	0/0	./.	./.	./.	./.	./.	./.	./.	./.	./.	./.	./.	./.	./.	./.	./.	./.	./.	./.	./.	./.	./.	./.
1.0_contig_111481	62	G	A	717.92	0/0	./.	1/1	./.	./.	./.	./.	1/1	./.	./.	./.	./.	0/0	./.	./.	./.	./.	./.	./.	0/0	./.	./.	0/0	./.	./.	./.	./.	./.	./.	./.	./.	./.	./.	./.	./.	./.	./.	./.	./.	./.	./.	./.	./.	./.	./.
1.0_contig_111481	68	C	T	242.69	0/0	./.	1/1	./.	./.	./.	./.	0/0	./.	./.	./.	./.	0/0	./.	./.	./.	./.	./.	./.	0/0	./.	./.	0/0	./.	./.	./.	./.	./.	./.	./.	./.	./.	./.	./.	./.	./.	./.	./.	./.	./.	./.	./.	./.	./.	./.
1.0_contig_112660	64	A	G	1163.45	0/0	0/0	1/1	0/0	0/0	0/0	0/0	0/0	0/0	1/1	0/0	0/0	0/0	0/1	0/0	0/0	0/0	0/0	0/0	./.	0/0	0/0	0/0	0/0	./.	./.	0/0	0/0	0/0	0/0	./.	0/0	0/0	./.	0/0	0/0	0/0	./.	0/0	0/1	./.	./.	0/0	./.	./.
1.0_contig_113379	93	C	A	916.18	0/0	./.	1/1	./.	0/0	0/0	0/0	0/0	0/0	0/0	./.	0/0	0/1	./.	0/0	0/0	0/0	0/0	0/0	0/0	./.	0/0	./.	0/0	0/0	./.	./.	0/0	./.	./.	./.	0/0	0/0	./.	0/0	./.	0/0	./.	0/0	./.	./.	./.	0/0	./.	./.
1.0_contig_113379	106	T	C	20978	1/1	./.	0/0	./.	1/1	1/1	1/1	0/1	1/1	0/0	./.	1/1	0/1	./.	1/1	0/1	0/1	1/1	1/1	1/1	./.	./.	./.	1/1	1/1	./.	./.	0/1	./.	./.	./.	1/1	1/1	./.	1/1	./.	1/1	./.	./.	./.	./.	./.	1/1	./.	./.
1.0_contig_113379	134	T	A	5303.74	1/1	./.	0/0	./.	0/0	1/1	./.	0/1	0/1	./.	./.	./.	1/1	./.	./.	0/1	./.	1/1	./.	0/0	./.	./.	./.	1/1	1/1	./.	./.	0/1	./.	./.	./.	./.	./.	./.	0/0	./.	./.	./.	./.	./.	./.	./.	0/1	./.	./.
1.0_contig_113999	68	C	T	1122.49	0/0	./.	1/1	./.	./.	./.	./.	1/1	./.	1/1	./.	1/1	./.	0/0	./.	./.	0/0	0/0	./.	0/0	./.	1/1	./.	./.	./.	./.	./.	./.	./.	./.	./.	./.	./.	./.	0/0	0/0	./.	./.	./.	0/0	./.	./.	./.	./.	./.
1.0_contig_113999	80	G	A	874.19	0/0	./.	1/1	./.	./.	./.	./.	0/0	./.	1/1	./.	1/1	./.	0/0	./.	./.	0/0	0/0	./.	0/0	./.	0/0	./.	./.	./.	./.	./.	./.	./.	./.	./.	./.	./.	./.	0/0	0/0	./.	./.	./.	./.	./.	./.	./.	./.	./.
1.0_contig_116045	105	C	T	317.93	1/1	./.	0/0	./.	./.	./.	./.	./.	./.	./.	./.	./.	0/0	./.	./.	./.	./.	./.	./.	./.	./.	./.	./.	./.	./.	./.	./.	./.	0/0	./.	./.	./.	./.	./.	./.	./.	./.	./.	./.	./.	./.	./.	./.	./.	./.
1.0_contig_116045	119	G	C	159.61	1/1	./.	0/0	./.	./.	./.	./.	./.	./.	./.	./.	./.	0/0	./.	./.	./.	./.	./.	./.	./.	./.	./.	./.	./.	./.	./.	./.	./.	0/0	./.	./.	./.	./.	./.	./.	./.	./.	./.	./.	./.	./.	./.	./.	./.	./.
1.0_contig_116045	120	T	C	869.6	0/0	./.	1/1	./.	./.	./.	./.	./.	./.	./.	./.	./.	0/0	./.	./.	./.	./.	./.	./.	./.	./.	./.	./.	./.	./.	./.	./.	./.	1/1	./.	./.	./.	./.	./.	./.	./.	./.	./.	./.	./.	./.	./.	./.	./.	./.
1.0_contig_116164	32	T	C	4557.14	1/1	./.	0/0	./.	./.	./.	./.	./.	1/1	0/0	./.	./.	./.	./.	./.	./.	./.	./.	./.	./.	./.	./.	./.	./.	./.	1/1	./.	./.	./.	./.	./.	1/1	./.	./.	./.	./.	1/1	./.	./.	./.	./.	./.	./.	./.	./.
1.0_contig_116164	50	A	G	506.31	0/0	./.	1/1	./.	./.	./.	./.	./.	0/0	0/0	./.	./.	./.	./.	./.	./.	./.	./.	./.	./.	./.	./.	./.	./.	./.	0/0	./.	./.	./.	./.	./.	0/0	./.	./.	./.	./.	0/0	./.	./.	./.	./.	./.	./.	./.	./.
1.0_contig_116164	59	A	G	245.03	1/1	./.	0/0	./.	./.	./.	./.	./.	0/0	0/0	./.	./.	./.	./.	./.	./.	./.	./.	./.	./.	./.	./.	./.	./.	./.	0/0	./.	./.	./.	./.	./.	0/0	./.	./.	./.	./.	0/0	./.	./.	./.	./.	./.	./.	./.	./.
1.0_contig_116164	64	C	T	321.64	1/1	./.	0/0	./.	./.	./.	./.	./.	0/0	0/0	./.	./.	./.	./.	./.	./.	./.	./.	./.	./.	./.	./.	./.	./.	./.	0/0	./.	./.	./.	./.	./.	0/0	./.	./.	./.	./.	0/0	./.	./.	./.	./.	./.	./.	./.	./.
1.0_contig_116164	75	G	A	697.43	0/0	./.	1/1	./.	./.	./.	./.	./.	0/0	0/0	./.	./.	./.	./.	./.	./.	./.	./.	./.	./.	./.	./.	./.	./.	./.	0/0	./.	./.	./.	./.	./.	0/0	./.	./.	./.	./.	0/0	./.	./.	./.	./.	./.	./.	./.	./.
1.0_contig_116164	88	T	A	506.1	0/0	./.	1/1	./.	./.	./.	./.	./.	0/0	0/0	./.	./.	./.	./.	./.	./.	./.	./.	./.	./.	./.	./.	./.	./.	./.	0/0	./.	./.	./.	./.	./.	0/0	./.	./.	./.	./.	0/0	./.	./.	./.	./.	./.	./.	./.	./.
1.0_contig_116164	89	C	G	506.1	0/0	./.	1/1	./.	./.	./.	./.	./.	0/0	0/0	./.	./.	./.	./.	./.	./.	./.	./.	./.	./.	./.	./.	./.	./.	./.	0/0	./.	./.	./.	./.	./.	0/0	./.	./.	./.	./.	0/0	./.	./.	./.	./.	./.	./.	./.	./.
1.0_contig_116164	103	C	T	506.1	0/0	./.	1/1	./.	./.	./.	./.	./.	0/0	0/0	./.	./.	./.	./.	./.	./.	./.	./.	./.	./.	./.	./.	./.	./.	./.	0/0	./.	./.	./.	./.	./.	0/0	./.	./.	./.	./.	0/0	./.	./.	./.	./.	./.	./.	./.	./.
1.0_contig_117423	123	T	C	5715.23	0/0	./.	1/1	1/1	./.	./.	1/1	1/1	./.	./.	./.	0/1	./.	0/0	0/0	./.	./.	0/0	./.	1/1	./.	./.	./.	1/1	./.	./.	./.	./.	./.	./.	./.	./.	./.	./.	0/0	./.	./.	./.	./.	./.	./.	./.	./.	./.	./.
1.0_contig_121018	51	G	A	496.26	0/0	./.	1/1	./.	./.	./.	./.	./.	./.	./.	./.	0/0	./.	./.	./.	0/0	./.	./.	./.	./.	./.	./.	./.	./.	./.	./.	./.	0/0	./.	./.	./.	./.	./.	./.	./.	./.	./.	./.	./.	./.	./.	./.	./.	./.	./.
1.0_contig_121018	60	C	T	496.26	0/0	./.	1/1	./.	./.	./.	./.	./.	./.	./.	./.	0/0	./.	./.	./.	0/0	./.	./.	./.	./.	./.	./.	./.	./.	./.	./.	./.	0/0	./.	./.	./.	./.	./.	./.	./.	./.	./.	./.	./.	./.	./.	./.	./.	./.	./.
1.0_contig_121018	66	G	A	431.02	0/0	./.	1/1	./.	./.	./.	./.	./.	./.	./.	./.	0/0	./.	./.	./.	0/0	./.	./.	./.	./.	./.	./.	./.	./.	./.	./.	./.	0/0	./.	./.	./.	./.	./.	./.	./.	./.	./.	./.	./.	./.	./.	./.	./.	./.	./.
1.0_contig_121018	90	C	T	883.12	0/0	./.	1/1	./.	./.	./.	./.	./.	./.	./.	./.	0/1	./.	./.	./.	0/0	./.	./.	./.	0/0	./.	./.	./.	./.	./.	./.	./.	0/0	./.	./.	./.	./.	./.	./.	./.	./.	./.	0/0	./.	./.	./.	./.	./.	./.	./.
1.0_contig_121018	96	C	T	778.18	0/0	./.	1/1	./.	./.	./.	./.	./.	./.	./.	./.	0/0	./.	./.	./.	0/0	./.	./.	./.	0/0	./.	./.	./.	./.	./.	./.	./.	0/0	./.	./.	./.	./.	./.	./.	./.	./.	./.	1/1	./.	./.	./.	./.	./.	./.	./.
1.0_contig_122049	15	C	A	789.97	1/1	./.	0/0	./.	0/1	0/0	0/1	0/0	0/0	0/0	0/0	./.	./.	./.	./.	1/1	0/1	./.	0/1	0/1	./.	./.	./.	./.	./.	./.	./.	0/1	0/1	1/1	./.	./.	0/0	0/0	0/0	./.	./.	0/0	./.	./.	./.	0/0	0/1	0/1	0/0
1.0_contig_122049	84	T	C	77.19	0/0	0/0	1/1	1/1	0/0	0/0	0/0	0/0	0/0	0/0	0/0	0/0	0/0	./.	./.	0/0	0/0	0/0	0/0	0/0	0/0	./.	0/0	0/0	0/0	./.	./.	0/0	0/0	0/0	./.	0/0	0/0	0/0	0/0	0/0	0/0	0/0	./.	./.	./.	0/0	0/0	0/0	0/0
1.0_contig_122049	112	A	C	179.09	0/0	0/0	1/1	0/0	0/1	0/1	0/0	0/0	0/0	0/1	0/1	0/0	0/1	./.	./.	0/0	0/1	0/0	0/0	0/0	0/1	./.	0/0	0/0	0/0	./.	./.	0/0	0/1	0/0	./.	0/0	0/0	0/0	0/0	0/1	0/0	1/1	./.	./.	./.	./.	0/0	0/1	1/1
1.0_contig_123598	7	C	T	83.79	0/0	0/0	1/1	0/0	0/0	./.	./.	./.	0/0	./.	0/0	./.	./.	./.	./.	0/0	./.	./.	0/0	./.	./.	0/0	./.	0/0	./.	0/0	0/0	0/0	0/0	0/1	./.	./.	./.	0/0	0/0	./.	./.	0/0	./.	0/0	./.	./.	./.	./.	./.
1.0_contig_127425	18	A	G	384.73	0/0	0/1	1/1	0/0	0/0	./.	./.	./.	./.	0/0	0/0	0/0	./.	./.	0/0	./.	0/0	0/0	0/0	0/0	0/0	0/0	0/0	./.	./.	./.	./.	./.	./.	0/0	./.	./.	./.	./.	0/0	./.	./.	0/0	0/0	./.	./.	./.	./.	./.	./.
1.0_contig_127682	93	T	C	2856.65	0/0	./.	1/1	./.	./.	./.	1/1	0/0	0/0	./.	0/0	1/1	./.	./.	./.	0/1	./.	0/0	./.	0/0	./.	./.	./.	0/0	0/1	0/0	./.	0/0	0/0	0/0	./.	./.	./.	./.	./.	./.	./.	./.	./.	./.	./.	./.	./.	./.	./.
1.0_contig_127983	6	A	G	584.51	0/0	./.	1/1	./.	./.	./.	./.	./.	0/0	./.	./.	./.	./.	./.	./.	./.	./.	./.	./.	./.	./.	./.	./.	./.	./.	./.	./.	0/0	./.	./.	./.	./.	./.	./.	./.	./.	0/0	./.	./.	./.	./.	./.	./.	./.	./.
1.0_contig_127983	12	G	A	608.93	0/0	./.	1/1	./.	./.	./.	./.	./.	0/0	0/0	./.	./.	./.	./.	./.	0/0	./.	./.	./.	./.	./.	1/1	0/0	./.	./.	./.	./.	0/0	./.	./.	./.	./.	./.	./.	./.	./.	0/0	./.	./.	./.	./.	./.	./.	0/0	./.
1.0_contig_127983	32	A	G	592.06	0/0	./.	1/1	./.	./.	./.	./.	0/0	0/0	0/0	0/0	./.	./.	./.	./.	0/0	./.	./.	./.	0/0	./.	0/0	0/0	./.	./.	./.	./.	0/0	0/0	./.	./.	./.	0/0	./.	./.	./.	0/0	./.	./.	./.	./.	./.	./.	0/0	./.
1.0_contig_127983	38	G	A	573.5	0/0	./.	1/1	./.	./.	./.	./.	0/0	0/0	0/0	0/0	./.	./.	./.	./.	0/0	./.	./.	./.	0/0	./.	0/0	0/0	./.	./.	./.	./.	0/0	0/0	./.	./.	./.	0/0	./.	./.	./.	0/0	./.	./.	./.	./.	./.	./.	0/0	./.
1.0_contig_127983	54	A	G	1685.95	1/1	./.	0/0	./.	./.	./.	./.	1/1	1/1	0/0	1/1	./.	./.	./.	./.	1/1	./.	./.	./.	0/0	./.	./.	0/0	./.	./.	./.	./.	0/0	0/0	./.	./.	./.	./.	./.	./.	./.	0/0	./.	./.	./.	./.	./.	./.	./.	./.
1.0_contig_127983	56	A	G	684.96	1/1	./.	0/0	./.	./.	./.	./.	1/1	0/1	0/0	1/1	./.	./.	./.	./.	1/1	./.	./.	./.	0/0	./.	./.	0/0	./.	./.	./.	./.	./.	0/0	./.	./.	./.	./.	./.	./.	./.	0/0	./.	./.	./.	./.	./.	./.	./.	./.
1.0_contig_127983	73	T	C	574.33	0/0	./.	1/1	./.	./.	./.	./.	0/0	0/0	0/0	0/0	./.	./.	./.	./.	0/0	./.	./.	./.	0/0	./.	./.	0/0	./.	./.	./.	./.	./.	./.	./.	./.	./.	./.	./.	./.	./.	0/0	./.	./.	./.	./.	./.	./.	./.	./.
1.0_contig_127983	90	C	A	519.86	0/0	./.	1/1	./.	./.	./.	./.	0/0	0/0	./.	0/0	./.	./.	./.	./.	0/0	./.	./.	./.	0/0	./.	./.	0/0	./.	./.	./.	./.	0/0	./.	./.	./.	./.	./.	./.	./.	./.	0/0	./.	./.	./.	./.	./.	./.	./.	./.
1.0_contig_128071	67	C	T	339.9	0/0	./.	1/1	./.	./.	0/0	./.	./.	0/0	0/0	./.	0/0	0/0	./.	./.	./.	0/0	./.	0/0	0/0	0/0	./.	./.	0/0	./.	./.	0/0	0/0	./.	0/0	./.	./.	0/0	./.	0/0	./.	./.	./.	./.	./.	./.	0/0	./.	./.	./.
1.0_contig_128071	73	A	G	259.65	0/0	./.	1/1	./.	./.	0/0	./.	./.	0/0	0/0	./.	0/0	0/0	./.	./.	0/0	0/0	./.	0/0	0/0	0/0	./.	./.	0/0	./.	./.	0/0	0/0	./.	0/0	./.	./.	0/0	./.	0/0	./.	./.	./.	./.	./.	./.	0/0	./.	./.	./.
1.0_contig_128629	44	G	A	7350.16	0/0	./.	1/1	./.	./.	./.	./.	./.	./.	./.	./.	./.	1/1	./.	./.	1/1	./.	./.	./.	./.	0/1	./.	./.	./.	0/0	./.	./.	0/1	1/1	./.	./.	0/0	./.	0/1	1/1	./.	./.	./.	0/0	./.	./.	./.	./.	0/0	0/0
1.0_contig_128959	30	C	T	168.84	0/0	0/0	1/1	0/0	./.	./.	0/0	0/0	./.	0/0	./.	0/0	0/0	./.	./.	./.	0/0	0/0	1/1	0/0	./.	./.	0/0	./.	./.	./.	./.	./.	./.	./.	./.	0/0	./.	./.	./.	./.	./.	./.	./.	./.	./.	./.	./.	0/0	./.
1.0_contig_128959	37	G	A	346.91	0/0	0/0	1/1	0/0	./.	./.	0/0	0/0	./.	0/0	./.	0/0	0/0	./.	./.	0/0	0/0	0/0	1/1	0/0	./.	./.	0/0	./.	./.	./.	./.	0/0	./.	./.	./.	0/0	./.	./.	./.	./.	./.	./.	./.	./.	./.	./.	./.	0/0	./.
1.0_contig_129940	93	G	A	2180.06	0/0	./.	1/1	./.	./.	./.	./.	./.	./.	1/1	./.	./.	./.	./.	./.	0/0	./.	0/0	./.	./.	./.	./.	./.	./.	./.	./.	./.	./.	./.	./.	./.	./.	./.	./.	./.	./.	./.	./.	0/0	./.	./.	./.	./.	./.	./.
1.0_contig_129940	122	T	A	2747.26	0/0	./.	1/1	./.	./.	./.	./.	./.	./.	1/1	./.	./.	./.	./.	./.	0/0	./.	0/0	./.	0/0	./.	./.	./.	./.	./.	./.	./.	./.	./.	./.	./.	./.	./.	./.	./.	./.	./.	./.	./.	./.	./.	./.	./.	./.	./.
1.0_contig_130085	96	G	A	2243.19	0/0	0/0	1/1	./.	./.	./.	0/0	0/0	0/0	0/1	./.	0/0	0/0	./.	0/1	0/0	0/0	0/0	0/1	0/0	./.	0/0	./.	0/0	0/0	./.	0/0	0/0	0/0	0/0	./.	0/0	./.	0/0	0/0	./.	./.	./.	0/0	./.	./.	./.	./.	./.	./.
1.0_contig_130085	103	A	G	65.36	0/0	0/0	1/1	./.	./.	./.	0/0	0/0	0/0	0/0	./.	0/0	0/0	./.	0/0	0/0	./.	0/0	0/0	0/0	./.	0/0	./.	0/0	0/0	./.	0/0	0/0	0/0	0/0	./.	0/0	./.	./.	0/0	./.	./.	./.	0/0	./.	./.	./.	1/1	./.	./.
1.0_contig_130085	115	C	T	47.7	0/0	0/0	1/1	./.	./.	./.	0/0	0/0	./.	0/0	./.	0/0	0/0	./.	0/1	0/0	./.	0/0	0/0	0/0	./.	0/0	./.	0/0	0/0	./.	0/0	0/0	0/0	0/0	./.	0/0	./.	./.	./.	./.	./.	./.	./.	./.	./.	./.	0/0	./.	./.
1.0_contig_130554	56	C	T	365.88	0/0	./.	1/1	./.	./.	./.	0/0	./.	0/0	./.	./.	./.	./.	./.	./.	0/0	./.	./.	0/0	0/0	./.	./.	./.	./.	./.	./.	./.	./.	./.	0/0	./.	./.	./.	./.	./.	./.	./.	./.	./.	./.	./.	./.	./.	./.	./.
1.0_contig_130554	82	A	G	172.92	0/0	./.	1/1	./.	./.	./.	1/1	./.	0/0	./.	./.	./.	./.	./.	./.	0/0	./.	./.	0/0	0/0	./.	./.	./.	./.	./.	./.	./.	./.	./.	0/0	./.	./.	./.	./.	./.	./.	./.	./.	./.	./.	./.	./.	./.	./.	./.
1.0_contig_131499	43	T	C	189.61	0/0	0/1	1/1	./.	./.	./.	./.	./.	./.	0/0	./.	0/0	./.	./.	./.	./.	./.	0/0	./.	0/0	./.	0/0	./.	./.	./.	./.	0/0	0/0	./.	0/0	./.	./.	./.	./.	0/0	0/0	./.	./.	./.	./.	./.	./.	./.	./.	./.
1.0_contig_131499	67	C	T	178.74	0/0	0/0	1/1	./.	./.	./.	./.	./.	./.	0/0	./.	0/0	./.	./.	./.	./.	./.	./.	./.	0/0	./.	0/1	./.	./.	./.	./.	./.	0/0	0/0	0/0	./.	./.	./.	./.	0/0	0/0	./.	./.	./.	./.	./.	./.	./.	./.	./.
1.0_contig_131517	114	C	T	1984.99	1/1	./.	0/0	./.	./.	./.	./.	0/0	1/1	./.	./.	./.	0/1	./.	./.	./.	./.	0/0	0/0	./.	./.	./.	./.	./.	./.	./.	./.	0/0	./.	./.	./.	./.	./.	./.	./.	./.	./.	./.	./.	./.	./.	./.	0/0	./.	./.
1.0_contig_132735	66	C	T	1886.82	0/0	0/0	1/1	0/0	0/0	0/0	0/0	0/0	0/0	0/0	0/0	0/0	0/0	0/0	0/0	0/0	0/0	0/0	0/0	0/0	0/0	0/0	0/0	./.	0/0	./.	0/0	0/0	0/0	0/0	0/0	0/0	./.	./.	0/0	./.	0/0	./.	0/0	0/0	./.	./.	0/0	0/0	./.
1.0_contig_132735	82	G	T	1198.76	0/0	0/0	1/1	0/0	./.	0/0	0/0	0/0	0/0	0/0	0/0	0/1	0/0	0/0	0/0	0/0	0/0	0/0	0/0	0/0	0/0	0/0	0/0	./.	0/0	./.	0/0	0/0	0/0	./.	0/0	0/0	./.	./.	0/0	./.	0/0	./.	0/0	./.	./.	./.	0/0	0/0	./.
1.0_contig_132735	114	C	T	1142.48	0/0	0/0	1/1	0/0	0/0	0/0	0/0	0/0	0/0	0/0	0/0	0/0	0/0	./.	0/0	0/0	0/0	0/0	0/1	0/0	0/0	0/0	0/0	./.	0/0	./.	0/1	0/0	./.	./.	0/0	0/0	./.	./.	0/0	./.	0/0	./.	0/0	./.	./.	./.	0/0	./.	./.
1.0_contig_132863	78	A	G	341.63	0/0	./.	1/1	0/0	./.	./.	./.	./.	0/0	0/0	./.	./.	./.	./.	./.	./.	./.	./.	./.	0/0	./.	./.	./.	./.	./.	0/0	./.	0/0	./.	./.	0/0	./.	./.	./.	./.	./.	./.	./.	./.	./.	./.	./.	./.	./.	./.
1.0_contig_132863	93	C	T	353.84	0/0	./.	1/1	0/0	./.	./.	./.	./.	0/0	0/0	./.	./.	./.	./.	./.	./.	./.	./.	./.	0/0	./.	./.	./.	./.	./.	0/0	./.	0/0	./.	./.	0/0	./.	./.	./.	./.	./.	./.	./.	./.	./.	./.	./.	./.	./.	./.
1.0_contig_133027	63	G	A	3292.73	0/0	0/0	1/1	./.	./.	./.	./.	1/1	0/0	1/1	./.	1/1	./.	0/0	./.	0/0	0/0	./.	0/1	./.	./.	0/0	./.	0/0	0/0	./.	0/0	1/1	./.	1/1	./.	./.	./.	./.	./.	1/1	0/0	./.	./.	./.	0/0	./.	./.	0/0	0/0
1.0_contig_133636	72	A	G	370.94	0/0	./.	1/1	0/0	./.	./.	./.	./.	0/0	./.	./.	0/0	./.	./.	0/0	./.	0/0	./.	./.	./.	./.	./.	0/0	./.	0/0	./.	./.	0/0	./.	./.	./.	./.	0/0	./.	0/0	./.	./.	0/0	./.	./.	./.	./.	./.	./.	./.
1.0_contig_133636	85	C	T	3879.01	1/1	./.	0/0	./.	./.	./.	./.	./.	1/1	./.	./.	0/0	./.	./.	0/0	./.	0/0	./.	./.	./.	./.	./.	0/1	./.	1/1	./.	./.	1/1	./.	./.	./.	./.	./.	./.	1/1	./.	./.	1/1	./.	./.	./.	./.	./.	./.	./.
1.0_contig_134098	24	A	G	8556.49	0/0	./.	1/1	./.	./.	./.	0/0	1/1	1/1	1/1	./.	./.	./.	1/1	1/1	./.	1/1	0/0	0/1	./.	1/1	./.	./.	0/0	1/1	./.	./.	0/1	./.	./.	0/0	1/1	./.	./.	1/1	0/0	./.	0/0	./.	./.	./.	./.	./.	0/0	./.
1.0_contig_134098	30	A	G	1751.06	0/0	./.	1/1	./.	./.	./.	0/0	0/0	0/0	0/0	./.	./.	./.	0/0	0/0	./.	0/0	0/0	0/0	0/0	0/0	./.	./.	0/0	0/0	./.	./.	0/0	./.	./.	0/0	0/0	./.	0/0	0/0	0/0	./.	0/0	./.	./.	./.	./.	./.	0/0	./.
1.0_contig_137784	89	T	A	286.13	0/0	./.	1/1	./.	./.	./.	./.	./.	0/0	0/0	./.	0/0	./.	./.	./.	./.	./.	0/0	./.	0/0	./.	./.	./.	./.	./.	./.	./.	0/0	./.	0/0	0/0	./.	./.	./.	0/0	./.	./.	./.	./.	./.	./.	./.	0/0	./.	./.
1.0_contig_137784	104	T	C	3935.54	1/1	./.	0/0	./.	./.	./.	./.	./.	0/0	0/0	./.	0/0	./.	./.	./.	./.	./.	1/1	./.	1/1	./.	./.	./.	./.	./.	./.	./.	1/1	./.	1/1	./.	./.	./.	./.	0/0	./.	./.	./.	./.	./.	./.	./.	1/1	./.	./.
1.0_contig_137784	111	G	A	414.93	0/0	./.	1/1	./.	./.	./.	./.	./.	0/0	0/1	./.	0/0	./.	./.	./.	./.	./.	0/0	./.	./.	./.	./.	./.	./.	./.	./.	./.	0/0	./.	0/0	./.	./.	./.	./.	0/0	./.	./.	./.	./.	./.	./.	./.	0/0	./.	./.
1.0_contig_138890	24	T	C	1996.9	1/1	./.	0/0	./.	./.	./.	./.	./.	./.	1/1	./.	0/0	./.	./.	./.	./.	./.	0/1	./.	./.	./.	0/0	./.	./.	0/0	./.	./.	0/0	0/0	./.	./.	./.	./.	1/1	./.	1/1	0/0	./.	./.	./.	./.	./.	0/0	./.	1/1
1.0_contig_138890	55	T	C	1936.03	0/0	./.	1/1	./.	./.	1/1	./.	./.	1/1	1/1	1/1	0/0	./.	./.	./.	./.	./.	0/0	./.	./.	1/1	1/1	./.	./.	0/0	./.	./.	1/1	1/1	./.	./.	./.	./.	0/0	./.	0/0	0/0	./.	./.	./.	./.	./.	0/1	./.	1/1
1.0_contig_139394	37	G	A	3979.76	1/1	./.	0/0	./.	./.	./.	1/1	./.	1/1	0/0	./.	1/1	0/0	./.	./.	./.	./.	./.	./.	1/1	./.	./.	./.	1/1	./.	./.	./.	0/1	./.	./.	./.	./.	0/0	./.	0/0	./.	./.	./.	./.	0/0	./.	./.	./.	./.	./.
1.0_contig_139441	35	C	G	2458.73	0/0	./.	1/1	0/1	./.	0/0	./.	0/0	0/0	0/0	0/0	./.	0/0	0/0	./.	0/0	0/0	0/0	0/1	0/1	0/1	0/1	0/0	0/0	1/1	0/0	./.	0/0	0/0	./.	./.	0/0	0/0	0/1	./.	./.	./.	./.	./.	0/0	./.	0/0	0/0	./.	./.
1.0_contig_139441	131	C	T	1573.44	0/0	0/0	1/1	0/0	0/0	./.	0/0	0/0	0/0	0/0	./.	./.	./.	./.	./.	0/0	0/0	0/0	0/0	0/0	0/0	./.	0/0	./.	0/0	0/0	./.	0/1	0/0	./.	./.	./.	./.	./.	0/0	./.	./.	./.	./.	0/0	./.	0/0	1/1	./.	./.
1.0_contig_139629	112	G	A	81.81	1/1	./.	0/0	./.	./.	./.	./.	0/0	./.	./.	./.	./.	./.	0/0	./.	./.	./.	0/0	0/0	0/0	./.	./.	./.	./.	./.	./.	./.	./.	./.	./.	./.	./.	./.	./.	./.	0/0	./.	./.	0/0	./.	./.	./.	./.	0/0	./.
1.0_contig_139629	116	T	C	7848.19	1/1	./.	0/0	./.	./.	./.	./.	1/1	./.	./.	./.	./.	./.	1/1	./.	./.	./.	1/1	1/1	1/1	./.	./.	./.	./.	./.	./.	./.	./.	./.	./.	./.	./.	./.	./.	./.	1/1	./.	./.	1/1	./.	./.	./.	./.	1/1	./.
1.0_contig_140025	92	A	G	4342.49	1/1	./.	0/0	./.	./.	./.	./.	./.	./.	./.	./.	./.	./.	./.	./.	0/0	./.	./.	./.	./.	./.	./.	./.	./.	./.	./.	./.	1/1	./.	./.	./.	./.	0/0	./.	./.	./.	./.	./.	./.	./.	1/1	./.	./.	./.	./.
1.0_contig_140025	98	G	A	144.69	0/0	./.	1/1	./.	./.	./.	./.	./.	./.	./.	./.	./.	./.	./.	./.	0/0	./.	./.	./.	./.	./.	./.	./.	./.	./.	./.	./.	0/0	./.	./.	./.	./.	0/0	./.	./.	./.	./.	./.	./.	./.	0/0	./.	./.	./.	./.
1.0_contig_140025	113	G	A	4438.98	0/0	./.	1/1	./.	./.	./.	./.	./.	./.	./.	./.	./.	./.	./.	./.	./.	./.	./.	./.	./.	./.	./.	./.	./.	./.	./.	./.	0/0	./.	./.	./.	./.	1/1	./.	./.	./.	./.	./.	./.	./.	1/1	./.	./.	./.	./.
1.0_contig_141612	87	G	A	2742.13	0/0	0/0	1/1	0/0	./.	0/0	0/0	0/0	0/0	0/1	./.	0/1	./.	./.	./.	0/0	1/1	./.	./.	0/1	0/0	./.	./.	./.	./.	./.	./.	0/1	./.	./.	./.	./.	./.	./.	./.	./.	./.	./.	./.	./.	./.	0/0	./.	./.	./.
1.0_contig_141612	88	C	T	2840.44	0/0	0/0	1/1	0/1	./.	0/0	1/1	0/0	0/0	0/1	./.	0/1	./.	./.	./.	0/0	0/0	./.	./.	0/0	0/0	./.	./.	./.	./.	./.	./.	0/0	./.	./.	./.	./.	./.	./.	./.	./.	./.	./.	./.	./.	./.	0/0	./.	./.	./.
1.0_contig_141612	113	A	G	4075.32	0/0	./.	1/1	./.	./.	0/0	1/1	1/1	0/0	0/1	./.	1/1	./.	./.	./.	1/1	0/1	./.	./.	1/1	./.	./.	./.	./.	./.	./.	./.	0/0	./.	./.	./.	./.	./.	./.	./.	./.	./.	./.	./.	./.	./.	./.	./.	./.	./.
1.0_contig_142560	69	G	T	123.84	0/0	./.	1/1	./.	./.	./.	./.	0/0	0/0	0/0	./.	0/0	./.	./.	./.	./.	./.	0/0	./.	./.	./.	0/0	./.	./.	./.	./.	./.	./.	./.	./.	./.	./.	./.	./.	./.	./.	./.	./.	./.	./.	./.	./.	./.	./.	./.
1.0_contig_142560	89	C	T	1626.14	1/1	./.	0/0	./.	./.	./.	./.	./.	0/0	0/0	./.	0/0	./.	./.	./.	./.	./.	0/0	./.	./.	./.	./.	./.	./.	./.	./.	./.	./.	./.	./.	./.	./.	./.	./.	./.	./.	./.	./.	./.	./.	./.	./.	./.	./.	./.
1.0_contig_142560	98	T	C	211.21	0/0	./.	1/1	./.	./.	./.	./.	./.	0/0	0/0	./.	0/0	./.	./.	./.	./.	./.	0/0	./.	./.	./.	./.	./.	./.	./.	./.	./.	./.	./.	./.	./.	./.	./.	./.	./.	./.	./.	./.	./.	./.	./.	./.	./.	./.	./.
1.0_contig_142560	104	A	G	1586.66	1/1	./.	0/0	./.	./.	./.	./.	./.	0/1	0/0	./.	0/1	./.	./.	./.	./.	./.	1/1	./.	./.	./.	./.	./.	./.	./.	./.	./.	./.	./.	./.	./.	./.	./.	./.	./.	./.	./.	./.	./.	./.	./.	./.	./.	./.	./.
1.0_contig_142560	109	T	C	3924.76	1/1	./.	0/0	./.	./.	./.	./.	./.	1/1	./.	./.	1/1	./.	./.	./.	./.	./.	1/1	./.	./.	./.	./.	./.	./.	./.	./.	./.	./.	./.	./.	./.	./.	./.	./.	./.	./.	./.	./.	./.	./.	./.	./.	./.	./.	./.
1.0_contig_142828	18	G	A	30.73	0/0	0/0	1/1	./.	./.	./.	./.	./.	./.	0/0	./.	./.	./.	./.	./.	0/0	./.	./.	./.	./.	./.	./.	./.	./.	./.	./.	./.	./.	./.	./.	./.	./.	./.	./.	0/0	./.	./.	./.	./.	./.	0/0	./.	./.	./.	./.
1.0_contig_142828	40	T	C	80.94	0/0	0/0	1/1	./.	./.	./.	./.	./.	./.	0/0	./.	./.	./.	./.	./.	0/0	./.	./.	./.	./.	./.	./.	./.	./.	./.	./.	./.	./.	./.	./.	./.	./.	./.	./.	0/0	./.	./.	./.	./.	./.	0/0	./.	./.	./.	./.
1.0_contig_144074	3	C	G	193.85	1/1	./.	0/0	0/0	./.	./.	0/0	./.	./.	./.	./.	0/0	0/0	./.	./.	0/0	./.	0/0	0/0	./.	./.	./.	./.	0/0	0/0	./.	./.	0/0	./.	./.	./.	0/0	./.	./.	./.	./.	./.	./.	./.	./.	./.	./.	1/1	./.	./.
1.0_contig_144074	73	C	T	105.7	0/0	./.	1/1	0/0	0/0	0/0	0/0	0/0	0/0	0/0	./.	0/0	0/0	0/0	0/0	0/0	0/0	0/0	0/0	0/0	./.	0/0	0/1	0/0	0/0	./.	./.	0/0	./.	./.	./.	0/0	./.	./.	./.	./.	./.	./.	0/0	./.	./.	./.	0/0	./.	./.
1.0_contig_144074	89	G	A	1021.53	0/0	./.	1/1	0/0	0/0	0/0	0/0	0/0	0/0	0/0	./.	0/1	0/0	0/0	0/1	0/0	0/0	0/0	0/1	0/0	./.	0/1	0/0	0/0	0/0	./.	./.	0/0	./.	./.	./.	0/0	./.	./.	./.	./.	./.	./.	0/0	./.	./.	./.	0/0	./.	./.
1.0_contig_144074	94	G	A	970.83	0/0	./.	1/1	0/0	1/1	0/0	0/0	0/0	0/0	0/0	./.	0/0	0/0	0/0	0/0	0/0	0/0	0/0	0/0	0/0	./.	0/0	0/0	0/0	0/0	./.	./.	0/0	./.	./.	./.	0/0	./.	./.	./.	./.	./.	./.	0/0	./.	./.	./.	0/0	./.	./.
1.0_contig_145313	24	C	T	228.02	0/0	0/1	1/1	./.	./.	0/0	./.	./.	0/0	0/0	./.	0/0	./.	./.	./.	./.	0/0	./.	./.	./.	./.	./.	0/0	./.	./.	./.	./.	0/0	0/0	./.	./.	./.	./.	0/0	0/0	./.	./.	./.	./.	./.	./.	./.	./.	./.	./.
1.0_contig_145313	25	C	T	526.51	0/0	0/0	1/1	./.	./.	0/0	./.	./.	0/0	0/0	./.	0/0	./.	./.	./.	./.	0/1	./.	./.	./.	./.	./.	0/0	./.	./.	./.	./.	0/0	0/0	./.	./.	./.	./.	0/0	0/0	./.	./.	./.	./.	./.	./.	./.	./.	./.	./.
1.0_contig_145313	49	G	A	224.85	0/0	0/0	1/1	./.	./.	0/0	./.	./.	0/0	0/0	./.	0/0	./.	./.	./.	./.	0/0	./.	./.	./.	./.	0/0	0/0	./.	0/0	./.	./.	0/0	0/0	./.	0/0	./.	./.	0/0	0/0	./.	./.	./.	./.	./.	./.	./.	./.	./.	./.
1.0_contig_145466	91	T	A	116.52	0/0	./.	1/1	./.	./.	./.	0/0	0/0	./.	0/0	./.	0/0	0/0	./.	./.	./.	0/0	./.	./.	./.	./.	./.	0/0	./.	0/0	./.	./.	./.	0/0	./.	./.	./.	./.	./.	./.	0/0	./.	./.	0/0	./.	./.	./.	0/0	./.	./.
1.0_contig_145466	94	G	A	150.14	0/0	./.	1/1	./.	./.	./.	0/0	0/0	./.	0/0	./.	0/1	0/0	./.	./.	./.	0/0	./.	./.	./.	./.	./.	./.	./.	0/0	./.	./.	./.	0/0	./.	./.	./.	./.	./.	./.	0/0	./.	./.	0/0	./.	./.	./.	0/0	./.	./.
1.0_contig_147861	53	C	T	2161.53	0/0	0/0	1/1	0/0	0/0	0/0	0/0	0/0	0/0	0/0	./.	./.	0/0	0/0	0/0	0/1	0/0	0/0	0/0	0/1	./.	0/0	./.	0/0	0/0	0/0	0/0	0/1	./.	0/0	0/0	0/1	0/0	0/1	0/1	0/0	0/0	./.	0/0	0/0	0/0	./.	0/0	./.	0/0
1.0_contig_147945	6	A	G	9122.59	0/0	./.	1/1	./.	./.	./.	./.	./.	./.	./.	./.	./.	./.	./.	1/1	./.	1/1	./.	./.	./.	./.	./.	./.	./.	./.	./.	./.	./.	./.	./.	./.	./.	./.	./.	./.	./.	./.	./.	./.	./.	./.	./.	1/1	./.	./.
1.0_contig_147945	21	C	T	1532.57	0/0	./.	1/1	./.	./.	./.	./.	./.	./.	./.	0/0	0/0	./.	./.	0/0	./.	0/0	./.	./.	./.	./.	./.	./.	./.	./.	./.	./.	./.	./.	./.	./.	./.	./.	./.	./.	./.	./.	./.	./.	./.	./.	./.	0/0	./.	./.
1.0_contig_147945	26	A	G	9475.27	0/0	./.	1/1	./.	./.	./.	./.	./.	./.	./.	1/1	1/1	./.	./.	1/1	./.	0/1	./.	./.	./.	./.	./.	./.	./.	./.	./.	./.	./.	./.	./.	./.	./.	./.	./.	./.	./.	./.	./.	./.	./.	./.	./.	1/1	./.	./.
1.0_contig_147945	58	T	C	10190.9	0/0	./.	1/1	./.	./.	./.	./.	./.	./.	./.	0/1	0/0	./.	./.	0/0	./.	0/0	./.	./.	./.	./.	./.	./.	./.	./.	./.	./.	./.	./.	1/1	./.	./.	1/1	./.	./.	./.	./.	./.	./.	./.	./.	./.	1/1	./.	./.
1.0_contig_147945	77	C	T	11582.2	0/0	./.	1/1	./.	./.	./.	./.	./.	./.	./.	0/1	1/1	./.	./.	1/1	./.	0/1	./.	./.	./.	./.	./.	./.	./.	./.	./.	./.	./.	./.	1/1	./.	./.	1/1	./.	./.	./.	./.	./.	./.	./.	./.	./.	1/1	./.	./.
1.0_contig_147945	96	C	T	8801.77	0/0	./.	1/1	./.	./.	./.	./.	./.	./.	./.	1/1	1/1	./.	./.	1/1	./.	./.	./.	./.	./.	./.	./.	./.	./.	./.	./.	./.	./.	./.	1/1	./.	./.	1/1	./.	./.	./.	./.	./.	./.	./.	./.	./.	./.	./.	./.
1.0_contig_147945	100	T	C	8302.06	0/0	./.	1/1	./.	./.	./.	./.	./.	./.	./.	1/1	1/1	./.	./.	1/1	./.	./.	./.	./.	./.	./.	./.	./.	./.	./.	./.	./.	./.	./.	1/1	./.	./.	1/1	./.	./.	./.	./.	./.	./.	./.	./.	./.	./.	./.	./.
1.0_contig_147945	102	A	T	6078.62	0/0	./.	1/1	./.	./.	./.	./.	./.	./.	./.	0/1	0/0	./.	./.	0/0	./.	./.	./.	./.	./.	./.	./.	./.	./.	./.	./.	./.	./.	./.	1/1	./.	./.	1/1	./.	./.	./.	./.	./.	./.	./.	./.	./.	./.	./.	./.
1.0_contig_147945	107	C	T	6172.89	0/0	./.	1/1	./.	./.	./.	./.	./.	./.	./.	0/1	0/0	./.	./.	0/1	./.	./.	./.	./.	./.	./.	./.	./.	./.	./.	./.	./.	./.	./.	1/1	./.	./.	1/1	./.	./.	./.	./.	./.	./.	./.	./.	./.	./.	./.	./.
1.0_contig_147945	108	T	C	7153.91	0/0	./.	1/1	./.	./.	./.	./.	./.	./.	./.	0/1	./.	./.	./.	1/1	./.	./.	./.	./.	./.	./.	./.	./.	./.	./.	./.	./.	./.	./.	1/1	./.	./.	1/1	./.	./.	./.	./.	./.	./.	./.	./.	./.	./.	./.	./.
1.0_contig_148881	80	G	A	844.69	0/0	./.	1/1	./.	./.	0/0	0/0	./.	./.	0/1	./.	./.	./.	./.	./.	0/0	./.	./.	0/0	1/1	./.	./.	./.	./.	./.	./.	./.	./.	./.	0/0	./.	./.	./.	./.	./.	./.	./.	./.	./.	./.	./.	./.	./.	./.	./.
1.0_contig_148881	82	C	A	2558.49	0/0	./.	1/1	./.	./.	1/1	1/1	./.	./.	0/1	./.	./.	./.	./.	./.	./.	./.	./.	1/1	1/1	./.	./.	./.	./.	./.	./.	./.	./.	./.	0/0	./.	./.	./.	./.	./.	./.	./.	./.	./.	./.	./.	./.	./.	./.	./.
1.0_contig_148881	101	C	A	468.85	0/0	./.	1/1	./.	./.	0/0	0/0	./.	./.	0/0	0/0	./.	./.	./.	./.	./.	./.	./.	0/0	0/1	./.	./.	./.	./.	./.	./.	./.	./.	./.	0/0	./.	./.	./.	./.	./.	./.	./.	./.	./.	./.	./.	./.	./.	./.	./.
1.0_contig_148881	103	G	A	1050.69	1/1	./.	0/0	./.	./.	0/0	0/0	./.	./.	0/0	0/0	./.	./.	./.	./.	./.	./.	./.	0/0	0/0	./.	./.	./.	./.	./.	./.	./.	./.	./.	1/1	./.	./.	./.	./.	./.	./.	./.	./.	./.	./.	./.	./.	./.	./.	./.
1.0_contig_148881	132	G	A	1070.27	0/0	./.	1/1	./.	./.	./.	0/0	./.	./.	0/0	0/0	./.	./.	./.	./.	./.	./.	./.	1/1	0/1	./.	./.	./.	./.	./.	./.	./.	./.	./.	0/1	./.	./.	./.	./.	./.	./.	./.	./.	./.	./.	./.	./.	./.	./.	./.
1.0_contig_149286	46	C	T	1332.85	0/0	./.	1/1	./.	./.	./.	./.	./.	./.	./.	./.	./.	./.	./.	./.	./.	1/1	./.	./.	./.	./.	./.	./.	./.	./.	./.	./.	./.	./.	./.	./.	./.	./.	./.	./.	./.	./.	./.	./.	./.	./.	./.	./.	./.	./.
1.0_contig_151722	65	C	T	9120.31	0/0	./.	1/1	./.	1/1	./.	./.	0/0	./.	1/1	./.	0/0	./.	./.	./.	./.	1/1	./.	1/1	./.	./.	1/1	./.	./.	./.	./.	1/1	1/1	./.	./.	./.	./.	./.	./.	1/1	./.	./.	./.	./.	./.	./.	./.	./.	./.	./.
1.0_contig_153004	26	A	T	16553.8	1/1	1/1	0/0	1/1	1/1	./.	1/1	1/1	1/1	./.	./.	1/1	./.	1/1	./.	./.	0/1	1/1	1/1	1/1	./.	./.	0/1	./.	1/1	./.	./.	1/1	./.	./.	./.	./.	./.	1/1	1/1	./.	./.	./.	./.	./.	./.	./.	./.	./.	./.
1.0_contig_154848	121	G	A	274.76	0/0	./.	1/1	./.	./.	./.	./.	./.	./.	./.	./.	./.	./.	./.	./.	./.	./.	./.	./.	0/0	./.	./.	./.	./.	./.	./.	./.	./.	./.	./.	./.	./.	./.	./.	./.	./.	./.	./.	./.	./.	./.	./.	./.	./.	./.
1.0_contig_154848	128	A	C	234.33	0/0	./.	1/1	./.	./.	./.	./.	./.	./.	./.	./.	./.	./.	./.	./.	./.	./.	./.	./.	0/0	./.	./.	./.	./.	./.	./.	./.	./.	./.	./.	./.	./.	./.	./.	./.	./.	./.	./.	./.	./.	./.	./.	./.	./.	./.
1.0_contig_155664	9	A	G	107.18	0/0	0/0	1/1	0/0	./.	0/0	./.	0/0	0/0	0/0	./.	0/0	0/0	0/0	0/0	0/0	0/0	0/0	0/0	0/0	./.	./.	0/0	0/0	1/1	0/0	0/0	0/0	0/0	0/0	./.	0/0	./.	0/0	0/0	./.	0/0	./.	0/0	0/0	./.	./.	0/0	0/0	./.
1.0_contig_155912	65	C	T	357.25	1/1	./.	0/0	./.	./.	0/0	./.	0/0	./.	0/0	./.	0/0	0/0	./.	0/0	0/0	0/0	./.	0/0	./.	./.	0/0	0/0	./.	0/0	./.	./.	./.	./.	./.	./.	./.	./.	0/0	./.	./.	./.	./.	./.	./.	./.	./.	0/0	./.	./.
1.0_contig_155912	73	G	T	133.37	1/1	./.	0/0	./.	./.	0/0	./.	0/0	./.	0/0	./.	./.	0/0	./.	0/0	0/0	0/0	./.	0/0	./.	./.	0/0	0/0	./.	0/0	./.	./.	./.	./.	./.	./.	./.	./.	0/0	./.	./.	./.	./.	./.	./.	./.	./.	0/0	./.	./.
1.0_contig_155912	80	G	T	160.14	1/1	./.	0/0	./.	./.	0/0	./.	0/0	./.	0/0	./.	./.	0/0	./.	0/0	0/0	0/0	./.	0/0	./.	./.	0/0	0/0	./.	0/0	./.	./.	./.	./.	./.	./.	./.	./.	0/0	./.	./.	./.	./.	./.	./.	./.	./.	0/0	./.	./.
1.0_contig_155912	113	C	T	316.83	0/0	./.	1/1	./.	./.	./.	./.	./.	./.	0/0	./.	./.	0/0	./.	./.	0/0	0/0	./.	0/0	./.	./.	0/0	./.	./.	0/0	./.	./.	./.	./.	./.	./.	./.	./.	0/0	./.	./.	./.	./.	./.	./.	./.	./.	0/0	./.	./.
1.0_contig_156356	65	A	G	19419.5	1/1	1/1	0/0	0/1	./.	./.	./.	1/1	0/1	0/0	1/1	0/1	./.	1/1	0/1	./.	0/1	./.	0/1	./.	./.	1/1	./.	1/1	./.	./.	./.	1/1	./.	./.	./.	./.	./.	./.	./.	./.	./.	0/0	1/1	./.	./.	0/0	./.	1/1	./.
1.0_contig_156356	82	G	C	583.34	0/0	0/0	1/1	0/0	./.	./.	./.	0/0	0/0	0/1	0/0	0/0	./.	0/0	0/0	./.	0/0	./.	0/0	./.	./.	0/0	./.	0/0	./.	./.	./.	0/0	./.	./.	./.	./.	./.	./.	./.	./.	./.	0/0	0/0	./.	./.	0/0	./.	0/0	./.
1.0_contig_159690	24	T	C	7086.35	1/1	./.	0/0	./.	./.	./.	./.	./.	./.	./.	./.	./.	0/0	./.	./.	./.	0/0	./.	0/1	./.	./.	./.	./.	./.	1/1	./.	./.	0/1	./.	./.	./.	./.	./.	./.	./.	./.	./.	./.	./.	./.	./.	./.	./.	./.	./.
1.0_contig_159983	106	A	G	276.63	0/0	./.	1/1	0/0	./.	./.	./.	0/0	0/1	0/0	0/0	./.	./.	./.	./.	./.	0/0	0/0	0/0	0/0	./.	0/0	./.	0/0	0/0	0/0	0/0	0/0	./.	./.	./.	./.	0/0	0/0	0/0	0/0	0/0	./.	./.	./.	./.	./.	0/0	0/0	./.
1.0_contig_159983	111	C	T	1181.76	0/0	./.	1/1	0/1	./.	./.	./.	0/0	0/0	0/0	0/0	./.	./.	./.	./.	./.	0/0	0/0	0/0	0/1	./.	./.	./.	0/0	0/0	0/0	1/1	0/0	./.	./.	./.	./.	0/0	0/0	0/0	0/0	0/0	./.	./.	./.	./.	./.	0/0	0/0	./.
1.0_contig_159983	114	G	A	534.67	0/0	./.	1/1	0/0	./.	./.	./.	0/0	0/0	0/0	0/0	./.	./.	./.	./.	./.	0/0	0/0	0/0	0/0	./.	0/0	./.	0/0	0/0	./.	0/0	0/1	./.	./.	./.	./.	0/0	0/0	0/0	0/0	0/0	./.	./.	./.	./.	./.	0/0	0/0	./.
1.0_contig_161185	42	T	C	84.15	0/0	./.	1/1	./.	./.	./.	./.	./.	./.	0/0	./.	./.	./.	./.	./.	./.	./.	./.	./.	1/1	./.	./.	./.	./.	./.	./.	./.	./.	./.	./.	./.	./.	./.	0/0	./.	./.	./.	./.	./.	./.	./.	./.	./.	./.	./.
1.0_contig_161185	43	G	T	143.9	1/1	./.	0/0	./.	./.	./.	./.	./.	./.	0/0	./.	./.	./.	./.	./.	./.	./.	./.	./.	0/0	./.	./.	./.	./.	./.	./.	./.	./.	./.	./.	./.	./.	./.	0/0	./.	./.	./.	./.	./.	./.	./.	./.	./.	./.	./.
1.0_contig_162334	11	G	A	752.03	1/1	./.	0/0	./.	./.	./.	0/0	./.	0/0	0/0	./.	0/0	./.	./.	./.	./.	./.	0/0	0/0	0/0	./.	./.	./.	0/0	0/0	./.	./.	./.	./.	0/0	./.	./.	./.	./.	./.	./.	./.	./.	./.	./.	./.	./.	./.	./.	./.
1.0_contig_162334	18	A	G	9992.63	0/0	./.	1/1	./.	./.	./.	1/1	./.	0/0	1/1	./.	0/1	./.	./.	./.	./.	./.	1/1	0/1	1/1	./.	./.	./.	1/1	0/1	./.	1/1	./.	./.	1/1	./.	./.	./.	./.	./.	./.	./.	./.	./.	./.	./.	./.	./.	./.	./.
1.0_contig_162334	113	T	A	1626.36	0/0	./.	1/1	./.	./.	./.	0/0	./.	./.	./.	0/0	0/0	./.	./.	./.	./.	./.	./.	./.	./.	0/0	./.	./.	./.	0/0	./.	./.	./.	./.	./.	./.	./.	./.	./.	./.	./.	./.	./.	./.	./.	./.	./.	./.	./.	./.
1.0_contig_162572	82	A	G	1133.12	0/0	./.	1/1	./.	./.	./.	0/0	./.	0/1	./.	./.	./.	1/1	./.	./.	./.	./.	./.	./.	./.	./.	./.	0/0	./.	./.	./.	./.	0/0	./.	0/0	./.	./.	./.	./.	0/0	./.	./.	./.	./.	./.	./.	./.	0/0	./.	./.
1.0_contig_162572	95	G	A	9124.26	0/0	./.	1/1	./.	./.	./.	1/1	./.	1/1	./.	./.	./.	1/1	./.	./.	./.	./.	./.	./.	./.	./.	./.	1/1	./.	./.	./.	./.	1/1	./.	1/1	./.	./.	./.	./.	1/1	./.	./.	./.	./.	./.	./.	./.	1/1	./.	./.
1.0_contig_162662	130	T	A	4917.14	0/0	./.	1/1	./.	./.	./.	./.	0/0	./.	./.	./.	0/0	./.	0/0	./.	./.	0/1	./.	./.	0/0	./.	./.	./.	./.	./.	0/0	0/0	0/0	0/0	1/1	./.	./.	0/0	./.	1/1	0/0	1/1	./.	./.	./.	0/0	./.	./.	./.	./.
1.0_contig_165740	133	C	T	1966.24	0/0	./.	1/1	0/0	./.	0/0	./.	0/0	0/0	./.	./.	0/0	0/0	1/1	0/0	./.	0/1	0/1	0/0	0/0	0/0	0/0	./.	./.	0/0	./.	0/0	0/0	./.	./.	./.	0/0	./.	0/0	0/0	./.	0/0	./.	0/0	./.	./.	./.	./.	./.	./.
1.0_contig_165976	47	T	C	1282.97	0/0	./.	1/1	./.	./.	./.	./.	./.	./.	./.	./.	0/0	./.	./.	./.	./.	./.	./.	./.	./.	./.	./.	./.	./.	./.	./.	./.	./.	./.	./.	./.	./.	./.	./.	./.	./.	./.	./.	0/0	./.	./.	./.	./.	1/1	./.
1.0_contig_165976	52	A	G	1882.31	1/1	./.	0/0	./.	./.	./.	./.	./.	./.	./.	./.	1/1	./.	./.	./.	./.	./.	./.	./.	./.	./.	./.	./.	./.	./.	0/0	./.	./.	./.	./.	./.	./.	./.	./.	./.	./.	./.	./.	1/1	./.	./.	./.	./.	0/0	./.
1.0_contig_165976	64	G	A	1240.73	0/0	./.	1/1	./.	./.	./.	./.	0/1	./.	./.	./.	0/0	./.	./.	./.	./.	./.	0/0	./.	./.	./.	./.	./.	./.	./.	0/0	./.	./.	./.	./.	./.	./.	./.	./.	./.	./.	./.	./.	0/0	./.	./.	./.	./.	1/1	./.
1.0_contig_167233	84	A	T	650.19	1/1	./.	0/0	./.	./.	./.	./.	./.	./.	0/1	./.	./.	./.	./.	./.	./.	./.	./.	./.	./.	./.	./.	./.	./.	./.	./.	./.	./.	./.	./.	./.	1/1	./.	./.	./.	./.	./.	./.	./.	./.	./.	./.	./.	./.	0/1
1.0_contig_167454	67	C	T	3737.41	0/0	./.	1/1	./.	./.	./.	./.	0/1	0/1	0/0	0/0	./.	0/0	./.	./.	./.	./.	./.	./.	0/0	./.	./.	./.	./.	1/1	./.	./.	0/0	./.	./.	./.	./.	0/1	./.	./.	./.	./.	./.	./.	./.	./.	./.	./.	0/0	./.
1.0_contig_167454	97	T	C	108.85	0/0	./.	1/1	./.	./.	./.	./.	./.	0/0	./.	./.	./.	./.	./.	./.	./.	./.	./.	./.	0/0	./.	./.	./.	./.	./.	./.	./.	0/0	./.	./.	./.	./.	0/0	./.	./.	./.	./.	./.	./.	./.	./.	./.	./.	./.	./.
1.0_contig_167454	108	T	C	685.83	0/0	./.	1/1	./.	./.	./.	./.	./.	0/0	./.	./.	./.	./.	./.	./.	./.	./.	./.	./.	0/0	./.	./.	./.	./.	./.	./.	./.	0/1	./.	./.	./.	./.	0/0	./.	./.	./.	./.	./.	./.	./.	./.	./.	./.	./.	./.
1.0_contig_167454	110	C	T	475.96	1/1	./.	0/0	./.	./.	./.	./.	./.	1/1	./.	./.	./.	./.	./.	./.	./.	./.	./.	./.	0/0	./.	./.	./.	./.	./.	./.	./.	0/0	./.	./.	./.	./.	1/1	./.	./.	./.	./.	./.	./.	./.	./.	./.	./.	./.	./.
1.0_contig_167454	118	T	A	77.78	1/1	./.	0/0	./.	./.	./.	./.	./.	0/0	./.	./.	./.	./.	./.	./.	./.	./.	./.	./.	0/0	./.	./.	./.	./.	./.	./.	./.	0/0	./.	./.	./.	./.	0/0	./.	./.	./.	./.	./.	./.	./.	./.	./.	./.	./.	./.
1.0_contig_167454	119	T	A	112.99	0/0	./.	1/1	./.	./.	./.	./.	./.	0/0	./.	./.	./.	./.	./.	./.	./.	./.	./.	./.	0/0	./.	./.	./.	./.	./.	./.	./.	0/0	./.	./.	./.	./.	0/0	./.	./.	./.	./.	./.	./.	./.	./.	./.	./.	./.	./.
1.0_contig_169286	9	G	T	214.72	1/1	./.	0/0	./.	./.	./.	./.	0/0	0/0	./.	./.	0/0	./.	./.	./.	./.	0/0	0/0	./.	0/0	./.	./.	0/0	./.	./.	./.	./.	0/0	0/0	0/0	./.	./.	./.	./.	./.	./.	./.	./.	./.	./.	./.	./.	0/0	./.	./.
1.0_contig_169286	11	G	A	126.76	0/0	./.	1/1	./.	./.	./.	./.	0/0	0/0	./.	./.	0/0	./.	./.	./.	./.	0/0	0/0	./.	0/0	./.	./.	0/0	./.	./.	./.	./.	0/0	0/0	0/0	./.	./.	./.	./.	./.	./.	./.	./.	./.	./.	./.	./.	0/0	./.	./.
1.0_contig_169286	17	A	C	2995.91	0/0	./.	1/1	./.	./.	./.	./.	1/1	1/1	./.	./.	1/1	./.	./.	./.	./.	0/0	1/1	./.	0/0	./.	./.	1/1	./.	./.	./.	./.	1/1	1/1	1/1	./.	./.	./.	./.	./.	./.	./.	./.	./.	./.	./.	./.	1/1	./.	./.
1.0_contig_173259	47	C	G	777.06	0/0	./.	1/1	./.	./.	./.	0/0	./.	./.	0/0	./.	./.	./.	./.	./.	0/0	0/0	0/0	./.	./.	./.	./.	./.	./.	0/0	./.	0/0	0/0	0/0	./.	./.	0/0	./.	./.	./.	./.	./.	./.	0/0	./.	./.	./.	./.	0/0	./.
1.0_contig_173259	65	T	C	266.69	0/0	./.	1/1	./.	./.	./.	0/0	./.	./.	0/0	./.	./.	./.	./.	./.	0/0	0/0	0/0	0/0	./.	./.	./.	./.	./.	0/0	./.	0/0	0/0	0/0	./.	./.	1/1	./.	./.	./.	./.	./.	./.	0/0	./.	./.	./.	./.	0/0	./.
1.0_contig_173415	24	C	T	151.06	1/1	./.	0/0	./.	./.	./.	./.	0/0	0/0	./.	./.	./.	./.	./.	./.	./.	./.	./.	0/0	./.	./.	./.	./.	0/0	./.	./.	./.	./.	./.	./.	./.	./.	./.	./.	./.	./.	./.	./.	./.	./.	./.	./.	./.	./.	./.
1.0_contig_173415	26	A	G	499.23	1/1	./.	0/0	./.	./.	./.	./.	0/0	0/1	./.	./.	./.	./.	./.	./.	./.	./.	./.	1/1	./.	./.	./.	./.	0/0	./.	./.	./.	./.	./.	./.	./.	0/0	./.	./.	./.	./.	./.	./.	./.	./.	./.	./.	./.	./.	./.
1.0_contig_173415	31	T	A	149.92	1/1	./.	0/0	./.	./.	./.	./.	0/0	0/0	./.	./.	./.	./.	./.	./.	./.	./.	0/0	0/0	./.	./.	./.	./.	0/0	./.	./.	./.	./.	./.	./.	./.	0/0	./.	./.	./.	./.	./.	./.	./.	./.	./.	./.	./.	./.	./.
1.0_contig_173716	58	G	A	1562.24	1/1	./.	0/0	0/0	0/0	0/0	./.	./.	0/0	0/0	./.	0/1	./.	./.	0/0	0/0	0/0	0/0	0/0	0/0	./.	./.	./.	0/0	./.	0/0	./.	0/0	0/0	./.	./.	./.	./.	./.	0/0	./.	./.	./.	./.	./.	./.	./.	./.	./.	./.
1.0_contig_174260	47	C	T	746.88	0/0	0/0	1/1	0/0	0/0	0/0	./.	0/0	0/0	0/0	0/0	0/0	0/0	0/0	0/0	0/0	0/0	0/0	0/0	0/0	./.	0/0	0/0	0/0	0/0	0/0	0/0	0/0	0/0	./.	0/0	0/0	0/0	0/0	0/0	0/0	./.	./.	0/0	./.	0/0	0/0	./.	0/0	0/0
1.0_contig_176950	101	C	T	3884.57	1/1	./.	0/0	./.	./.	./.	./.	./.	./.	./.	./.	1/1	./.	./.	./.	./.	./.	./.	./.	1/1	./.	./.	1/1	./.	./.	./.	./.	1/1	./.	./.	1/1	./.	./.	./.	./.	0/0	./.	./.	./.	./.	./.	./.	./.	./.	./.
1.0_contig_177243	105	G	A	913.02	0/0	0/0	1/1	./.	./.	./.	./.	0/0	./.	./.	./.	0/0	./.	0/0	0/0	0/0	1/1	0/0	0/0	0/0	0/0	0/0	./.	./.	0/0	0/0	./.	0/0	0/0	0/0	./.	0/0	0/1	0/0	0/1	0/0	./.	0/0	./.	./.	./.	0/0	./.	./.	0/0
1.0_contig_179330	116	G	T	9122.69	1/1	1/1	0/0	1/1	0/0	./.	./.	./.	1/1	./.	./.	1/1	./.	./.	./.	./.	./.	1/1	./.	./.	./.	0/1	./.	./.	1/1	./.	./.	1/1	./.	./.	./.	./.	./.	./.	1/1	./.	./.	./.	./.	./.	./.	./.	./.	./.	./.
1.0_contig_179330	117	T	G	445.67	0/0	0/0	1/1	0/0	1/1	./.	./.	./.	0/0	./.	./.	0/0	./.	./.	./.	./.	./.	0/0	./.	./.	./.	0/1	./.	./.	0/0	./.	./.	0/0	./.	./.	./.	./.	./.	./.	0/0	./.	./.	./.	./.	./.	./.	./.	./.	./.	./.
1.0_contig_179671	13	T	A	166.86	0/0	./.	1/1	./.	./.	./.	./.	./.	./.	./.	./.	./.	./.	./.	./.	./.	./.	./.	./.	./.	./.	./.	0/0	./.	./.	./.	./.	./.	./.	./.	./.	./.	./.	./.	./.	./.	./.	./.	./.	./.	./.	./.	./.	./.	./.
1.0_contig_179671	16	T	C	1099.92	0/0	./.	1/1	./.	./.	./.	./.	./.	./.	./.	./.	./.	./.	./.	./.	./.	./.	./.	./.	./.	./.	./.	1/1	./.	./.	./.	./.	./.	./.	./.	./.	./.	./.	./.	./.	./.	./.	./.	./.	./.	./.	./.	./.	./.	./.
1.0_contig_179671	25	A	G	1102.92	0/0	./.	1/1	./.	./.	./.	./.	./.	./.	./.	./.	./.	./.	./.	./.	./.	./.	./.	./.	./.	./.	./.	1/1	./.	./.	./.	./.	./.	./.	./.	./.	./.	./.	./.	./.	./.	./.	./.	./.	./.	./.	./.	./.	./.	./.
1.0_contig_179671	28	T	G	167.78	0/0	./.	1/1	./.	./.	./.	./.	./.	./.	./.	./.	./.	./.	./.	./.	./.	./.	./.	./.	./.	./.	./.	0/0	./.	./.	./.	./.	./.	./.	./.	./.	./.	./.	./.	./.	./.	./.	./.	./.	./.	./.	./.	./.	./.	./.
1.0_contig_179671	32	G	A	169.78	0/0	./.	1/1	./.	./.	./.	./.	./.	./.	./.	./.	./.	./.	./.	./.	./.	./.	./.	./.	./.	./.	./.	0/0	./.	./.	./.	./.	./.	./.	./.	./.	./.	./.	./.	./.	./.	./.	./.	./.	./.	./.	./.	./.	./.	./.
1.0_contig_179671	38	A	G	1111.96	0/0	./.	1/1	./.	./.	./.	./.	./.	./.	./.	./.	./.	./.	./.	./.	./.	./.	./.	./.	./.	./.	./.	1/1	./.	./.	./.	./.	./.	./.	./.	./.	./.	./.	./.	./.	./.	./.	./.	./.	./.	./.	./.	./.	./.	./.
1.0_contig_179671	47	T	C	907.17	0/0	./.	1/1	./.	./.	./.	./.	./.	./.	./.	./.	./.	./.	./.	./.	./.	./.	./.	./.	./.	./.	./.	0/0	./.	./.	./.	./.	./.	./.	./.	./.	./.	./.	./.	./.	./.	./.	./.	./.	./.	./.	./.	./.	./.	./.
1.0_contig_181394	57	G	A	3493.73	1/1	./.	0/0	./.	./.	./.	./.	./.	1/1	1/1	./.	1/1	./.	./.	./.	./.	./.	1/1	./.	1/1	./.	./.	./.	./.	./.	./.	./.	./.	./.	./.	./.	./.	./.	./.	./.	./.	1/1	./.	./.	./.	./.	./.	./.	./.	./.
1.0_contig_181394	61	C	T	3445.73	1/1	./.	0/0	./.	./.	./.	./.	./.	1/1	1/1	./.	1/1	./.	./.	./.	./.	./.	1/1	./.	1/1	./.	./.	./.	./.	./.	./.	./.	./.	./.	./.	./.	./.	./.	./.	./.	./.	1/1	./.	./.	./.	./.	./.	./.	./.	./.
1.0_contig_181394	79	G	T	3467.4	1/1	./.	0/0	./.	./.	./.	./.	./.	./.	1/1	./.	1/1	./.	./.	./.	./.	./.	1/1	./.	1/1	./.	./.	./.	./.	./.	./.	./.	./.	./.	./.	./.	./.	./.	./.	./.	./.	1/1	./.	./.	./.	./.	./.	./.	./.	./.
1.0_contig_181394	107	T	G	2997.91	1/1	./.	0/0	./.	./.	./.	./.	./.	1/1	1/1	./.	1/1	./.	./.	./.	./.	./.	1/1	./.	0/0	./.	./.	./.	./.	./.	./.	./.	./.	./.	./.	./.	./.	./.	./.	./.	./.	1/1	./.	./.	./.	./.	./.	./.	./.	./.
1.0_contig_181394	112	G	A	2959.86	1/1	./.	0/0	./.	./.	./.	./.	./.	1/1	1/1	./.	1/1	./.	./.	./.	./.	./.	1/1	./.	./.	./.	./.	./.	./.	./.	./.	./.	./.	./.	./.	./.	./.	./.	./.	./.	./.	1/1	./.	./.	./.	./.	./.	./.	./.	./.
1.0_contig_181394	123	G	A	145.95	1/1	./.	0/0	./.	./.	./.	./.	./.	0/0	0/0	./.	0/0	./.	./.	./.	./.	./.	0/0	./.	./.	./.	./.	./.	./.	./.	./.	./.	./.	./.	./.	./.	./.	./.	./.	./.	./.	0/0	./.	./.	./.	./.	./.	./.	./.	./.
1.0_contig_182977	2	C	T	428.54	0/0	./.	1/1	./.	./.	./.	./.	0/0	./.	./.	./.	./.	0/0	./.	./.	./.	./.	./.	./.	./.	./.	0/0	./.	0/0	./.	./.	./.	./.	0/0	./.	./.	0/0	./.	./.	0/0	./.	./.	./.	./.	./.	./.	./.	./.	./.	./.
1.0_contig_182977	20	T	C	3373.13	0/0	./.	1/1	./.	./.	./.	./.	0/1	./.	./.	./.	./.	0/0	./.	./.	./.	./.	./.	./.	./.	./.	1/1	./.	1/1	./.	./.	./.	./.	0/0	./.	./.	1/1	./.	./.	1/1	./.	./.	./.	./.	./.	./.	./.	./.	./.	./.
1.0_contig_182977	23	C	T	3257.07	0/0	./.	1/1	./.	./.	./.	./.	0/1	./.	./.	./.	./.	0/0	./.	./.	./.	./.	./.	./.	./.	./.	1/1	./.	1/1	./.	./.	./.	./.	0/0	./.	./.	1/1	./.	./.	0/1	./.	./.	./.	./.	./.	./.	./.	./.	./.	./.
1.0_contig_182977	25	G	A	697.46	1/1	./.	0/0	./.	./.	./.	./.	0/1	./.	./.	./.	./.	0/0	./.	./.	./.	./.	./.	./.	./.	./.	0/0	./.	0/0	./.	./.	./.	./.	0/0	./.	./.	0/0	./.	./.	0/0	./.	./.	./.	./.	./.	./.	./.	./.	./.	./.
1.0_contig_182977	32	T	C	921.63	1/1	./.	0/0	./.	./.	./.	./.	1/1	./.	./.	./.	./.	0/0	./.	./.	./.	./.	./.	./.	./.	./.	0/0	./.	0/0	./.	./.	./.	./.	0/0	./.	./.	0/0	./.	./.	0/1	./.	./.	./.	./.	./.	./.	./.	./.	./.	./.
1.0_contig_182977	44	T	C	5107.43	0/0	./.	1/1	./.	./.	./.	./.	1/1	./.	./.	./.	./.	0/0	./.	./.	./.	./.	./.	0/0	./.	./.	1/1	./.	0/0	./.	./.	./.	./.	0/0	./.	./.	0/0	./.	./.	0/1	./.	./.	./.	./.	./.	./.	./.	./.	./.	./.
1.0_contig_182977	51	A	G	832.01	1/1	./.	0/0	./.	./.	./.	./.	0/1	./.	./.	./.	./.	0/0	./.	./.	./.	./.	./.	1/1	./.	./.	0/0	./.	0/0	./.	./.	./.	./.	0/0	./.	./.	0/0	./.	./.	0/0	./.	./.	./.	./.	./.	./.	./.	./.	./.	./.
1.0_contig_182977	59	A	C	4718.46	1/1	./.	0/0	./.	./.	./.	./.	1/1	./.	./.	./.	./.	0/0	./.	./.	./.	./.	./.	1/1	./.	./.	1/1	./.	0/0	./.	./.	./.	./.	0/0	./.	./.	0/0	./.	./.	0/1	./.	./.	./.	./.	./.	./.	./.	./.	./.	./.
1.0_contig_182977	86	C	T	571.87	0/0	./.	1/1	./.	./.	./.	./.	0/0	0/0	0/0	0/0	./.	./.	./.	./.	./.	./.	./.	0/0	./.	./.	0/1	./.	0/0	./.	./.	./.	0/0	0/0	./.	./.	./.	./.	./.	0/0	./.	./.	./.	./.	./.	./.	./.	./.	./.	./.
1.0_contig_182977	108	G	A	1336.34	0/0	./.	1/1	./.	./.	./.	./.	0/0	0/0	0/0	0/0	./.	./.	./.	./.	./.	./.	./.	0/0	./.	./.	0/0	./.	0/0	./.	./.	./.	0/0	./.	./.	./.	./.	./.	./.	./.	./.	./.	./.	./.	./.	./.	./.	./.	./.	./.
1.0_contig_183068	133	G	T	391.3	0/0	./.	1/1	./.	./.	./.	./.	0/0	0/0	./.	0/0	0/0	./.	./.	0/0	./.	./.	0/0	0/0	0/0	0/0	0/0	./.	0/0	0/0	0/0	./.	0/0	./.	0/0	./.	./.	0/0	./.	0/0	./.	./.	0/0	0/0	0/0	0/0	0/0	./.	0/0	./.
1.0_contig_183068	135	A	C	14254.4	1/1	./.	0/0	./.	./.	./.	./.	0/0	0/1	./.	1/1	0/1	./.	./.	0/1	./.	./.	1/1	0/1	0/1	./.	0/1	./.	0/0	0/1	0/1	./.	0/0	./.	0/1	./.	./.	0/0	./.	1/1	./.	./.	1/1	1/1	0/1	1/1	0/1	./.	0/1	./.
1.0_contig_183392	74	T	C	299.4	0/0	./.	1/1	./.	./.	./.	./.	./.	./.	./.	./.	./.	./.	./.	./.	./.	0/0	./.	./.	./.	./.	./.	0/0	./.	./.	./.	./.	0/0	./.	1/1	./.	./.	./.	./.	0/0	./.	./.	./.	./.	./.	./.	./.	./.	./.	./.
1.0_contig_183745	80	C	T	946.56	0/0	0/0	1/1	./.	0/0	./.	0/0	0/0	./.	0/0	./.	0/0	./.	0/0	./.	0/0	./.	0/0	./.	0/0	0/0	./.	./.	0/0	0/1	0/0	./.	0/0	./.	./.	./.	./.	./.	./.	./.	./.	./.	0/0	./.	./.	./.	./.	0/0	0/0	./.
1.0_contig_184812	66	C	T	205.18	0/0	0/0	1/1	./.	0/0	./.	./.	./.	0/0	0/0	./.	0/0	./.	0/0	./.	./.	0/0	0/0	./.	0/0	./.	./.	./.	0/0	0/0	0/0	./.	./.	0/0	./.	./.	./.	./.	./.	./.	./.	./.	./.	./.	./.	./.	./.	./.	./.	./.
1.0_contig_185423	130	T	C	801.56	0/0	./.	1/1	0/0	0/0	./.	0/0	0/0	0/0	0/0	0/0	./.	0/0	./.	0/0	0/0	0/0	./.	./.	0/0	0/1	./.	./.	0/0	0/0	0/0	0/0	0/0	0/0	./.	./.	0/0	./.	./.	0/0	./.	0/0	0/0	./.	./.	0/0	./.	./.	./.	./.
1.0_contig_186636	95	C	T	177.73	1/1	./.	0/0	./.	./.	./.	./.	./.	./.	./.	./.	./.	./.	./.	./.	./.	./.	./.	0/0	./.	./.	./.	./.	./.	./.	./.	./.	0/0	./.	./.	./.	./.	./.	./.	./.	./.	./.	./.	./.	./.	./.	./.	0/0	./.	./.
1.0_contig_186757	111	T	C	977.02	1/1	./.	0/0	0/0	./.	./.	./.	1/1	0/1	0/0	./.	./.	./.	0/0	./.	./.	0/0	0/1	./.	0/0	./.	./.	./.	./.	0/0	./.	./.	0/1	0/0	./.	./.	./.	./.	0/0	1/1	./.	./.	0/0	./.	./.	./.	./.	0/0	0/0	./.
1.0_contig_186757	122	A	C	393.35	1/1	./.	0/0	0/0	./.	./.	./.	0/0	0/0	0/0	./.	./.	./.	0/0	./.	./.	0/0	0/0	./.	0/0	./.	./.	./.	./.	0/0	./.	./.	0/0	0/0	./.	./.	./.	./.	./.	1/1	./.	./.	0/0	./.	./.	./.	./.	0/0	0/0	./.
1.0_contig_187282	18	T	C	576.97	0/0	./.	1/1	0/0	./.	./.	0/0	0/0	0/0	0/0	./.	0/0	./.	0/0	0/0	0/0	./.	./.	0/0	0/0	0/0	0/0	0/0	0/0	./.	./.	./.	0/0	0/0	./.	0/0	0/0	./.	0/0	0/0	./.	./.	./.	0/0	./.	0/0	./.	0/0	0/0	./.
1.0_contig_189663	62	A	G	1334.95	0/0	./.	1/1	0/0	0/0	./.	./.	./.	./.	0/0	./.	0/1	./.	0/0	./.	0/0	1/1	0/1	1/1	0/0	./.	./.	./.	0/0	0/0	./.	./.	./.	./.	0/0	./.	./.	1/1	0/0	./.	./.	0/0	./.	./.	./.	./.	./.	0/0	./.	./.
1.0_contig_189690	99	G	A	5336.37	1/1	./.	0/0	0/0	0/0	./.	0/0	0/0	0/0	./.	0/0	0/0	0/0	1/1	./.	0/1	0/0	0/0	1/1	1/1	1/1	0/1	0/0	./.	1/1	./.	1/1	0/1	1/1	1/1	./.	./.	1/1	0/0	0/1	0/0	0/1	./.	./.	./.	./.	./.	./.	0/0	0/0
1.0_contig_189690	100	A	G	191.7	1/1	./.	0/0	0/0	0/0	./.	0/0	0/0	0/0	./.	0/0	0/0	0/0	0/0	./.	0/0	0/0	0/0	0/1	0/0	0/0	0/0	0/0	./.	0/0	./.	0/0	0/0	0/0	0/0	./.	./.	1/1	0/0	0/0	0/0	0/0	./.	./.	./.	./.	./.	./.	0/0	0/0
1.0_contig_189690	102	A	T	5643.09	1/1	./.	0/0	0/0	0/0	./.	0/0	0/0	0/0	./.	0/0	0/0	0/0	1/1	./.	0/1	0/0	./.	1/1	1/1	1/1	0/1	0/0	./.	1/1	./.	1/1	0/1	1/1	1/1	./.	./.	1/1	0/0	0/1	0/0	0/1	./.	./.	./.	./.	./.	./.	0/0	0/0
1.0_contig_190209	74	T	C	1523.24	0/0	./.	1/1	0/0	./.	0/0	0/0	0/0	0/0	0/0	./.	0/0	0/0	./.	./.	0/0	0/0	./.	0/0	./.	./.	./.	0/0	./.	./.	0/0	0/0	0/0	./.	./.	./.	./.	./.	0/0	0/0	./.	./.	./.	./.	./.	./.	./.	./.	./.	./.
1.0_contig_190209	128	G	T	377.81	1/1	./.	0/0	0/0	./.	0/0	0/0	0/0	0/0	0/0	./.	0/0	0/0	./.	./.	0/0	0/0	./.	0/0	./.	./.	./.	0/0	./.	./.	0/0	./.	0/0	./.	./.	./.	./.	./.	0/0	0/0	./.	./.	./.	./.	./.	./.	./.	./.	./.	./.
1.0_contig_191437	13	G	A	1237.22	0/0	0/0	1/1	0/0	1/1	0/0	./.	./.	./.	0/0	./.	./.	0/0	./.	1/1	0/0	./.	./.	0/0	./.	./.	./.	0/0	./.	./.	./.	./.	0/0	./.	./.	./.	1/1	./.	./.	0/0	./.	./.	./.	./.	./.	./.	./.	0/0	./.	./.
1.0_contig_191437	29	C	T	1178.24	0/0	0/0	1/1	0/0	0/0	0/0	./.	0/0	./.	0/0	./.	./.	0/0	./.	1/1	0/0	./.	./.	0/0	./.	./.	0/0	0/0	./.	./.	./.	./.	0/0	./.	./.	./.	1/1	./.	./.	0/0	./.	./.	./.	./.	./.	./.	./.	0/0	./.	./.
1.0_contig_191437	38	A	C	1220.84	0/0	0/0	1/1	0/0	0/0	0/0	./.	0/0	./.	0/0	./.	0/0	0/0	./.	0/0	0/0	./.	./.	0/0	./.	./.	0/0	0/0	./.	./.	./.	./.	0/1	./.	./.	./.	1/1	./.	./.	0/0	./.	./.	./.	./.	./.	./.	./.	0/0	./.	./.
1.0_contig_191437	65	A	G	648.11	0/0	0/0	1/1	0/0	0/0	0/0	./.	0/0	./.	0/0	./.	0/0	0/0	./.	0/0	0/0	./.	./.	0/0	./.	./.	0/0	0/0	./.	./.	./.	./.	0/0	0/0	0/0	./.	1/1	./.	./.	0/0	./.	./.	./.	./.	./.	./.	./.	0/0	./.	./.
1.0_contig_191437	93	T	C	9139.77	0/0	0/1	1/1	1/1	0/0	./.	./.	./.	./.	./.	./.	0/0	1/1	./.	0/0	0/0	./.	./.	1/1	./.	./.	0/0	0/0	./.	./.	./.	./.	0/1	./.	1/1	./.	1/1	./.	./.	0/0	./.	./.	./.	./.	./.	./.	./.	0/0	./.	./.
1.0_contig_191437	112	T	C	853.61	0/0	0/0	1/1	1/1	0/0	./.	./.	./.	./.	./.	./.	0/0	0/0	./.	0/0	0/0	./.	./.	0/0	./.	./.	0/0	0/0	./.	./.	./.	./.	0/0	./.	0/0	./.	1/1	./.	./.	./.	./.	./.	./.	./.	./.	./.	./.	0/0	./.	./.
1.0_contig_191528	82	G	A	1204.21	0/0	0/0	1/1	0/1	./.	./.	0/1	0/0	0/0	0/0	0/0	./.	./.	0/0	0/0	./.	0/0	0/0	0/0	0/0	./.	./.	./.	./.	0/0	./.	0/0	./.	0/0	./.	./.	0/0	0/0	./.	./.	0/1	./.	0/0	./.	./.	0/0	./.	0/0	./.	./.
1.0_contig_193799	66	G	T	805.29	0/0	./.	1/1	0/0	./.	./.	./.	./.	./.	0/0	./.	0/1	./.	0/0	./.	./.	0/0	./.	0/0	./.	./.	0/0	./.	./.	./.	./.	./.	0/0	./.	0/0	./.	./.	./.	./.	0/0	./.	./.	./.	./.	./.	./.	./.	./.	./.	./.
1.0_contig_193799	77	A	C	5565.21	1/1	./.	0/0	0/0	./.	./.	./.	./.	./.	0/1	./.	0/1	./.	0/0	./.	./.	0/1	./.	0/0	./.	./.	0/0	./.	./.	./.	./.	./.	1/1	./.	1/1	./.	./.	./.	./.	0/0	0/0	./.	./.	./.	./.	./.	./.	./.	./.	./.
1.0_contig_193799	90	T	C	6467.09	1/1	./.	0/0	0/0	./.	./.	./.	./.	./.	0/1	./.	0/1	./.	0/1	./.	./.	1/1	./.	0/0	./.	./.	0/0	./.	./.	./.	./.	./.	1/1	./.	1/1	./.	./.	./.	./.	0/0	0/0	./.	./.	./.	./.	./.	./.	./.	./.	./.
1.0_contig_194356	91	G	A	309.61	0/0	0/0	1/1	0/0	0/0	./.	0/0	0/0	0/0	0/0	./.	./.	0/0	0/0	0/0	0/0	0/0	0/0	0/0	0/0	./.	0/0	0/0	0/0	0/0	0/0	0/0	0/0	0/0	0/0	0/0	0/0	./.	./.	0/1	0/0	0/0	0/0	./.	0/0	./.	0/0	./.	./.	./.
1.0_contig_194356	94	G	A	545.09	0/0	0/1	1/1	0/0	0/0	./.	0/0	0/0	./.	0/0	./.	./.	0/0	0/0	0/0	0/0	0/0	0/0	0/0	0/0	./.	0/0	0/0	0/0	0/0	0/0	0/0	0/0	0/0	0/1	0/0	0/0	./.	./.	0/1	0/0	./.	0/0	./.	0/0	./.	0/0	./.	./.	./.
1.0_contig_195151	24	T	C	2437.99	1/1	0/0	0/0	0/0	./.	./.	0/0	./.	0/0	./.	./.	1/1	0/0	0/0	1/1	0/0	0/0	./.	./.	0/0	./.	./.	./.	./.	./.	0/0	./.	0/1	0/0	./.	./.	./.	./.	./.	./.	./.	./.	./.	./.	./.	./.	./.	./.	./.	./.
1.0_contig_195151	47	T	C	3840.96	1/1	./.	0/0	1/1	./.	./.	./.	./.	./.	./.	./.	1/1	./.	1/1	1/1	0/0	./.	./.	0/1	1/1	./.	./.	./.	./.	./.	./.	./.	1/1	./.	./.	./.	./.	./.	./.	./.	./.	./.	./.	./.	./.	./.	./.	./.	./.	./.
1.0_contig_195151	48	A	T	2243.83	1/1	./.	0/0	1/1	./.	./.	./.	./.	./.	./.	./.	1/1	./.	./.	0/0	1/1	./.	./.	0/0	0/0	./.	./.	./.	./.	./.	./.	./.	1/1	./.	./.	./.	./.	./.	./.	./.	./.	./.	./.	./.	./.	./.	./.	./.	./.	./.
1.0_contig_195151	54	T	C	2479.05	1/1	./.	0/0	1/1	./.	./.	./.	./.	./.	./.	./.	1/1	./.	./.	0/0	1/1	./.	./.	0/0	./.	./.	./.	./.	./.	./.	./.	./.	0/0	./.	./.	./.	./.	./.	./.	./.	./.	./.	./.	./.	./.	./.	./.	./.	./.	./.
1.0_contig_195151	57	T	C	2252.84	1/1	./.	0/0	1/1	./.	./.	./.	./.	./.	./.	./.	1/1	./.	./.	./.	1/1	./.	./.	0/0	./.	./.	./.	./.	./.	./.	./.	./.	1/1	./.	./.	./.	./.	./.	./.	./.	./.	./.	./.	./.	./.	./.	./.	./.	./.	./.
1.0_contig_195151	60	C	T	619.39	1/1	./.	0/0	0/0	./.	./.	./.	./.	./.	./.	./.	0/0	./.	./.	./.	0/0	./.	./.	0/0	./.	./.	./.	./.	./.	./.	./.	./.	0/0	./.	./.	./.	./.	./.	./.	./.	./.	./.	./.	./.	./.	./.	./.	./.	./.	./.
1.0_contig_195151	76	A	T	670.98	1/1	./.	0/0	0/0	./.	./.	./.	./.	./.	./.	./.	0/0	./.	./.	./.	0/0	./.	./.	0/0	./.	./.	./.	./.	./.	./.	./.	./.	0/0	./.	./.	./.	./.	./.	./.	./.	./.	./.	./.	./.	./.	./.	./.	./.	./.	./.
1.0_contig_195151	98	G	A	2410.94	1/1	./.	0/0	./.	./.	./.	./.	./.	./.	./.	./.	./.	./.	./.	./.	./.	./.	./.	0/0	./.	./.	./.	./.	./.	./.	./.	./.	1/1	./.	./.	./.	./.	./.	./.	./.	./.	./.	./.	1/1	./.	./.	./.	./.	./.	./.
1.0_contig_195842	24	T	C	764.58	0/0	./.	1/1	0/0	./.	./.	./.	./.	./.	./.	./.	./.	./.	./.	./.	./.	./.	./.	./.	./.	./.	./.	./.	./.	./.	./.	./.	./.	./.	./.	./.	./.	./.	./.	./.	./.	./.	./.	./.	./.	./.	./.	./.	./.	./.
1.0_contig_195842	35	T	C	1288.87	0/0	./.	1/1	0/1	./.	./.	./.	./.	./.	./.	./.	./.	./.	./.	./.	./.	./.	./.	./.	./.	./.	./.	./.	./.	./.	./.	./.	./.	./.	./.	./.	./.	./.	./.	./.	./.	./.	./.	./.	./.	./.	./.	./.	./.	./.
1.0_contig_195842	38	C	T	146.11	0/0	./.	1/1	0/0	./.	./.	./.	./.	./.	./.	./.	./.	./.	./.	./.	./.	./.	./.	./.	./.	./.	./.	./.	./.	./.	./.	./.	./.	./.	./.	./.	./.	./.	./.	./.	./.	./.	./.	./.	./.	./.	./.	./.	./.	./.
1.0_contig_195842	57	G	A	301.41	0/0	./.	1/1	0/1	./.	./.	./.	./.	./.	./.	./.	./.	./.	./.	./.	./.	./.	./.	0/0	./.	./.	./.	./.	./.	./.	./.	./.	./.	./.	./.	./.	./.	./.	./.	./.	./.	./.	./.	./.	./.	./.	./.	./.	./.	./.
1.0_contig_195842	60	G	A	199.51	0/0	./.	1/1	0/0	./.	0/0	./.	./.	./.	./.	./.	./.	./.	./.	./.	./.	./.	./.	0/0	./.	./.	./.	./.	./.	./.	./.	./.	./.	./.	./.	./.	./.	./.	./.	./.	./.	./.	./.	./.	./.	./.	./.	./.	./.	./.
1.0_contig_195842	62	G	A	142.85	0/0	./.	1/1	0/0	./.	0/0	./.	./.	./.	./.	./.	./.	./.	./.	./.	0/0	./.	./.	0/0	./.	./.	./.	./.	./.	./.	./.	./.	./.	./.	./.	./.	./.	./.	./.	./.	./.	./.	./.	./.	./.	./.	./.	./.	./.	./.
1.0_contig_195842	92	C	T	764.88	1/1	./.	0/0	0/1	./.	0/0	./.	./.	0/0	./.	./.	./.	./.	./.	./.	0/0	./.	./.	0/0	./.	./.	0/0	./.	./.	./.	./.	./.	./.	./.	./.	./.	./.	./.	./.	./.	./.	./.	./.	./.	./.	./.	./.	./.	./.	./.
1.0_contig_195842	103	C	A	738.43	1/1	./.	0/0	0/1	./.	0/0	./.	./.	0/0	./.	./.	./.	./.	./.	./.	0/0	./.	./.	0/0	./.	./.	0/0	./.	./.	./.	./.	./.	./.	./.	./.	./.	./.	./.	./.	./.	./.	./.	./.	./.	./.	./.	./.	./.	./.	./.
1.0_contig_195842	105	C	A	142.91	0/0	./.	1/1	0/0	./.	0/0	./.	./.	0/0	./.	./.	./.	./.	./.	./.	0/0	./.	./.	0/0	./.	./.	0/0	./.	./.	./.	./.	./.	./.	./.	./.	./.	./.	./.	./.	./.	./.	./.	./.	./.	./.	./.	./.	./.	./.	./.
1.0_contig_195842	113	T	G	142.94	0/0	./.	1/1	0/0	./.	0/0	./.	./.	0/0	./.	./.	./.	./.	./.	./.	0/0	./.	./.	0/0	./.	./.	0/0	./.	./.	./.	./.	./.	./.	./.	./.	./.	./.	./.	./.	./.	./.	./.	./.	./.	./.	./.	./.	./.	./.	./.
1.0_contig_198117	26	G	A	521.3	0/0	./.	1/1	./.	./.	./.	./.	./.	./.	./.	./.	./.	./.	./.	./.	./.	./.	./.	./.	./.	./.	./.	./.	./.	./.	./.	./.	./.	./.	./.	./.	./.	./.	./.	0/0	./.	./.	./.	./.	./.	./.	./.	./.	./.	./.
1.0_contig_198579	76	C	T	856.62	0/0	./.	1/1	./.	./.	./.	./.	./.	1/1	./.	./.	./.	./.	./.	./.	./.	./.	./.	0/0	./.	./.	./.	./.	./.	./.	./.	./.	./.	./.	./.	./.	./.	./.	./.	./.	./.	./.	./.	./.	./.	./.	./.	./.	./.	./.
1.0_contig_198579	101	G	T	587.77	0/0	./.	1/1	./.	./.	./.	./.	./.	0/0	./.	./.	./.	./.	./.	./.	./.	./.	./.	0/0	./.	./.	./.	./.	./.	./.	./.	./.	./.	./.	./.	./.	./.	./.	./.	./.	./.	./.	./.	./.	./.	./.	./.	./.	./.	./.
1.0_contig_198579	104	G	A	423.47	1/1	./.	0/0	./.	./.	./.	./.	./.	1/1	./.	./.	./.	./.	./.	./.	./.	./.	./.	0/0	./.	./.	./.	./.	./.	./.	./.	./.	./.	./.	./.	./.	./.	./.	./.	./.	./.	./.	./.	./.	./.	./.	./.	./.	./.	./.
1.0_contig_202737	92	T	C	509.53	0/0	0/0	1/1	./.	./.	./.	./.	0/0	./.	0/0	1/1	0/0	./.	./.	0/0	./.	0/0	./.	0/0	0/0	./.	0/0	./.	0/0	0/1	./.	./.	0/0	0/0	./.	./.	./.	./.	0/0	./.	./.	./.	0/0	0/0	./.	./.	./.	./.	0/0	./.
1.0_contig_204751	33	G	T	395.73	1/1	./.	0/0	./.	./.	./.	./.	./.	./.	./.	0/0	./.	./.	./.	./.	./.	./.	./.	./.	./.	./.	./.	./.	./.	./.	./.	./.	./.	./.	./.	./.	./.	./.	./.	./.	./.	./.	./.	./.	./.	./.	./.	./.	./.	./.
1.0_contig_204751	62	G	A	121.4	0/0	./.	1/1	./.	./.	./.	./.	./.	./.	./.	0/0	0/0	./.	./.	./.	./.	./.	./.	./.	./.	./.	./.	./.	./.	./.	./.	./.	./.	./.	./.	./.	./.	./.	./.	./.	./.	./.	./.	./.	./.	./.	./.	./.	./.	./.
1.0_contig_204751	74	C	T	473.78	1/1	./.	0/0	./.	./.	./.	./.	./.	./.	./.	0/0	0/0	./.	./.	./.	./.	./.	./.	./.	./.	./.	./.	./.	./.	./.	./.	./.	./.	./.	./.	./.	./.	./.	./.	./.	./.	./.	./.	./.	./.	./.	./.	./.	./.	./.
1.0_contig_204751	80	A	T	150.83	0/0	./.	1/1	./.	./.	./.	./.	./.	./.	./.	0/0	0/0	./.	./.	./.	./.	./.	./.	./.	./.	./.	./.	./.	./.	./.	./.	./.	./.	./.	./.	./.	./.	./.	./.	./.	./.	./.	./.	./.	./.	./.	./.	./.	./.	./.
1.0_contig_204891	26	A	G	451.47	0/0	./.	1/1	./.	./.	./.	./.	0/0	./.	0/0	./.	./.	./.	./.	./.	./.	./.	./.	./.	./.	./.	./.	./.	./.	./.	./.	./.	./.	./.	./.	./.	./.	./.	./.	./.	./.	./.	./.	./.	./.	./.	./.	./.	./.	./.
1.0_contig_204891	34	G	A	337.23	0/0	./.	1/1	./.	./.	./.	./.	0/0	./.	0/0	./.	./.	./.	./.	./.	./.	./.	./.	./.	./.	./.	./.	./.	./.	./.	./.	./.	./.	./.	./.	./.	./.	./.	./.	./.	./.	./.	./.	./.	./.	./.	./.	./.	./.	./.
1.0_contig_204891	49	G	C	1543.5	0/0	./.	1/1	./.	./.	./.	./.	0/0	./.	0/0	./.	./.	./.	./.	./.	./.	./.	./.	./.	./.	./.	./.	./.	./.	./.	./.	./.	./.	./.	./.	./.	./.	./.	./.	./.	./.	./.	./.	./.	./.	./.	./.	./.	./.	./.
1.0_contig_204891	62	G	C	57.34	0/0	./.	1/1	./.	./.	./.	./.	0/0	./.	./.	./.	./.	./.	./.	./.	./.	./.	./.	./.	./.	./.	./.	./.	./.	./.	./.	./.	./.	./.	./.	./.	./.	./.	./.	./.	./.	./.	./.	./.	./.	./.	./.	./.	./.	./.
1.0_contig_205046	44	A	G	7339.95	0/0	0/0	1/1	0/1	./.	./.	0/1	0/0	0/1	./.	./.	0/1	0/1	1/1	0/0	0/0	0/1	0/0	1/1	0/0	./.	0/1	./.	0/0	0/0	0/0	1/1	0/1	0/0	0/0	./.	1/1	./.	./.	0/1	./.	0/0	./.	./.	./.	./.	./.	0/0	./.	./.
1.0_contig_205046	47	A	G	985.72	0/0	0/0	1/1	0/0	./.	./.	1/1	0/1	0/0	./.	./.	0/0	0/0	0/0	0/0	0/0	0/1	0/0	0/0	0/0	./.	0/0	./.	0/0	0/0	0/0	0/0	0/1	0/0	0/0	./.	1/1	./.	./.	0/1	./.	0/0	./.	./.	./.	./.	./.	0/0	./.	./.
1.0_contig_208046	114	C	T	80.63	0/0	0/0	1/1	./.	./.	./.	./.	0/0	./.	0/0	./.	./.	./.	./.	./.	./.	./.	./.	./.	./.	./.	./.	./.	./.	./.	./.	./.	./.	./.	./.	./.	./.	./.	./.	0/0	./.	./.	./.	./.	0/0	./.	./.	./.	./.	./.
1.0_contig_208209	46	G	A	205.77	0/0	./.	1/1	./.	./.	./.	./.	0/0	0/0	./.	./.	./.	0/0	./.	./.	0/0	./.	./.	./.	./.	./.	./.	./.	./.	./.	./.	./.	0/0	./.	./.	./.	0/0	./.	0/0	0/0	./.	./.	./.	0/0	./.	./.	./.	0/0	./.	./.
1.0_contig_208209	131	C	A	541.88	0/0	0/0	1/1	./.	./.	./.	./.	./.	0/1	./.	./.	0/0	./.	./.	./.	0/0	./.	./.	./.	./.	./.	0/0	./.	./.	./.	./.	./.	0/0	./.	./.	./.	./.	./.	0/0	./.	./.	./.	./.	./.	./.	./.	./.	0/0	./.	./.
1.0_contig_209207	6	A	C	20086.9	0/0	./.	1/1	1/1	./.	./.	0/0	1/1	./.	./.	./.	./.	0/1	1/1	./.	0/0	1/1	0/0	0/1	0/1	0/1	0/0	0/1	0/0	1/1	./.	./.	0/0	./.	1/1	0/0	./.	./.	./.	1/1	1/1	./.	./.	./.	0/1	1/1	0/0	0/0	./.	./.
1.0_contig_209207	74	T	C	1736.05	0/0	0/0	1/1	0/0	0/0	0/0	0/0	0/0	0/0	0/0	0/0	0/0	0/0	0/0	0/0	0/0	0/0	0/0	0/0	0/0	0/0	0/0	0/0	0/0	0/0	0/0	0/0	0/0	0/1	0/0	0/0	./.	./.	0/0	0/0	0/0	./.	./.	0/0	0/0	0/0	0/0	0/0	0/0	./.
1.0_contig_209207	101	C	A	750.91	0/0	0/0	1/1	0/0	0/0	0/0	0/0	0/0	0/0	0/0	0/0	0/0	0/0	0/0	0/0	0/0	0/0	0/0	0/0	0/0	0/0	0/0	0/0	0/0	0/0	0/0	0/0	0/0	0/0	0/0	0/0	0/0	./.	0/0	0/0	0/0	./.	./.	0/0	0/0	0/0	0/0	0/0	0/0	./.
1.0_contig_209932	119	T	A	622.09	1/1	./.	0/0	0/0	./.	0/0	0/0	0/0	0/0	0/0	./.	0/0	./.	0/0	./.	0/0	./.	0/0	0/0	0/0	0/0	./.	0/0	0/0	./.	./.	./.	0/0	0/0	0/0	./.	0/0	./.	./.	0/0	./.	./.	0/0	0/0	./.	./.	./.	./.	0/0	./.
1.0_contig_213376	96	C	A	596.79	1/1	./.	0/0	./.	./.	./.	./.	./.	./.	./.	./.	./.	./.	./.	./.	./.	./.	./.	./.	1/1	./.	./.	./.	./.	./.	./.	./.	./.	./.	./.	./.	1/1	./.	./.	./.	./.	./.	./.	./.	0/0	./.	./.	./.	./.	./.
1.0_contig_214882	35	A	G	2335.61	0/0	0/0	1/1	0/0	./.	./.	0/0	0/0	0/0	0/0	0/1	0/0	0/1	0/0	0/0	0/1	0/0	0/1	0/0	0/0	./.	0/1	0/0	0/0	0/0	0/0	0/0	0/1	./.	0/0	0/1	0/0	0/0	0/0	./.	0/0	./.	0/0	./.	0/1	./.	./.	0/0	./.	./.
1.0_contig_214882	53	T	C	1010.77	0/0	0/0	1/1	0/0	./.	./.	0/0	0/1	0/0	0/0	0/0	0/0	0/0	0/0	0/0	0/0	0/0	0/0	0/0	0/0	./.	0/0	0/0	0/0	0/0	0/0	0/0	0/0	./.	0/0	0/1	0/0	0/0	0/0	./.	0/0	./.	0/0	./.	0/1	./.	./.	0/0	./.	./.
1.0_contig_215483	88	C	T	10612.8	0/0	1/1	1/1	0/1	./.	0/0	0/0	0/1	0/0	0/1	./.	0/1	0/1	./.	1/1	1/1	1/1	1/1	0/1	0/0	1/1	0/0	./.	./.	1/1	0/0	./.	0/1	./.	0/1	./.	./.	0/1	1/1	0/1	0/1	0/1	0/0	./.	./.	./.	./.	1/1	./.	./.
1.0_contig_215483	89	T	A	541.35	1/1	0/0	0/0	0/0	./.	0/0	0/0	0/0	0/0	0/0	./.	0/0	0/0	./.	0/0	0/0	0/0	0/0	0/0	0/0	0/0	0/0	./.	./.	0/0	0/0	./.	0/0	./.	0/0	./.	./.	0/0	0/0	0/0	0/0	0/1	0/0	./.	./.	./.	./.	0/0	./.	./.
1.0_contig_215483	90	C	T	936.74	0/0	0/0	1/1	0/0	./.	0/0	0/0	0/0	0/0	0/1	./.	0/0	0/0	./.	0/0	0/1	0/0	1/1	0/1	0/0	0/0	0/0	./.	./.	0/0	./.	./.	0/0	./.	0/0	./.	./.	0/0	1/1	0/0	0/0	0/0	0/0	./.	./.	./.	./.	0/0	./.	./.
1.0_contig_215483	95	A	G	527.04	0/0	0/0	1/1	0/1	./.	0/0	0/0	0/0	0/0	0/0	./.	0/1	0/0	./.	0/0	0/0	0/0	0/0	0/0	0/0	0/0	0/0	./.	./.	0/0	0/0	./.	0/0	./.	0/0	./.	./.	0/0	0/0	0/0	0/0	0/0	0/0	./.	./.	./.	./.	0/0	./.	./.
1.0_contig_220844	30	G	A	854.61	0/0	./.	1/1	./.	./.	./.	./.	./.	./.	./.	./.	./.	./.	./.	./.	./.	./.	./.	./.	./.	./.	./.	./.	./.	./.	./.	./.	./.	./.	./.	./.	./.	./.	./.	./.	./.	./.	./.	./.	./.	./.	./.	./.	./.	./.
1.0_contig_220844	48	C	T	1051.36	0/0	./.	1/1	./.	./.	./.	./.	./.	./.	./.	./.	./.	./.	./.	./.	./.	./.	./.	./.	./.	./.	./.	./.	./.	./.	./.	./.	./.	./.	./.	./.	./.	./.	./.	./.	./.	./.	./.	./.	./.	./.	./.	./.	./.	./.
1.0_contig_220844	49	A	G	1167.15	0/0	./.	1/1	./.	./.	./.	./.	./.	./.	./.	./.	./.	./.	./.	./.	./.	./.	./.	./.	./.	./.	./.	./.	./.	./.	./.	./.	./.	./.	./.	./.	./.	./.	./.	./.	./.	./.	./.	./.	./.	./.	./.	./.	./.	./.
1.0_contig_220844	58	T	C	1348.94	1/1	./.	0/0	./.	./.	./.	./.	./.	./.	./.	./.	./.	./.	./.	./.	./.	./.	./.	./.	./.	./.	./.	./.	./.	./.	./.	./.	./.	./.	./.	./.	./.	./.	./.	./.	./.	./.	./.	./.	./.	./.	./.	./.	./.	./.
1.0_contig_222241	105	A	T	945.87	0/0	0/0	1/1	0/1	./.	./.	./.	0/0	./.	./.	./.	0/0	./.	./.	./.	./.	1/1	./.	./.	0/0	./.	./.	./.	./.	./.	./.	./.	0/0	./.	./.	./.	./.	./.	./.	0/0	0/0	./.	./.	./.	./.	./.	./.	./.	./.	./.
1.0_contig_222241	110	T	C	865	0/0	0/0	1/1	0/0	./.	./.	./.	0/0	./.	./.	./.	0/0	./.	./.	./.	./.	0/0	./.	./.	0/1	./.	./.	./.	./.	./.	./.	./.	0/0	./.	./.	./.	./.	./.	./.	0/1	0/0	./.	./.	./.	./.	./.	./.	./.	./.	./.
1.0_contig_222242	76	C	T	1343.3	1/1	0/0	0/0	0/0	./.	0/0	0/0	./.	./.	./.	./.	./.	0/0	./.	./.	./.	0/1	./.	0/0	./.	./.	./.	./.	./.	./.	./.	./.	./.	./.	./.	./.	./.	./.	./.	./.	./.	./.	./.	./.	./.	./.	./.	./.	./.	./.
1.0_contig_223104	27	C	A	185.89	0/0	./.	1/1	./.	./.	./.	./.	./.	./.	./.	./.	./.	./.	0/0	./.	./.	./.	./.	./.	0/0	./.	./.	./.	./.	./.	./.	./.	0/0	./.	./.	./.	./.	./.	./.	0/0	./.	./.	./.	./.	./.	./.	./.	./.	./.	./.
1.0_contig_223104	31	C	T	2220.53	0/0	./.	1/1	./.	./.	./.	./.	./.	./.	./.	./.	./.	./.	0/0	./.	./.	./.	./.	./.	0/0	./.	./.	./.	./.	./.	./.	./.	0/0	./.	./.	./.	./.	./.	./.	0/0	./.	./.	./.	./.	./.	./.	./.	./.	./.	./.
1.0_contig_223104	45	T	A	159.69	1/1	./.	0/0	./.	./.	./.	./.	./.	./.	./.	./.	./.	./.	0/0	./.	./.	./.	./.	./.	0/0	./.	./.	./.	./.	./.	./.	./.	0/0	./.	./.	./.	./.	./.	./.	0/0	./.	./.	./.	./.	./.	./.	./.	./.	./.	./.
1.0_contig_223104	77	G	A	184.61	0/0	0/0	1/1	./.	./.	./.	./.	./.	0/0	./.	./.	./.	./.	0/0	./.	./.	./.	./.	./.	0/0	./.	./.	./.	./.	./.	./.	./.	0/0	./.	./.	./.	./.	./.	./.	0/0	./.	./.	./.	./.	./.	./.	./.	./.	./.	./.
1.0_contig_223104	78	C	T	207.88	0/0	0/0	1/1	./.	./.	./.	./.	./.	0/0	./.	./.	./.	./.	0/0	./.	./.	./.	./.	./.	0/0	./.	./.	./.	./.	./.	./.	./.	0/0	./.	./.	./.	./.	./.	./.	0/0	./.	./.	./.	./.	./.	./.	./.	./.	./.	./.
1.0_contig_223104	81	G	A	184.52	0/0	0/0	1/1	./.	./.	./.	./.	./.	0/0	./.	./.	./.	./.	0/0	./.	./.	./.	./.	./.	0/0	./.	./.	./.	./.	./.	./.	./.	0/0	./.	./.	./.	./.	./.	./.	0/0	./.	./.	./.	./.	./.	./.	./.	./.	./.	./.
1.0_contig_223104	117	T	A	216.07	0/0	./.	1/1	./.	./.	./.	./.	./.	0/1	./.	./.	./.	./.	0/0	./.	./.	./.	./.	./.	./.	./.	./.	./.	./.	./.	./.	./.	./.	./.	./.	./.	./.	./.	./.	0/0	./.	./.	./.	./.	./.	./.	./.	./.	./.	./.
1.0_contig_225694	111	T	G	3451.19	1/1	./.	0/0	./.	1/1	./.	./.	0/1	1/1	./.	./.	./.	./.	1/1	./.	1/1	./.	./.	./.	./.	./.	./.	./.	./.	./.	1/1	./.	1/1	./.	./.	./.	./.	./.	./.	./.	./.	./.	./.	1/1	./.	./.	./.	./.	./.	./.
1.0_contig_227759	44	A	G	74166.9	0/0	0/0	1/1	1/1	0/0	0/1	0/1	1/1	0/1	0/1	0/1	0/1	0/1	0/1	0/1	0/0	0/1	0/0	1/1	0/1	0/1	0/0	0/1	0/0	0/0	0/0	0/0	0/0	./.	0/1	0/0	0/0	0/1	1/1	0/1	1/1	0/1	./.	1/1	0/0	0/0	0/0	0/0	0/0	0/1
1.0_contig_228660	89	T	G	270.47	0/0	./.	1/1	./.	0/0	./.	./.	./.	./.	./.	./.	./.	./.	./.	./.	./.	./.	./.	./.	./.	./.	./.	./.	./.	./.	./.	0/0	0/0	./.	./.	./.	./.	./.	./.	./.	0/0	./.	./.	./.	./.	./.	./.	./.	./.	./.
1.0_contig_235889	50	C	T	1359.3	1/1	./.	0/0	0/0	0/0	./.	./.	./.	./.	./.	./.	./.	0/0	./.	./.	1/1	./.	./.	./.	./.	./.	./.	./.	./.	./.	./.	./.	0/0	0/0	./.	./.	./.	0/0	./.	./.	0/0	0/0	./.	0/0	0/1	./.	./.	./.	0/1	./.
1.0_contig_235889	66	C	T	309.99	1/1	./.	0/0	0/0	./.	./.	./.	./.	./.	./.	./.	./.	0/0	./.	./.	0/0	./.	./.	./.	./.	./.	./.	./.	./.	./.	./.	./.	0/0	0/0	./.	./.	./.	0/0	./.	./.	./.	0/0	./.	0/0	0/0	./.	./.	./.	0/0	./.
1.0_contig_235889	68	T	C	2503.06	1/1	./.	0/0	1/1	./.	./.	./.	./.	./.	./.	./.	./.	0/0	./.	./.	./.	./.	./.	./.	./.	./.	./.	./.	./.	./.	./.	./.	0/1	0/0	./.	./.	./.	1/1	./.	./.	./.	1/1	./.	0/0	1/1	./.	./.	./.	0/0	./.
1.0_contig_235889	71	T	C	5028.57	1/1	./.	0/0	1/1	./.	./.	./.	./.	./.	./.	./.	./.	1/1	./.	./.	./.	./.	./.	./.	./.	./.	./.	./.	./.	./.	./.	./.	1/1	1/1	./.	./.	./.	1/1	./.	./.	./.	1/1	./.	1/1	1/1	./.	./.	./.	1/1	./.
1.0_contig_235889	77	C	T	517.29	1/1	./.	0/0	0/1	./.	./.	./.	./.	./.	./.	./.	./.	./.	./.	./.	./.	./.	./.	./.	./.	./.	./.	./.	./.	./.	./.	./.	1/1	./.	./.	./.	./.	0/0	./.	./.	./.	./.	./.	0/0	0/1	./.	./.	./.	./.	./.
1.0_contig_235889	116	T	C	4656.53	1/1	./.	0/0	./.	./.	./.	./.	./.	./.	./.	./.	./.	./.	1/1	./.	./.	./.	./.	./.	./.	./.	./.	./.	./.	1/1	./.	./.	./.	1/1	./.	./.	./.	./.	./.	./.	./.	./.	./.	./.	./.	./.	./.	./.	./.	./.
1.0_contig_235889	117	A	G	2665.7	1/1	./.	0/0	./.	./.	./.	./.	./.	./.	./.	./.	./.	./.	0/0	./.	./.	./.	./.	./.	./.	./.	./.	./.	./.	0/0	./.	./.	./.	0/0	./.	./.	./.	./.	./.	./.	./.	./.	./.	./.	./.	./.	./.	./.	./.	./.
1.0_contig_237337	73	G	A	197.84	0/0	0/0	1/1	0/0	0/0	./.	./.	./.	./.	./.	./.	0/0	./.	./.	./.	./.	./.	0/0	./.	./.	0/0	./.	./.	./.	0/0	./.	./.	./.	./.	./.	./.	./.	./.	./.	./.	0/0	./.	./.	./.	./.	./.	./.	./.	0/0	./.
1.0_contig_237337	89	G	A	2859.6	1/1	0/0	0/0	0/0	0/0	./.	./.	./.	./.	./.	./.	./.	./.	./.	./.	./.	./.	1/1	./.	./.	0/0	./.	./.	./.	1/1	./.	./.	./.	./.	./.	./.	./.	./.	./.	./.	0/0	./.	./.	./.	./.	./.	./.	./.	0/0	./.
1.0_contig_238505	9	G	T	169.11	0/0	0/0	1/1	0/0	0/0	./.	0/0	0/0	0/0	0/0	0/0	0/0	0/0	0/0	./.	0/0	0/0	0/0	./.	0/0	0/0	./.	./.	0/0	./.	./.	./.	./.	./.	./.	./.	0/0	0/0	./.	./.	0/0	0/0	./.	./.	0/0	./.	./.	./.	./.	./.
1.0_contig_242777	23	G	T	1536.92	0/0	0/0	1/1	0/0	./.	./.	./.	./.	./.	0/0	./.	0/0	./.	0/0	./.	./.	0/0	0/0	0/0	0/0	./.	0/0	./.	./.	./.	0/0	0/0	./.	./.	./.	./.	0/0	./.	./.	0/0	./.	./.	./.	0/0	./.	./.	./.	0/0	./.	./.
1.0_contig_242777	74	C	G	1493.37	0/0	0/0	1/1	0/0	./.	./.	0/0	0/0	./.	0/0	./.	0/0	./.	0/0	./.	0/0	0/0	0/0	0/0	0/0	./.	0/0	./.	./.	0/0	0/0	0/0	0/0	./.	./.	./.	0/0	./.	0/0	0/0	./.	./.	./.	0/0	0/0	./.	./.	0/0	./.	./.
1.0_contig_242777	99	G	A	1524.36	0/0	./.	1/1	0/0	./.	./.	0/0	0/0	./.	0/0	./.	0/0	./.	0/0	./.	0/0	./.	0/0	0/0	./.	./.	0/0	./.	./.	0/0	1/1	0/0	./.	./.	./.	./.	0/0	./.	./.	./.	./.	./.	./.	0/0	./.	./.	./.	./.	./.	./.
1.0_contig_243883	75	C	T	514.63	0/0	0/0	1/1	0/1	./.	./.	./.	./.	0/0	0/0	./.	0/0	./.	./.	./.	0/0	./.	0/0	./.	0/0	./.	1/1	0/0	./.	./.	./.	0/0	0/0	./.	./.	./.	./.	./.	0/0	0/0	./.	./.	./.	./.	0/0	./.	./.	0/1	./.	./.
1.0_contig_243883	84	G	A	487.68	0/0	0/0	1/1	1/1	./.	./.	./.	./.	0/0	./.	./.	0/0	./.	./.	./.	0/0	./.	0/0	./.	0/0	./.	0/0	0/0	./.	./.	./.	0/0	0/0	./.	./.	./.	./.	./.	0/0	0/1	./.	./.	./.	./.	./.	./.	./.	0/1	./.	./.
1.0_contig_244279	27	G	T	331.37	1/1	./.	0/0	./.	./.	./.	./.	0/0	0/0	0/0	./.	0/0	./.	./.	./.	./.	./.	./.	0/0	./.	./.	0/0	./.	./.	./.	./.	./.	0/0	./.	./.	./.	./.	./.	./.	./.	./.	./.	./.	./.	./.	./.	./.	./.	./.	./.
1.0_contig_244279	29	T	C	6157.05	1/1	./.	0/0	./.	./.	./.	./.	0/0	1/1	0/1	./.	1/1	./.	./.	./.	./.	./.	./.	1/1	./.	1/1	1/1	./.	./.	./.	./.	./.	1/1	./.	./.	./.	./.	./.	./.	./.	./.	./.	./.	./.	./.	./.	./.	./.	./.	./.
1.0_contig_244279	31	C	A	356.55	1/1	./.	0/0	./.	./.	./.	./.	0/0	0/0	0/0	./.	0/0	./.	./.	./.	./.	./.	./.	0/0	./.	0/0	0/0	./.	./.	./.	./.	./.	0/0	./.	./.	./.	./.	./.	./.	./.	./.	./.	./.	./.	./.	./.	./.	./.	./.	./.
1.0_contig_244279	33	T	A	330.47	1/1	./.	0/0	./.	./.	./.	./.	0/0	0/0	0/0	./.	0/0	./.	./.	./.	./.	./.	./.	0/0	./.	0/0	0/0	./.	./.	./.	./.	./.	0/0	./.	./.	./.	./.	./.	./.	./.	./.	./.	./.	./.	./.	./.	./.	./.	./.	./.
1.0_contig_244279	52	C	T	487.6	1/1	./.	0/0	./.	./.	./.	./.	0/0	0/0	0/0	./.	0/0	./.	./.	./.	./.	./.	./.	0/0	./.	0/0	0/0	./.	./.	./.	./.	./.	0/0	./.	./.	./.	./.	./.	./.	./.	./.	./.	./.	./.	./.	./.	./.	./.	./.	./.
1.0_contig_247079	129	C	T	1580.59	0/0	0/0	1/1	./.	./.	./.	./.	0/0	./.	./.	./.	./.	1/1	./.	./.	./.	./.	./.	./.	./.	0/0	0/0	./.	0/0	0/1	./.	0/0	0/0	./.	./.	./.	./.	./.	./.	./.	0/0	./.	./.	1/1	./.	./.	./.	./.	./.	./.
1.0_contig_247540	29	T	C	27830.8	1/1	1/1	0/0	0/1	1/1	./.	0/1	0/1	1/1	1/1	./.	1/1	./.	1/1	1/1	0/1	1/1	1/1	1/1	1/1	./.	1/1	./.	1/1	1/1	./.	./.	1/1	1/1	./.	./.	./.	1/1	./.	./.	./.	0/0	./.	1/1	./.	./.	./.	1/1	./.	./.
1.0_contig_247797	88	T	A	14011.5	1/1	./.	0/0	./.	./.	./.	./.	1/1	1/1	./.	./.	1/1	1/1	./.	./.	1/1	1/1	./.	1/1	1/1	./.	1/1	1/1	./.	1/1	./.	./.	1/1	./.	./.	1/1	./.	./.	0/1	1/1	./.	./.	./.	./.	1/1	1/1	./.	0/1	./.	1/1
1.0_contig_248683	32	G	A	336.33	0/0	./.	1/1	0/0	./.	./.	./.	./.	0/0	./.	./.	./.	./.	./.	./.	./.	./.	./.	./.	./.	./.	./.	./.	./.	./.	./.	./.	./.	./.	./.	./.	./.	./.	./.	./.	./.	./.	./.	./.	./.	./.	./.	./.	./.	./.
1.0_contig_248683	33	G	T	338.33	0/0	./.	1/1	0/0	./.	./.	./.	./.	0/0	./.	./.	./.	./.	./.	./.	./.	./.	./.	./.	./.	./.	./.	./.	./.	./.	./.	./.	./.	./.	./.	./.	./.	./.	./.	./.	./.	./.	./.	./.	./.	./.	./.	./.	./.	./.
1.0_contig_253145	73	A	G	78.65	0/0	./.	1/1	./.	./.	./.	./.	0/1	0/0	./.	./.	./.	0/0	./.	./.	0/1	./.	./.	./.	0/0	./.	./.	./.	./.	./.	./.	./.	./.	./.	./.	./.	./.	./.	./.	0/0	./.	./.	./.	./.	./.	./.	./.	./.	./.	./.
1.0_contig_253145	75	A	G	561.8	1/1	./.	0/0	./.	./.	./.	./.	0/0	0/0	./.	./.	./.	0/0	./.	./.	0/0	./.	./.	./.	1/1	./.	./.	./.	./.	./.	./.	./.	./.	./.	./.	./.	./.	./.	./.	1/1	./.	./.	./.	./.	./.	./.	./.	./.	./.	./.
1.0_contig_253145	110	T	C	143.97	0/0	./.	1/1	./.	./.	./.	0/0	0/1	0/1	./.	./.	./.	./.	./.	./.	1/1	./.	./.	0/0	0/0	./.	0/0	./.	./.	./.	./.	./.	./.	./.	./.	./.	0/0	./.	./.	0/0	./.	./.	./.	./.	./.	./.	./.	0/0	./.	./.
1.0_contig_255178	43	G	T	209.73	0/0	./.	1/1	./.	./.	./.	./.	./.	./.	./.	0/0	0/0	./.	./.	./.	./.	./.	./.	./.	./.	./.	./.	./.	./.	./.	./.	0/0	./.	./.	./.	./.	./.	./.	./.	./.	./.	./.	./.	./.	./.	./.	./.	./.	./.	./.
1.0_contig_255178	98	A	G	972.29	1/1	./.	0/0	./.	./.	./.	./.	./.	./.	./.	0/0	1/1	./.	./.	./.	./.	./.	./.	./.	./.	./.	./.	./.	./.	./.	./.	./.	./.	./.	./.	./.	./.	./.	./.	./.	./.	./.	./.	./.	./.	./.	./.	./.	./.	./.
1.0_contig_258018	36	A	G	906.67	0/0	0/0	1/1	1/1	./.	./.	./.	./.	./.	./.	0/0	./.	0/0	0/0	./.	./.	0/0	./.	./.	./.	./.	./.	./.	./.	./.	./.	0/0	./.	./.	./.	./.	./.	./.	./.	./.	./.	./.	./.	./.	./.	./.	./.	./.	./.	./.
1.0_contig_258018	48	T	A	139.88	1/1	1/1	0/0	0/0	./.	./.	./.	./.	./.	./.	0/0	./.	0/0	0/0	./.	./.	0/0	./.	./.	./.	./.	./.	./.	./.	./.	./.	0/0	./.	./.	./.	./.	./.	./.	./.	./.	./.	./.	./.	./.	./.	./.	./.	./.	./.	./.
1.0_contig_258896	91	G	C	590.87	1/1	./.	0/0	./.	./.	./.	./.	0/0	./.	./.	./.	./.	./.	./.	./.	./.	./.	./.	./.	./.	./.	1/1	./.	./.	./.	./.	./.	./.	./.	./.	./.	./.	0/0	./.	./.	0/0	./.	./.	0/0	./.	./.	./.	./.	./.	./.
1.0_contig_258896	104	G	T	616.72	1/1	./.	0/0	./.	./.	./.	./.	0/0	./.	./.	./.	./.	./.	./.	./.	./.	./.	./.	./.	./.	./.	1/1	./.	./.	./.	./.	./.	./.	./.	./.	./.	./.	0/0	./.	./.	0/0	./.	./.	0/0	./.	./.	./.	./.	./.	./.
1.0_contig_258896	110	A	G	4303.55	1/1	./.	0/0	./.	./.	./.	./.	./.	./.	./.	./.	./.	./.	./.	./.	./.	./.	./.	./.	./.	./.	1/1	./.	./.	./.	./.	./.	./.	./.	./.	./.	./.	1/1	./.	./.	0/0	./.	./.	1/1	./.	./.	./.	./.	./.	./.
1.0_contig_258896	116	T	C	564.19	1/1	./.	0/0	./.	./.	./.	./.	0/0	./.	./.	./.	./.	./.	./.	./.	./.	./.	./.	./.	./.	./.	1/1	./.	./.	./.	./.	./.	./.	./.	./.	./.	./.	0/0	./.	./.	0/0	./.	./.	0/0	./.	./.	./.	./.	./.	./.
1.0_contig_266470	46	A	T	170.97	1/1	./.	0/0	./.	./.	./.	./.	./.	./.	./.	./.	./.	./.	./.	./.	./.	./.	./.	./.	./.	./.	./.	./.	./.	./.	./.	./.	./.	./.	./.	./.	./.	./.	./.	./.	./.	./.	./.	./.	./.	./.	./.	./.	./.	./.
1.0_contig_266470	57	C	T	132.34	0/0	./.	1/1	./.	./.	./.	./.	./.	./.	./.	./.	./.	./.	./.	./.	./.	./.	./.	./.	./.	./.	./.	./.	./.	./.	./.	./.	./.	./.	./.	./.	./.	./.	./.	./.	./.	./.	./.	./.	./.	./.	./.	./.	./.	./.
1.0_contig_266470	59	C	T	173.59	1/1	./.	0/0	./.	./.	./.	./.	./.	./.	./.	./.	./.	./.	./.	./.	./.	./.	./.	./.	./.	./.	./.	./.	./.	./.	./.	./.	./.	./.	./.	./.	./.	./.	./.	./.	./.	./.	./.	./.	./.	./.	./.	./.	./.	./.
1.0_contig_266470	121	G	T	421.25	0/0	./.	1/1	./.	./.	./.	./.	./.	./.	./.	./.	./.	./.	./.	./.	./.	./.	./.	./.	./.	./.	./.	./.	./.	./.	./.	./.	./.	./.	./.	./.	./.	./.	./.	./.	./.	./.	./.	./.	./.	./.	./.	./.	./.	./.
1.0_contig_266470	130	G	A	173.58	1/1	./.	0/0	./.	./.	./.	./.	./.	./.	./.	./.	./.	./.	./.	./.	./.	./.	./.	./.	./.	./.	./.	./.	./.	./.	./.	./.	./.	./.	./.	./.	./.	./.	./.	./.	./.	./.	./.	./.	./.	./.	./.	./.	./.	./.
1.0_contig_285596	38	C	A	164.32	0/0	./.	1/1	0/0	./.	./.	./.	0/0	./.	0/0	0/0	0/0	./.	./.	0/0	./.	./.	0/0	0/0	0/0	./.	./.	0/0	0/0	0/0	0/0	./.	0/0	./.	0/0	./.	./.	./.	./.	0/0	./.	./.	./.	0/0	./.	./.	./.	./.	0/0	./.
1.0_contig_286649	67	G	A	377.79	1/1	./.	0/0	./.	./.	./.	./.	0/0	./.	./.	1/1	1/1	./.	./.	./.	./.	./.	./.	./.	./.	./.	./.	./.	./.	./.	./.	./.	1/1	./.	./.	./.	./.	./.	./.	./.	0/0	./.	./.	./.	./.	./.	./.	./.	./.	./.
1.0_contig_286649	82	T	C	2266.42	1/1	./.	0/0	./.	./.	./.	./.	1/1	./.	1/1	0/0	1/1	./.	./.	./.	./.	./.	./.	./.	./.	./.	./.	./.	./.	./.	./.	./.	0/0	./.	./.	./.	./.	./.	./.	./.	1/1	./.	./.	./.	./.	./.	./.	./.	./.	./.
1.0_contig_305037	32	G	T	294.54	0/0	./.	1/1	0/0	./.	./.	./.	./.	0/0	0/0	./.	./.	./.	0/0	./.	0/0	./.	0/0	0/0	0/0	0/0	0/0	0/0	./.	./.	./.	./.	0/0	0/0	0/0	./.	./.	./.	./.	./.	./.	./.	./.	./.	./.	./.	./.	0/0	0/0	0/0
1.0_contig_305037	107	G	A	45	0/0	0/0	1/1	0/0	./.	0/0	0/0	./.	0/0	0/0	./.	0/0	0/0	./.	0/0	0/0	0/0	0/0	0/0	0/0	./.	0/0	0/0	0/0	0/0	./.	./.	0/0	0/0	./.	./.	./.	./.	0/0	0/0	./.	0/0	./.	0/0	./.	./.	./.	0/0	0/0	0/0
1.0_contig_310135	33	C	T	448.56	0/0	0/0	1/1	0/0	./.	0/0	0/0	0/0	0/0	0/0	0/0	./.	0/0	./.	0/0	0/0	0/0	0/0	0/0	./.	./.	./.	0/0	./.	0/0	1/1	./.	0/0	./.	0/0	0/0	0/0	0/0	./.	./.	./.	0/0	0/0	./.	./.	./.	0/0	0/0	./.	./.
1.0_contig_310135	58	A	G	335.89	0/0	0/0	1/1	0/0	./.	0/0	0/0	0/0	0/0	0/1	0/0	0/0	0/0	./.	0/0	0/0	0/0	0/0	0/0	0/0	0/0	./.	0/0	./.	0/0	0/0	./.	0/0	0/0	0/0	0/0	0/0	0/0	./.	./.	./.	0/0	0/0	0/0	./.	./.	0/0	0/0	./.	./.
1.0_contig_310135	62	G	A	2014.74	0/0	0/0	1/1	0/0	./.	0/1	0/0	0/0	0/0	0/0	0/1	0/0	0/0	./.	0/0	0/0	0/0	0/0	0/0	0/0	0/0	./.	0/0	./.	0/0	0/0	./.	0/1	0/1	0/0	0/0	0/0	0/0	./.	./.	./.	0/0	1/1	0/0	./.	./.	1/1	0/0	./.	./.
1.0_contig_310135	65	C	A	345.64	0/0	0/0	1/1	0/0	./.	0/0	0/0	0/0	0/0	0/0	0/0	0/0	0/0	./.	0/0	0/0	0/0	0/0	0/0	0/0	0/0	./.	0/0	./.	0/0	0/0	./.	0/0	0/0	0/0	0/0	0/0	0/0	./.	./.	./.	0/0	0/0	0/0	./.	./.	0/0	0/0	./.	./.
1.0_contig_310135	76	A	G	343.21	0/0	0/0	1/1	0/0	./.	0/0	0/0	0/0	0/0	0/0	0/0	0/0	0/0	./.	0/0	0/0	0/0	0/0	0/0	0/0	0/0	./.	0/0	./.	0/0	0/0	./.	0/0	0/0	0/0	0/0	0/0	0/0	./.	./.	./.	0/0	0/0	0/0	./.	./.	0/0	0/0	./.	./.
1.0_contig_310135	88	G	A	1267.28	0/0	0/0	1/1	0/0	0/0	0/0	0/0	0/0	0/0	0/1	0/0	0/0	0/0	./.	0/0	0/0	0/1	0/1	0/0	0/1	0/0	./.	0/0	./.	0/0	0/0	./.	0/0	0/0	0/0	0/0	0/0	0/0	./.	./.	./.	0/0	0/0	0/0	./.	./.	0/0	0/0	0/0	./.
1.0_contig_310135	101	C	T	416.1	0/0	0/0	1/1	0/0	0/0	0/0	0/0	0/0	0/0	0/0	0/0	0/0	0/0	./.	0/0	0/0	0/0	0/0	0/0	0/0	0/0	./.	0/0	./.	0/0	0/0	./.	0/0	0/0	0/0	0/0	0/0	0/0	./.	0/0	0/0	0/0	0/0	0/0	./.	./.	0/0	0/0	0/0	./.
1.0_contig_310135	106	G	T	405.95	0/0	0/0	1/1	0/0	0/0	0/0	0/0	0/0	0/0	0/0	0/0	0/0	0/0	./.	0/0	0/0	0/0	0/0	0/0	0/0	0/0	./.	0/0	./.	0/0	0/0	./.	0/0	0/0	0/0	0/0	0/0	0/0	./.	0/0	0/0	0/0	0/0	0/0	./.	./.	0/0	0/0	0/0	./.
1.0_contig_335545	106	T	C	19526.4	0/0	1/1	1/1	1/1	./.	./.	./.	1/1	./.	./.	./.	./.	./.	./.	./.	0/0	./.	1/1	./.	./.	./.	./.	./.	./.	./.	1/1	./.	./.	./.	./.	./.	./.	./.	./.	./.	./.	1/1	./.	./.	./.	./.	./.	./.	./.	./.
1.0_contig_344250	96	G	C	1284.46	1/1	./.	0/0	./.	./.	./.	./.	./.	1/1	./.	./.	./.	./.	./.	./.	./.	./.	./.	1/1	./.	./.	./.	./.	./.	./.	./.	./.	./.	1/1	./.	./.	./.	./.	./.	./.	./.	./.	./.	./.	./.	./.	./.	./.	./.	./.
1.0_contig_344250	103	T	C	339.68	1/1	./.	0/0	./.	./.	./.	./.	./.	1/1	./.	./.	./.	./.	./.	./.	./.	./.	./.	0/0	0/0	./.	./.	./.	./.	./.	./.	./.	./.	0/1	./.	./.	./.	./.	./.	./.	./.	./.	./.	./.	./.	./.	./.	./.	./.	./.
1.0_contig_345272	67	T	C	385.54	0/0	./.	1/1	./.	./.	./.	0/0	0/0	./.	./.	./.	./.	./.	./.	./.	0/0	./.	./.	./.	./.	./.	./.	./.	./.	./.	./.	./.	0/0	./.	1/1	./.	./.	./.	./.	0/0	./.	./.	./.	./.	./.	./.	./.	./.	./.	./.
1.0_contig_345272	76	G	T	514.29	1/1	./.	0/0	./.	./.	./.	0/0	0/0	./.	./.	./.	./.	./.	./.	./.	0/0	./.	./.	./.	./.	./.	./.	./.	./.	./.	./.	./.	0/0	./.	0/0	./.	./.	./.	./.	0/0	./.	./.	./.	./.	./.	./.	./.	./.	./.	./.
1.0_contig_345272	83	C	A	83.87	1/1	./.	0/0	./.	./.	./.	0/0	0/0	./.	./.	./.	./.	./.	./.	./.	0/0	./.	./.	./.	./.	./.	./.	./.	./.	./.	./.	./.	0/0	./.	0/0	./.	./.	./.	./.	0/0	./.	./.	./.	./.	./.	./.	./.	./.	./.	./.
1.0_contig_345272	99	C	T	285.46	1/1	./.	0/0	./.	./.	./.	0/0	0/0	./.	./.	./.	./.	./.	./.	./.	0/0	./.	./.	./.	./.	./.	./.	./.	./.	./.	./.	./.	0/0	./.	1/1	./.	./.	./.	./.	./.	./.	./.	./.	./.	./.	./.	./.	./.	./.	./.
1.0_contig_345272	102	A	T	137.46	0/0	./.	1/1	./.	./.	./.	0/0	0/0	./.	./.	./.	./.	./.	./.	./.	0/0	./.	./.	./.	./.	./.	./.	./.	./.	./.	./.	./.	0/0	./.	0/0	./.	./.	./.	./.	./.	./.	./.	./.	./.	./.	./.	./.	./.	./.	./.
1.0_contig_345272	108	A	G	65.63	1/1	./.	0/0	./.	./.	./.	0/0	0/0	./.	./.	./.	./.	./.	./.	./.	0/0	./.	./.	./.	./.	./.	./.	./.	./.	./.	./.	./.	0/0	./.	0/0	./.	./.	./.	./.	./.	./.	./.	./.	./.	./.	./.	./.	./.	./.	./.
1.0_contig_345272	112	G	A	66.09	1/1	./.	0/0	./.	./.	./.	0/0	0/0	./.	./.	./.	./.	./.	./.	./.	0/0	./.	./.	./.	./.	./.	./.	./.	./.	./.	./.	./.	0/0	./.	./.	./.	./.	./.	./.	./.	./.	./.	./.	./.	./.	./.	./.	./.	./.	./.
1.0_contig_345272	113	C	T	1085	1/1	./.	0/0	./.	./.	./.	0/0	0/0	./.	./.	./.	./.	./.	./.	./.	0/0	./.	./.	./.	./.	./.	./.	./.	./.	./.	./.	./.	0/0	./.	./.	./.	./.	./.	./.	./.	./.	./.	./.	./.	./.	./.	./.	./.	./.	./.
1.0_contig_345272	117	A	G	1468.61	1/1	./.	0/0	./.	./.	./.	0/0	0/0	./.	./.	./.	./.	./.	./.	./.	1/1	./.	./.	./.	./.	./.	./.	./.	./.	./.	./.	./.	0/0	./.	./.	./.	./.	./.	./.	./.	./.	./.	./.	./.	./.	./.	./.	./.	./.	./.
1.0_contig_345272	118	C	T	126.96	0/0	./.	1/1	./.	./.	./.	0/0	0/0	./.	./.	./.	./.	./.	./.	./.	0/0	./.	./.	./.	./.	./.	./.	./.	./.	./.	./.	./.	0/0	./.	./.	./.	./.	./.	./.	./.	./.	./.	./.	./.	./.	./.	./.	./.	./.	./.
1.0_contig_354879	20	T	A	606.06	0/0	./.	1/1	0/0	./.	./.	0/0	0/0	0/0	0/0	./.	0/0	./.	0/0	0/0	0/0	./.	0/0	./.	0/0	./.	./.	0/0	0/0	./.	0/0	0/0	0/0	0/0	./.	0/0	0/0	0/0	0/0	0/0	./.	./.	./.	./.	./.	./.	./.	0/0	./.	./.
1.0_contig_361833	105	A	T	5872.33	1/1	./.	0/0	./.	./.	./.	./.	1/1	./.	1/1	./.	./.	./.	./.	./.	./.	./.	1/1	./.	1/1	./.	./.	1/1	./.	./.	./.	./.	1/1	./.	./.	./.	1/1	./.	./.	./.	./.	./.	./.	./.	./.	./.	./.	./.	./.	./.
1.0_contig_366081	12	G	A	45.44	0/0	./.	1/1	./.	./.	0/0	./.	./.	0/0	./.	./.	./.	./.	0/0	./.	./.	0/0	./.	./.	./.	./.	0/0	./.	./.	./.	./.	./.	./.	./.	./.	./.	./.	./.	0/0	0/0	./.	./.	./.	./.	./.	./.	./.	./.	./.	./.
1.0_contig_366081	20	A	G	4278.6	0/0	./.	1/1	./.	./.	1/1	./.	./.	1/1	./.	./.	./.	./.	0/1	./.	./.	1/1	./.	./.	./.	./.	0/0	./.	./.	./.	./.	./.	./.	./.	./.	./.	./.	./.	0/0	1/1	./.	./.	./.	./.	./.	./.	./.	./.	./.	./.
1.0_contig_366081	44	A	G	138.85	1/1	./.	0/0	./.	./.	0/0	./.	./.	0/0	./.	./.	./.	./.	0/0	./.	./.	0/0	./.	./.	./.	./.	0/0	./.	./.	./.	./.	./.	./.	./.	./.	./.	./.	./.	0/0	0/0	./.	./.	./.	./.	./.	./.	./.	./.	./.	./.
1.0_contig_366081	62	C	T	239.11	1/1	./.	0/0	./.	./.	0/0	./.	./.	./.	./.	./.	./.	./.	0/0	./.	./.	0/0	./.	./.	./.	./.	./.	./.	./.	./.	./.	./.	./.	./.	./.	./.	./.	./.	0/0	0/0	./.	./.	./.	./.	./.	./.	./.	./.	./.	./.
1.0_contig_366081	65	T	C	1836.9	0/0	./.	1/1	./.	./.	1/1	./.	./.	./.	./.	./.	./.	./.	1/1	./.	./.	1/1	./.	./.	./.	./.	./.	./.	./.	./.	./.	./.	./.	./.	./.	./.	./.	./.	1/1	1/1	./.	./.	./.	./.	./.	./.	./.	./.	./.	./.
1.0_contig_366081	70	A	G	369.15	0/0	./.	1/1	./.	./.	0/0	./.	./.	./.	./.	./.	./.	./.	0/0	./.	./.	1/1	./.	./.	./.	./.	./.	./.	./.	./.	./.	./.	./.	./.	./.	./.	./.	./.	0/0	1/1	./.	./.	./.	./.	./.	./.	./.	./.	./.	./.
1.0_contig_366081	77	G	A	369.15	0/0	./.	1/1	./.	./.	0/0	./.	./.	./.	./.	./.	./.	./.	0/0	./.	./.	1/1	./.	./.	./.	./.	./.	./.	./.	./.	./.	./.	./.	./.	./.	./.	./.	./.	0/0	1/1	./.	./.	./.	./.	./.	./.	./.	./.	./.	./.
1.0_contig_366081	81	A	G	135.67	1/1	./.	0/0	./.	./.	0/0	./.	./.	./.	./.	./.	./.	./.	0/0	./.	./.	0/0	./.	./.	./.	./.	./.	./.	./.	./.	./.	./.	./.	./.	./.	./.	./.	./.	0/0	0/0	./.	./.	./.	./.	./.	./.	./.	./.	./.	./.
1.0_contig_366081	86	G	A	135.67	1/1	./.	0/0	./.	./.	0/0	./.	./.	./.	./.	./.	./.	./.	0/0	./.	./.	0/0	./.	./.	./.	./.	./.	./.	./.	./.	./.	./.	./.	./.	./.	./.	./.	./.	0/0	0/0	./.	./.	./.	./.	./.	./.	./.	./.	./.	./.
1.0_contig_366081	93	A	G	159.02	1/1	./.	0/0	./.	./.	0/0	./.	./.	./.	./.	./.	./.	./.	0/0	./.	./.	0/0	./.	./.	./.	./.	./.	./.	./.	./.	./.	./.	./.	./.	./.	./.	./.	./.	0/0	0/1	./.	./.	./.	./.	./.	./.	./.	./.	./.	./.
1.0_contig_371120	82	T	C	306.19	1/1	./.	0/0	0/0	0/0	./.	0/0	0/0	0/0	./.	0/0	0/0	./.	0/0	0/0	./.	0/0	0/0	0/0	./.	0/0	./.	./.	./.	0/0	./.	./.	0/0	./.	0/0	0/0	0/0	./.	./.	0/0	./.	0/0	./.	./.	./.	./.	./.	0/0	./.	./.
1.0_contig_378973	106	C	T	78.24	0/0	./.	1/1	./.	./.	./.	./.	./.	./.	./.	./.	./.	./.	./.	./.	./.	./.	./.	./.	./.	./.	./.	./.	./.	./.	./.	./.	./.	./.	./.	./.	./.	./.	./.	./.	./.	0/0	./.	./.	./.	./.	./.	./.	./.	./.
1.0_contig_378973	117	G	A	630.82	1/1	./.	0/0	./.	./.	./.	./.	./.	./.	./.	./.	./.	./.	./.	./.	./.	./.	./.	./.	./.	./.	./.	./.	./.	./.	./.	./.	./.	./.	./.	./.	./.	./.	./.	./.	./.	0/0	./.	./.	./.	./.	./.	./.	./.	./.
1.0_contig_381984	28	A	G	855.29	0/0	0/0	1/1	0/0	./.	./.	0/0	0/0	0/0	./.	./.	0/0	./.	./.	./.	./.	./.	0/0	./.	./.	./.	./.	./.	0/0	./.	./.	./.	0/0	0/0	./.	./.	./.	./.	./.	./.	./.	./.	./.	./.	./.	./.	./.	./.	./.	./.
1.0_contig_381984	69	C	A	960.25	0/0	0/0	1/1	0/0	0/0	./.	0/0	0/0	0/0	./.	./.	0/0	0/0	./.	./.	./.	0/0	0/0	./.	0/0	./.	./.	0/0	0/0	0/0	./.	./.	0/0	0/0	0/0	./.	./.	./.	./.	0/0	./.	./.	./.	./.	./.	./.	./.	./.	./.	./.
1.0_contig_381984	77	G	A	810.09	1/1	0/0	0/0	0/0	0/0	./.	0/0	0/0	0/0	./.	./.	0/0	0/0	./.	./.	./.	0/0	0/0	./.	0/0	./.	./.	0/0	0/0	0/0	./.	./.	0/0	0/0	0/0	./.	./.	./.	./.	./.	0/0	./.	./.	./.	./.	./.	./.	./.	./.	./.
1.0_contig_381984	86	G	T	994.1	0/0	./.	1/1	0/1	0/0	./.	./.	0/0	0/0	./.	./.	0/0	0/0	./.	./.	./.	0/0	0/0	./.	0/0	./.	./.	0/0	./.	0/0	1/1	./.	0/0	0/0	0/0	./.	./.	./.	./.	0/0	0/0	./.	./.	./.	./.	./.	./.	./.	./.	./.
1.0_contig_383723	74	G	A	636.02	0/0	./.	1/1	0/0	0/0	./.	0/0	0/0	1/1	0/0	./.	./.	0/0	0/0	0/0	0/0	./.	./.	0/0	./.	./.	./.	0/0	0/0	0/0	./.	0/0	0/0	./.	0/0	./.	./.	./.	./.	./.	./.	./.	./.	0/0	./.	./.	./.	0/0	0/0	./.
1.0_contig_383723	86	C	A	373.45	0/0	./.	1/1	0/0	0/0	./.	0/0	0/0	0/0	0/0	./.	./.	0/0	0/0	./.	0/0	./.	./.	0/0	./.	./.	./.	0/0	0/0	./.	./.	./.	0/0	./.	./.	./.	./.	./.	./.	./.	./.	./.	./.	0/0	./.	./.	./.	0/0	0/0	./.
1.0_contig_383723	122	T	C	326.36	0/0	./.	1/1	./.	./.	./.	./.	./.	0/0	0/0	./.	0/0	0/0	0/0	./.	0/0	./.	./.	0/0	./.	./.	./.	./.	0/0	./.	./.	./.	./.	./.	./.	./.	./.	./.	./.	./.	./.	./.	./.	0/0	./.	./.	./.	0/0	0/0	./.
1.0_contig_383723	132	T	C	7435.66	1/1	./.	0/0	./.	./.	./.	./.	./.	1/1	1/1	./.	0/0	./.	./.	./.	0/0	./.	./.	./.	./.	./.	./.	./.	0/0	./.	./.	./.	./.	./.	./.	./.	./.	./.	./.	./.	./.	./.	./.	./.	./.	./.	./.	1/1	1/1	./.
1.0_contig_408344	130	A	T	41.1	0/0	0/0	1/1	0/0	./.	./.	./.	0/0	0/0	0/0	0/0	./.	./.	0/0	0/0	./.	0/0	0/0	./.	0/0	./.	0/0	./.	0/0	0/0	./.	./.	./.	./.	./.	./.	0/0	./.	./.	0/0	./.	./.	./.	./.	./.	./.	./.	./.	./.	./.
1.0_contig_411082	54	A	G	342.9	1/1	./.	0/0	./.	./.	./.	./.	./.	./.	./.	./.	./.	./.	./.	./.	./.	./.	./.	./.	./.	./.	./.	./.	./.	./.	./.	./.	./.	./.	./.	./.	./.	./.	./.	./.	./.	./.	./.	./.	./.	./.	./.	./.	./.	./.
1.0_contig_411082	68	T	G	448.48	1/1	./.	0/0	./.	./.	./.	./.	./.	./.	./.	./.	./.	./.	./.	./.	./.	./.	./.	./.	./.	./.	./.	./.	./.	./.	./.	./.	./.	./.	./.	./.	./.	./.	./.	./.	./.	./.	./.	./.	./.	./.	./.	1/1	./.	./.
1.0_contig_411082	90	T	C	331.86	1/1	./.	0/0	./.	./.	./.	./.	./.	./.	./.	./.	./.	./.	./.	./.	./.	./.	./.	./.	0/0	./.	./.	./.	./.	./.	./.	./.	./.	./.	./.	./.	./.	./.	./.	./.	./.	./.	./.	./.	./.	./.	./.	0/0	./.	./.
1.0_contig_411082	99	T	C	386.26	1/1	./.	0/0	./.	./.	./.	./.	./.	./.	./.	./.	./.	./.	./.	./.	./.	./.	./.	./.	0/0	./.	./.	./.	./.	./.	./.	./.	./.	./.	./.	./.	./.	./.	./.	./.	./.	./.	./.	./.	./.	./.	./.	1/1	./.	./.
1.0_contig_411082	103	C	T	331.86	1/1	./.	0/0	./.	./.	./.	./.	./.	./.	./.	./.	./.	./.	./.	./.	./.	./.	./.	./.	0/0	./.	./.	./.	./.	./.	./.	./.	./.	./.	./.	./.	./.	./.	./.	./.	./.	./.	./.	./.	./.	./.	./.	0/0	./.	./.
1.0_contig_411082	108	C	T	32.82	1/1	./.	0/0	./.	./.	./.	./.	./.	./.	./.	./.	./.	./.	./.	./.	./.	./.	./.	./.	0/0	./.	./.	./.	./.	./.	./.	./.	./.	./.	./.	./.	./.	./.	./.	./.	./.	./.	./.	./.	./.	./.	./.	0/0	./.	./.
1.0_contig_411082	109	C	T	1090.93	1/1	./.	0/0	./.	./.	./.	./.	./.	./.	./.	./.	./.	./.	./.	./.	./.	./.	./.	./.	1/1	./.	./.	./.	./.	./.	./.	./.	./.	./.	./.	./.	./.	./.	./.	./.	./.	./.	./.	./.	./.	./.	./.	./.	./.	./.
1.0_contig_411082	116	A	C	752.6	1/1	./.	0/0	./.	./.	./.	./.	./.	./.	./.	./.	./.	./.	./.	./.	./.	./.	./.	./.	1/1	./.	./.	./.	./.	./.	./.	./.	./.	./.	./.	./.	./.	./.	./.	./.	./.	./.	./.	./.	./.	./.	./.	./.	./.	./.
1.0_contig_411082	124	A	G	34.83	1/1	./.	0/0	./.	./.	./.	./.	./.	./.	./.	./.	./.	./.	./.	./.	./.	./.	./.	./.	0/0	./.	./.	./.	./.	./.	./.	./.	./.	./.	./.	./.	./.	./.	./.	./.	./.	./.	./.	./.	./.	./.	./.	./.	./.	./.
1.0_contig_411082	127	C	T	37.81	1/1	./.	0/0	./.	./.	./.	./.	./.	./.	./.	./.	./.	./.	./.	./.	./.	./.	./.	./.	./.	./.	./.	./.	./.	./.	./.	./.	./.	./.	./.	./.	./.	./.	./.	./.	./.	./.	./.	./.	./.	./.	./.	./.	./.	./.
1.0_contig_411082	135	T	C	37.81	1/1	./.	0/0	./.	./.	./.	./.	./.	./.	./.	./.	./.	./.	./.	./.	./.	./.	./.	./.	./.	./.	./.	./.	./.	./.	./.	./.	./.	./.	./.	./.	./.	./.	./.	./.	./.	./.	./.	./.	./.	./.	./.	./.	./.	./.
1.0_contig_411082	136	A	G	37.81	1/1	./.	0/0	./.	./.	./.	./.	./.	./.	./.	./.	./.	./.	./.	./.	./.	./.	./.	./.	./.	./.	./.	./.	./.	./.	./.	./.	./.	./.	./.	./.	./.	./.	./.	./.	./.	./.	./.	./.	./.	./.	./.	./.	./.	./.
1.0_contig_417971	45	T	A	295.31	0/0	./.	1/1	./.	./.	./.	./.	./.	0/0	./.	./.	./.	./.	./.	./.	./.	./.	./.	./.	./.	./.	./.	0/0	./.	0/0	./.	./.	./.	./.	./.	./.	./.	./.	./.	./.	./.	./.	./.	./.	./.	./.	./.	./.	0/0	./.
1.0_contig_417971	46	C	T	872.03	0/0	./.	1/1	./.	./.	./.	./.	./.	1/1	./.	./.	./.	./.	./.	./.	./.	./.	./.	./.	./.	./.	./.	0/0	./.	0/0	./.	./.	./.	./.	./.	./.	./.	./.	./.	./.	./.	./.	./.	./.	./.	./.	./.	./.	0/0	./.
1.0_contig_417971	75	C	G	86.97	1/1	./.	0/0	./.	./.	./.	./.	./.	0/0	./.	./.	./.	./.	./.	./.	./.	./.	./.	./.	./.	./.	./.	0/0	./.	0/0	./.	./.	./.	./.	./.	./.	./.	./.	./.	./.	./.	./.	./.	./.	./.	./.	./.	./.	0/0	./.
1.0_contig_417971	91	C	T	446.55	0/0	./.	1/1	./.	./.	./.	./.	./.	0/0	./.	./.	./.	./.	./.	./.	./.	./.	./.	./.	./.	./.	./.	0/0	./.	0/1	./.	./.	./.	./.	./.	./.	./.	./.	./.	0/0	./.	./.	./.	./.	./.	./.	./.	./.	0/0	./.
1.0_contig_422950	52	T	G	336.05	1/1	./.	0/0	./.	./.	./.	./.	./.	./.	./.	./.	1/1	./.	0/0	./.	./.	./.	0/0	0/0	./.	./.	./.	./.	0/0	./.	./.	./.	1/1	./.	./.	./.	./.	./.	./.	0/0	0/0	./.	./.	./.	./.	./.	0/0	./.	./.	./.
1.0_contig_422950	55	C	T	269.66	1/1	./.	0/0	./.	./.	./.	./.	./.	./.	./.	./.	1/1	./.	0/0	./.	./.	./.	0/0	0/0	./.	./.	./.	./.	0/0	./.	./.	./.	1/1	./.	./.	./.	./.	./.	./.	0/0	1/1	./.	0/0	./.	./.	./.	0/0	./.	./.	./.
1.0_contig_422950	99	C	T	36.39	0/0	./.	1/1	./.	./.	./.	./.	./.	./.	./.	./.	0/0	./.	0/0	./.	./.	./.	0/0	./.	./.	./.	./.	./.	0/0	./.	./.	./.	0/0	./.	./.	./.	./.	./.	./.	0/0	1/1	./.	./.	./.	./.	./.	0/0	./.	./.	./.
1.0_contig_425513	22	C	G	3351	1/1	./.	0/0	./.	./.	./.	./.	./.	./.	./.	./.	./.	./.	./.	./.	./.	./.	./.	./.	./.	./.	./.	./.	./.	./.	./.	1/1	./.	./.	./.	./.	./.	1/1	./.	./.	./.	1/1	./.	./.	./.	./.	./.	./.	./.	./.
1.0_contig_425513	37	G	C	3483.94	1/1	./.	0/0	./.	./.	./.	./.	./.	./.	./.	./.	./.	./.	./.	./.	./.	./.	./.	./.	./.	./.	./.	./.	./.	./.	./.	1/1	./.	./.	./.	./.	./.	1/1	./.	./.	./.	1/1	./.	./.	./.	./.	./.	./.	./.	./.
1.0_contig_425513	42	T	G	3473.75	1/1	./.	0/0	./.	./.	./.	./.	./.	./.	./.	./.	./.	./.	./.	./.	./.	./.	./.	./.	./.	./.	./.	./.	./.	./.	./.	1/1	./.	./.	./.	./.	./.	1/1	./.	./.	./.	1/1	./.	./.	./.	./.	./.	./.	./.	./.
1.0_contig_425513	49	T	C	1869.15	1/1	./.	0/0	./.	./.	./.	./.	./.	./.	./.	./.	./.	./.	./.	./.	./.	./.	./.	./.	./.	./.	./.	./.	./.	./.	./.	1/1	./.	./.	./.	./.	./.	1/1	./.	./.	./.	0/0	./.	./.	./.	./.	./.	./.	./.	./.
1.0_contig_425513	55	A	G	3318.88	1/1	./.	0/0	./.	./.	./.	./.	./.	./.	./.	./.	./.	./.	./.	./.	./.	./.	./.	./.	./.	./.	./.	./.	./.	./.	./.	1/1	./.	./.	./.	./.	./.	1/1	./.	./.	./.	1/1	./.	./.	./.	./.	./.	./.	./.	./.
1.0_contig_425513	68	T	G	1172.4	1/1	./.	0/0	./.	./.	./.	./.	./.	./.	./.	./.	./.	./.	./.	./.	./.	./.	./.	./.	./.	./.	./.	./.	./.	./.	./.	0/0	./.	./.	./.	./.	./.	0/0	./.	./.	./.	1/1	./.	./.	./.	./.	./.	./.	./.	./.
1.0_contig_425513	69	A	G	1738.26	1/1	./.	0/0	./.	./.	./.	./.	./.	./.	./.	./.	./.	./.	./.	./.	./.	./.	./.	./.	./.	./.	./.	./.	./.	./.	./.	1/1	./.	./.	./.	./.	./.	1/1	./.	./.	./.	0/0	./.	./.	./.	./.	./.	./.	./.	./.
1.0_contig_425513	78	G	A	846.87	1/1	./.	0/0	./.	./.	./.	./.	./.	./.	./.	./.	./.	./.	./.	./.	./.	./.	./.	./.	./.	./.	./.	./.	./.	./.	./.	0/0	./.	./.	./.	./.	./.	0/0	./.	./.	./.	1/1	./.	./.	./.	./.	./.	./.	./.	./.
1.0_contig_427064	26	A	G	502.74	1/1	./.	0/0	./.	./.	./.	./.	./.	./.	./.	./.	./.	./.	./.	./.	./.	./.	./.	./.	./.	./.	./.	./.	./.	./.	./.	./.	./.	./.	./.	./.	./.	./.	./.	./.	./.	./.	./.	./.	./.	./.	./.	./.	./.	./.
1.0_contig_427064	100	T	C	513.73	1/1	./.	0/0	./.	./.	./.	./.	./.	./.	./.	./.	./.	./.	./.	./.	./.	./.	./.	./.	./.	./.	./.	./.	./.	./.	./.	./.	./.	./.	./.	./.	./.	./.	./.	./.	./.	./.	./.	./.	./.	./.	./.	./.	./.	./.
1.0_contig_430162	46	G	T	10614.6	0/0	./.	1/1	./.	./.	./.	./.	./.	./.	./.	./.	./.	./.	./.	./.	./.	1/1	./.	./.	1/1	./.	./.	./.	./.	./.	./.	1/1	./.	./.	./.	./.	./.	./.	1/1	./.	./.	./.	./.	./.	./.	./.	./.	./.	./.	./.
1.0_contig_430162	69	T	A	10951.8	0/0	./.	1/1	./.	./.	./.	./.	./.	./.	./.	./.	./.	./.	./.	./.	./.	1/1	./.	./.	1/1	./.	./.	./.	./.	./.	./.	1/1	./.	./.	./.	./.	./.	./.	1/1	./.	./.	./.	./.	./.	./.	./.	./.	./.	./.	./.
1.0_contig_430162	95	T	C	7137.68	0/0	./.	1/1	./.	./.	./.	./.	./.	./.	./.	./.	./.	./.	./.	./.	./.	1/1	./.	./.	1/1	./.	./.	./.	./.	./.	./.	1/1	./.	./.	./.	./.	./.	./.	1/1	./.	./.	./.	./.	./.	./.	./.	./.	./.	./.	./.
1.0_contig_469548	94	A	G	9232.23	1/1	./.	0/0	./.	./.	./.	./.	./.	0/1	0/1	./.	./.	./.	1/1	1/1	./.	./.	1/1	./.	./.	./.	./.	./.	./.	./.	./.	1/1	1/1	./.	./.	./.	./.	1/1	./.	./.	./.	./.	./.	./.	./.	./.	./.	./.	./.	./.
1.0_contig_469548	114	C	T	318.29	0/0	./.	1/1	./.	./.	./.	./.	./.	0/0	0/1	./.	./.	./.	0/0	0/0	./.	./.	0/0	./.	./.	./.	./.	./.	./.	./.	./.	0/0	0/0	./.	./.	./.	./.	0/0	./.	./.	./.	./.	./.	./.	./.	./.	./.	./.	./.	./.
1.0_contig_471999	90	T	G	633.39	0/0	./.	1/1	0/0	./.	./.	./.	./.	0/0	0/0	./.	0/0	0/0	./.	0/0	./.	0/0	0/0	./.	0/0	./.	./.	./.	./.	0/0	./.	./.	0/0	./.	0/0	./.	./.	./.	./.	0/0	./.	./.	./.	./.	./.	0/0	./.	./.	./.	./.
1.0_contig_477401	13	C	T	67.86	0/0	./.	1/1	./.	./.	0/0	0/0	0/0	0/0	0/0	0/0	0/0	0/0	0/0	0/0	./.	0/0	0/0	0/0	0/0	./.	0/0	./.	0/0	0/0	0/0	./.	0/0	0/0	./.	0/0	0/0	./.	./.	0/0	./.	./.	./.	0/0	./.	./.	./.	0/0	0/0	./.
1.0_contig_477401	131	G	A	415.14	0/0	0/0	1/1	0/0	./.	0/0	0/0	0/0	0/0	0/0	0/0	0/1	./.	0/0	0/0	0/0	0/0	0/0	0/0	0/0	0/0	0/0	0/0	0/0	0/0	0/0	0/0	0/0	./.	0/0	0/0	0/0	./.	./.	0/0	./.	./.	./.	0/0	./.	./.	./.	0/0	0/0	./.
1.0_contig_477401	135	C	T	118.83	0/0	0/0	1/1	0/0	./.	./.	./.	0/0	0/0	0/0	./.	0/0	./.	0/0	./.	0/0	./.	0/0	0/0	./.	./.	./.	./.	./.	0/0	0/0	0/0	0/0	./.	./.	0/0	0/0	./.	./.	0/0	./.	./.	./.	0/0	./.	./.	./.	0/0	0/0	./.
1.0_contig_477401	136	A	G	4799.42	1/1	0/0	0/0	0/0	./.	./.	./.	1/1	0/0	0/0	./.	0/1	./.	1/1	./.	0/0	./.	1/1	0/1	./.	./.	./.	./.	./.	0/0	1/1	0/0	./.	./.	./.	0/0	1/1	./.	./.	1/1	./.	./.	./.	1/1	./.	./.	./.	0/0	./.	./.
1.0_contig_490248	98	A	G	499.16	1/1	0/0	0/0	./.	./.	./.	./.	./.	./.	./.	./.	./.	./.	./.	./.	./.	./.	0/0	./.	0/0	./.	./.	./.	./.	./.	./.	./.	0/0	./.	./.	./.	./.	./.	./.	./.	./.	./.	./.	./.	./.	./.	./.	0/0	./.	./.
1.0_contig_490248	136	C	T	3603.12	1/1	0/0	0/0	./.	./.	./.	./.	./.	./.	./.	./.	./.	./.	./.	./.	./.	./.	1/1	./.	0/0	./.	./.	./.	./.	./.	./.	./.	0/0	./.	./.	./.	./.	./.	./.	./.	./.	./.	./.	./.	./.	./.	./.	0/0	./.	./.
1.0_contig_494799	87	T	C	842.59	0/0	./.	1/1	./.	./.	./.	0/0	./.	./.	0/1	./.	./.	0/1	./.	0/0	0/0	./.	1/1	./.	./.	./.	0/0	1/1	./.	0/0	./.	./.	0/0	0/1	0/0	./.	./.	./.	./.	./.	./.	./.	0/0	0/0	1/1	./.	./.	./.	./.	./.
1.0_contig_494799	88	T	C	434.12	0/0	./.	1/1	./.	./.	./.	0/0	./.	./.	1/1	./.	./.	0/0	./.	0/0	0/0	./.	0/0	./.	./.	./.	0/0	1/1	./.	0/0	./.	./.	0/0	0/0	0/0	./.	./.	./.	./.	./.	./.	./.	0/0	0/0	1/1	./.	./.	./.	./.	./.
1.0_contig_494799	94	T	C	448.94	0/0	./.	1/1	./.	./.	./.	0/0	./.	./.	0/1	0/0	./.	0/0	0/0	0/0	0/0	./.	0/0	0/0	./.	./.	0/0	0/0	0/0	0/0	./.	./.	0/0	0/1	0/0	./.	./.	0/0	./.	0/0	0/0	./.	0/0	0/0	1/1	./.	./.	0/0	./.	0/0
1.0_contig_494799	106	A	G	1214.29	0/0	./.	1/1	./.	./.	./.	0/0	./.	./.	1/1	0/0	./.	0/1	0/0	0/0	0/0	./.	0/0	0/0	./.	./.	0/0	0/0	1/1	0/0	./.	./.	0/0	0/0	0/0	./.	./.	1/1	./.	1/1	0/0	./.	0/0	0/0	./.	./.	./.	0/0	./.	0/0
1.0_contig_512501	31	C	T	40.6	0/0	./.	1/1	0/0	0/0	./.	./.	0/0	./.	0/0	./.	0/0	./.	./.	./.	0/0	./.	./.	0/0	0/0	./.	./.	./.	./.	./.	./.	./.	./.	./.	./.	./.	./.	./.	./.	./.	./.	./.	./.	./.	./.	./.	./.	./.	./.	./.
1.0_contig_512501	54	C	T	61.92	0/0	0/0	1/1	0/0	0/0	0/0	./.	0/0	0/0	0/0	0/0	0/0	./.	./.	0/0	0/0	./.	0/0	0/0	0/0	./.	./.	./.	0/0	./.	./.	0/0	./.	./.	./.	0/0	./.	0/0	./.	./.	./.	./.	./.	./.	./.	./.	./.	./.	./.	./.
1.0_contig_548921	116	C	A	839.16	0/0	./.	1/1	./.	./.	./.	./.	./.	./.	./.	./.	./.	./.	./.	1/1	./.	./.	./.	./.	1/1	./.	./.	./.	./.	./.	./.	./.	./.	./.	./.	./.	./.	./.	1/1	./.	./.	./.	./.	./.	./.	./.	./.	./.	./.	./.
1.0_contig_575514	34	C	T	1193.16	0/0	0/0	1/1	./.	./.	./.	0/0	0/0	0/0	0/0	./.	./.	./.	./.	./.	./.	0/0	./.	0/0	./.	./.	./.	./.	./.	0/0	./.	./.	0/0	./.	./.	./.	./.	./.	./.	0/0	./.	./.	./.	./.	./.	./.	./.	./.	0/0	./.
1.0_contig_614296	66	T	C	992.21	1/1	./.	0/0	0/0	./.	./.	0/0	0/0	./.	0/0	./.	0/0	./.	./.	./.	0/0	0/0	./.	./.	./.	./.	./.	0/0	./.	./.	./.	./.	0/0	./.	./.	./.	0/0	./.	./.	./.	./.	./.	./.	0/0	./.	./.	./.	./.	./.	./.
1.0_contig_614296	67	T	C	592.43	1/1	./.	0/0	0/0	./.	./.	0/0	0/0	./.	0/0	./.	0/0	./.	./.	./.	0/0	0/0	./.	./.	./.	./.	./.	0/0	./.	./.	./.	./.	0/0	./.	./.	./.	0/0	./.	./.	./.	./.	./.	./.	0/0	./.	./.	./.	./.	./.	./.
1.0_contig_614296	69	G	A	592.43	1/1	./.	0/0	0/0	./.	./.	0/0	0/0	./.	0/0	./.	0/0	./.	./.	./.	0/0	0/0	./.	./.	./.	./.	./.	0/0	./.	./.	./.	./.	0/0	./.	./.	./.	0/0	./.	./.	./.	./.	./.	./.	0/0	./.	./.	./.	./.	./.	./.
1.0_contig_614296	92	A	T	49.87	1/1	./.	0/0	./.	./.	./.	0/0	0/0	./.	0/0	./.	0/0	./.	./.	./.	0/0	0/0	./.	./.	./.	./.	./.	0/0	./.	./.	./.	./.	0/0	./.	./.	./.	0/0	./.	./.	./.	./.	./.	./.	./.	./.	./.	./.	./.	./.	./.
1.0_contig_614296	101	A	T	645.24	1/1	./.	0/0	./.	./.	./.	0/0	0/0	./.	0/0	./.	0/0	./.	./.	./.	./.	0/0	./.	./.	./.	./.	./.	./.	./.	./.	./.	./.	./.	./.	./.	./.	0/0	./.	./.	./.	./.	./.	./.	./.	./.	./.	./.	./.	./.	./.
1.0_contig_624669	25	C	T	141.92	1/1	./.	0/0	./.	./.	./.	./.	./.	./.	./.	./.	./.	./.	./.	./.	./.	./.	./.	0/0	./.	./.	./.	./.	./.	./.	./.	./.	./.	./.	./.	./.	./.	./.	./.	./.	./.	./.	./.	./.	./.	./.	./.	./.	./.	./.
1.0_contig_624669	41	G	A	1016.77	0/0	./.	1/1	./.	./.	./.	./.	./.	./.	0/0	./.	0/0	./.	./.	./.	./.	./.	./.	1/1	./.	./.	./.	./.	./.	./.	./.	./.	./.	./.	./.	./.	./.	./.	./.	./.	./.	./.	./.	./.	./.	./.	./.	./.	./.	./.
1.0_contig_624669	51	C	T	299.14	0/0	./.	1/1	./.	./.	./.	./.	./.	./.	0/0	./.	0/0	./.	./.	./.	./.	./.	./.	0/0	./.	./.	./.	./.	./.	./.	./.	./.	./.	0/0	./.	./.	./.	./.	./.	./.	./.	./.	./.	./.	./.	./.	./.	./.	./.	0/0
1.0_contig_624669	54	C	T	137.25	1/1	./.	0/0	./.	./.	./.	./.	./.	./.	0/0	./.	0/0	./.	./.	./.	./.	./.	./.	0/0	./.	./.	./.	./.	./.	./.	./.	./.	./.	0/0	./.	./.	./.	./.	./.	./.	./.	./.	./.	./.	./.	./.	./.	./.	./.	0/0
1.0_contig_624669	57	G	A	1309.66	1/1	./.	0/0	./.	./.	./.	./.	./.	./.	0/0	./.	1/1	./.	./.	./.	./.	./.	./.	1/1	./.	./.	./.	./.	./.	./.	./.	./.	./.	0/0	./.	./.	./.	./.	./.	./.	./.	./.	./.	./.	./.	./.	./.	./.	./.	0/0
1.0_contig_624669	70	A	T	239.31	0/0	./.	1/1	./.	./.	./.	./.	./.	./.	0/0	./.	0/0	./.	./.	./.	./.	./.	./.	0/0	./.	./.	./.	./.	./.	./.	./.	./.	./.	0/0	./.	./.	./.	./.	./.	./.	./.	./.	./.	./.	./.	./.	./.	./.	./.	0/0
1.0_contig_624669	104	G	A	137.34	1/1	./.	0/0	./.	0/0	./.	./.	0/0	./.	0/0	./.	0/0	./.	./.	./.	./.	./.	./.	./.	./.	./.	./.	./.	0/0	./.	./.	./.	./.	./.	./.	./.	./.	./.	./.	./.	./.	./.	./.	./.	./.	./.	./.	./.	./.	./.
1.0_contig_624669	136	G	A	282.14	0/0	./.	1/1	./.	0/0	./.	./.	0/0	./.	0/0	./.	./.	./.	./.	./.	./.	./.	./.	./.	./.	./.	./.	./.	./.	./.	./.	./.	./.	./.	./.	./.	./.	./.	./.	./.	./.	./.	./.	./.	./.	./.	./.	./.	./.	./.
1.0_contig_648374	99	G	T	2109.48	0/0	./.	1/1	0/0	0/0	./.	./.	0/0	0/0	0/0	./.	0/0	0/0	0/0	./.	0/0	0/0	0/0	0/0	0/1	./.	./.	0/0	0/0	0/0	./.	0/0	0/0	./.	0/0	0/0	1/1	./.	0/0	0/0	./.	./.	0/0	./.	0/0	1/1	./.	0/0	0/0	./.
1.0_contig_661735	14	C	T	120.27	0/0	./.	1/1	./.	./.	./.	./.	./.	./.	./.	./.	./.	./.	./.	./.	./.	./.	./.	./.	./.	./.	0/0	./.	./.	./.	./.	./.	./.	./.	./.	./.	./.	./.	./.	0/0	./.	./.	./.	./.	./.	./.	./.	./.	./.	./.
1.0_contig_661735	19	T	C	347.15	0/0	./.	1/1	./.	./.	./.	./.	./.	./.	./.	./.	./.	./.	./.	./.	./.	./.	./.	./.	./.	./.	0/0	./.	./.	./.	./.	./.	./.	./.	./.	./.	./.	./.	./.	0/0	./.	./.	./.	./.	./.	./.	./.	./.	./.	./.
1.0_contig_661735	25	C	T	120.28	0/0	./.	1/1	./.	./.	./.	./.	./.	./.	./.	./.	./.	./.	./.	./.	./.	./.	./.	./.	./.	./.	0/0	./.	./.	./.	./.	./.	./.	./.	./.	./.	./.	./.	./.	0/0	./.	./.	./.	./.	./.	./.	./.	./.	./.	./.
1.0_contig_661735	26	C	A	3825.54	0/0	./.	1/1	./.	./.	./.	./.	./.	./.	./.	./.	./.	./.	./.	./.	./.	./.	./.	./.	./.	./.	1/1	./.	./.	./.	./.	./.	./.	./.	./.	./.	./.	./.	./.	1/1	./.	./.	./.	./.	./.	./.	./.	./.	./.	./.
1.0_contig_661735	51	A	G	335.86	0/0	./.	1/1	./.	./.	./.	./.	./.	./.	./.	./.	./.	./.	./.	./.	./.	./.	./.	./.	./.	./.	./.	./.	./.	./.	./.	./.	./.	./.	./.	./.	./.	./.	./.	./.	./.	./.	./.	./.	./.	./.	./.	./.	./.	./.
1.0_contig_661735	58	A	G	335.97	0/0	./.	1/1	./.	./.	./.	./.	./.	./.	./.	./.	./.	./.	./.	./.	./.	./.	./.	./.	./.	./.	./.	./.	./.	./.	./.	./.	./.	./.	./.	./.	./.	./.	./.	./.	./.	./.	./.	./.	./.	./.	./.	./.	./.	./.
1.0_contig_661735	64	A	G	335.97	0/0	./.	1/1	./.	./.	./.	./.	./.	./.	./.	./.	./.	./.	./.	./.	./.	./.	./.	./.	./.	./.	./.	./.	./.	./.	./.	./.	./.	./.	./.	./.	./.	./.	./.	./.	./.	./.	./.	./.	./.	./.	./.	./.	./.	./.
1.0_contig_707254	24	G	A	1496.1	0/0	./.	1/1	0/0	./.	./.	./.	./.	0/0	0/0	./.	./.	./.	./.	./.	0/0	1/1	./.	./.	0/0	./.	./.	./.	./.	0/0	./.	./.	0/0	0/0	./.	./.	./.	./.	0/0	./.	./.	./.	./.	./.	./.	./.	./.	0/0	./.	./.
1.0_contig_708817	56	T	A	704.7	0/0	./.	1/1	./.	./.	./.	./.	./.	./.	./.	./.	./.	./.	./.	./.	./.	./.	./.	./.	./.	./.	./.	./.	./.	./.	./.	./.	./.	./.	./.	./.	./.	./.	./.	./.	./.	./.	./.	./.	./.	./.	./.	./.	./.	./.
1.0_contig_708817	62	A	C	794.71	0/0	./.	1/1	./.	./.	./.	./.	./.	./.	./.	./.	./.	./.	./.	./.	./.	./.	./.	./.	./.	./.	./.	./.	./.	./.	./.	./.	./.	./.	./.	./.	./.	./.	./.	./.	./.	./.	./.	./.	./.	./.	./.	./.	./.	./.
1.0_contig_708817	68	A	C	797.45	0/0	./.	1/1	./.	./.	./.	./.	./.	./.	./.	./.	./.	./.	./.	./.	./.	./.	./.	./.	./.	./.	./.	./.	./.	./.	./.	./.	./.	./.	./.	./.	./.	./.	./.	./.	./.	./.	./.	./.	./.	./.	./.	./.	./.	./.
1.0_contig_708817	76	G	T	794.71	0/0	./.	1/1	./.	./.	./.	./.	./.	./.	./.	./.	./.	./.	./.	./.	./.	./.	./.	./.	./.	./.	./.	./.	./.	./.	./.	./.	./.	./.	./.	./.	./.	./.	./.	./.	./.	./.	./.	./.	./.	./.	./.	./.	./.	./.
1.0_contig_708817	102	A	G	731.47	0/0	./.	1/1	./.	./.	./.	./.	./.	./.	./.	./.	./.	./.	./.	./.	./.	./.	./.	./.	./.	./.	./.	./.	./.	./.	./.	./.	./.	./.	./.	./.	./.	./.	./.	./.	./.	./.	./.	./.	./.	./.	./.	./.	./.	./.
1.0_contig_708817	114	G	A	775.72	0/0	./.	1/1	./.	./.	./.	./.	./.	./.	./.	./.	./.	./.	./.	./.	./.	./.	./.	./.	./.	./.	./.	./.	./.	./.	./.	./.	./.	./.	./.	./.	./.	./.	./.	./.	./.	./.	./.	./.	./.	./.	./.	./.	./.	./.
1.0_contig_708817	120	C	T	794.71	0/0	./.	1/1	./.	./.	./.	./.	./.	./.	./.	./.	./.	./.	./.	./.	./.	./.	./.	./.	./.	./.	./.	./.	./.	./.	./.	./.	./.	./.	./.	./.	./.	./.	./.	./.	./.	./.	./.	./.	./.	./.	./.	./.	./.	./.
1.0_contig_711493	116	A	G	1329.55	0/0	./.	1/1	./.	./.	./.	./.	./.	./.	1/1	./.	./.	./.	./.	./.	./.	./.	./.	./.	./.	./.	./.	./.	./.	./.	./.	./.	./.	./.	./.	./.	./.	./.	./.	./.	./.	./.	./.	./.	./.	./.	./.	./.	./.	./.
1.0_contig_718907	8	C	T	420	1/1	./.	0/0	./.	./.	./.	./.	./.	./.	./.	./.	./.	./.	./.	./.	./.	./.	./.	./.	./.	./.	./.	./.	./.	./.	./.	./.	./.	./.	./.	./.	./.	./.	./.	./.	./.	./.	./.	./.	./.	./.	./.	./.	./.	./.
1.0_contig_718907	32	C	G	420	1/1	./.	0/0	./.	./.	./.	./.	./.	./.	./.	./.	./.	./.	./.	./.	./.	./.	./.	./.	./.	./.	./.	./.	./.	./.	./.	./.	./.	./.	./.	./.	./.	./.	./.	./.	./.	./.	./.	./.	./.	./.	./.	./.	./.	./.
1.0_contig_718907	34	A	G	420	1/1	./.	0/0	./.	./.	./.	./.	./.	./.	./.	./.	./.	./.	./.	./.	./.	./.	./.	./.	./.	./.	./.	./.	./.	./.	./.	./.	./.	./.	./.	./.	./.	./.	./.	./.	./.	./.	./.	./.	./.	./.	./.	./.	./.	./.
1.0_contig_718907	40	T	C	418	1/1	./.	0/0	./.	./.	./.	./.	./.	./.	./.	./.	./.	./.	./.	./.	./.	./.	./.	./.	./.	./.	./.	./.	./.	./.	./.	./.	./.	./.	./.	./.	./.	./.	./.	./.	./.	./.	./.	./.	./.	./.	./.	./.	./.	./.
1.0_contig_718907	49	A	G	418	1/1	./.	0/0	./.	./.	./.	./.	./.	./.	./.	./.	./.	./.	./.	./.	./.	./.	./.	./.	./.	./.	./.	./.	./.	./.	./.	./.	./.	./.	./.	./.	./.	./.	./.	./.	./.	./.	./.	./.	./.	./.	./.	./.	./.	./.
1.0_contig_718907	72	A	G	412	1/1	./.	0/0	./.	./.	./.	./.	./.	./.	./.	./.	./.	./.	./.	./.	./.	./.	./.	./.	./.	./.	./.	./.	./.	./.	./.	./.	./.	./.	./.	./.	./.	./.	./.	./.	./.	./.	./.	./.	./.	./.	./.	./.	./.	./.
1.0_contig_718907	102	T	C	285.45	1/1	./.	0/0	./.	./.	./.	./.	./.	./.	./.	./.	./.	./.	./.	./.	./.	./.	./.	./.	./.	./.	./.	./.	./.	./.	./.	./.	./.	./.	./.	./.	./.	./.	./.	./.	./.	./.	./.	./.	./.	./.	./.	./.	./.	./.
1.0_contig_718907	105	A	G	282.45	1/1	./.	0/0	./.	./.	./.	./.	./.	./.	./.	./.	./.	./.	./.	./.	./.	./.	./.	./.	./.	./.	./.	./.	./.	./.	./.	./.	./.	./.	./.	./.	./.	./.	./.	./.	./.	./.	./.	./.	./.	./.	./.	./.	./.	./.
1.0_contig_718907	111	A	G	285.45	1/1	./.	0/0	./.	./.	./.	./.	./.	./.	./.	./.	./.	./.	./.	./.	./.	./.	./.	./.	./.	./.	./.	./.	./.	./.	./.	./.	./.	./.	./.	./.	./.	./.	./.	./.	./.	./.	./.	./.	./.	./.	./.	./.	./.	./.
1.0_contig_719295	25	C	T	156.89	1/1	./.	0/0	./.	./.	./.	./.	./.	./.	./.	./.	./.	./.	./.	./.	./.	./.	./.	./.	./.	./.	./.	./.	./.	./.	./.	./.	./.	./.	./.	./.	./.	./.	./.	./.	./.	./.	./.	./.	./.	./.	./.	./.	./.	./.
1.0_contig_719295	26	T	C	156.89	1/1	./.	0/0	./.	./.	./.	./.	./.	./.	./.	./.	./.	./.	./.	./.	./.	./.	./.	./.	./.	./.	./.	./.	./.	./.	./.	./.	./.	./.	./.	./.	./.	./.	./.	./.	./.	./.	./.	./.	./.	./.	./.	./.	./.	./.
1.0_contig_719295	32	T	C	156.89	1/1	./.	0/0	./.	./.	./.	./.	./.	./.	./.	./.	./.	./.	./.	./.	./.	./.	./.	./.	./.	./.	./.	./.	./.	./.	./.	./.	./.	./.	./.	./.	./.	./.	./.	./.	./.	./.	./.	./.	./.	./.	./.	./.	./.	./.
1.0_contig_719295	41	T	C	156.89	1/1	./.	0/0	./.	./.	./.	./.	./.	./.	./.	./.	./.	./.	./.	./.	./.	./.	./.	./.	./.	./.	./.	./.	./.	./.	./.	./.	./.	./.	./.	./.	./.	./.	./.	./.	./.	./.	./.	./.	./.	./.	./.	./.	./.	./.
1.0_contig_725485	47	G	A	838.02	0/0	0/0	1/1	0/0	./.	0/0	1/1	0/0	0/0	0/0	./.	0/0	./.	0/0	./.	0/0	0/0	0/0	0/0	0/0	./.	0/0	0/0	./.	0/0	0/0	./.	0/0	./.	./.	./.	0/0	0/0	0/0	./.	0/0	0/0	./.	0/0	0/0	./.	0/0	0/0	./.	./.
1.0_contig_725612	92	C	T	471.78	0/0	./.	1/1	0/0	0/0	0/0	1/1	0/0	./.	0/0	./.	0/0	0/0	0/0	./.	./.	0/0	0/0	0/0	0/0	0/0	0/0	./.	./.	1/1	./.	./.	0/0	0/0	./.	./.	./.	./.	0/0	./.	0/0	./.	./.	./.	0/0	./.	./.	0/0	./.	./.
1.0_contig_725612	95	G	C	381.58	0/0	./.	1/1	0/0	0/0	0/0	0/0	0/0	./.	0/0	./.	0/0	0/0	0/0	./.	./.	0/0	0/0	0/0	0/0	0/0	0/0	./.	./.	0/0	./.	./.	0/0	0/0	./.	./.	./.	./.	0/0	./.	0/0	./.	./.	./.	0/0	./.	./.	0/0	./.	./.
1.0_contig_375	87	C	T	1011.45	0/0	./.	1/1	0/0	0/0	0/0	0/0	0/0	0/0	0/0	./.	0/0	./.	0/0	0/0	0/0	0/0	./.	0/0	0/0	0/0	0/1	0/0	./.	0/0	./.	0/0	0/0	./.	0/0	0/0	0/0	0/0	0/0	0/0	./.	./.	./.	./.	./.	./.	./.	0/0	0/1	./.
1.0_contig_375	97	G	A	261.08	0/0	./.	1/1	0/0	0/0	0/0	0/0	0/0	0/0	0/0	./.	0/0	./.	0/0	0/0	0/0	0/0	./.	0/0	0/0	0/0	0/0	0/0	./.	0/0	./.	0/0	0/0	./.	0/0	0/0	0/0	0/0	0/0	0/0	./.	./.	./.	./.	./.	./.	./.	0/0	0/0	./.
1.0_contig_700	40	G	A	1176.29	1/1	./.	0/0	0/0	./.	1/1	./.	0/1	0/0	0/0	./.	0/0	0/0	0/0	./.	./.	0/0	./.	0/0	0/0	1/1	0/0	./.	./.	./.	./.	0/0	0/0	0/0	./.	./.	./.	./.	./.	1/1	./.	0/0	./.	./.	0/0	./.	0/0	0/0	./.	./.
1.0_contig_700	43	A	G	2393.96	1/1	./.	0/0	1/1	./.	0/0	./.	0/0	0/0	0/1	./.	0/0	1/1	0/0	./.	./.	0/0	./.	0/0	0/0	0/0	0/0	./.	./.	./.	./.	0/0	0/0	0/0	./.	./.	./.	./.	./.	0/0	./.	1/1	./.	./.	0/0	./.	0/0	0/0	./.	./.
1.0_contig_700	49	T	C	2841.84	1/1	./.	0/0	0/0	./.	1/1	./.	0/1	1/1	0/1	./.	0/0	0/0	0/0	./.	./.	0/0	./.	0/0	0/0	1/1	0/0	./.	0/0	./.	./.	1/1	1/1	0/0	./.	./.	./.	./.	./.	1/1	./.	0/0	./.	./.	0/0	./.	0/0	1/1	./.	./.
1.0_contig_920	105	G	A	1840.24	0/0	./.	1/1	1/1	./.	1/1	./.	./.	1/1	1/1	./.	./.	./.	./.	./.	1/1	./.	./.	./.	1/1	./.	./.	./.	./.	./.	./.	./.	./.	./.	./.	1/1	./.	./.	./.	./.	./.	./.	./.	./.	./.	./.	./.	./.	./.	./.
1.0_contig_1493	41	G	A	253248	1/1	1/1	0/0	0/1	1/1	./.	1/1	1/1	1/1	1/1	0/0	1/1	./.	1/1	1/1	0/1	1/1	0/0	1/1	1/1	1/1	./.	1/1	0/1	1/1	1/1	0/1	1/1	1/1	1/1	1/1	1/1	1/1	./.	1/1	./.	1/1	./.	1/1	1/1	0/0	0/0	1/1	1/1	./.
1.0_contig_1493	42	G	A	236927	1/1	1/1	0/0	0/1	1/1	./.	1/1	1/1	1/1	1/1	0/0	1/1	./.	1/1	1/1	0/1	1/1	0/0	1/1	1/1	1/1	./.	1/1	0/1	1/1	0/0	0/1	1/1	1/1	1/1	1/1	1/1	1/1	./.	1/1	./.	1/1	./.	1/1	1/1	0/0	0/0	1/1	1/1	./.
1.0_contig_1493	117	T	C	251977	1/1	1/1	0/0	0/1	1/1	./.	1/1	1/1	1/1	1/1	0/0	1/1	./.	1/1	1/1	0/1	1/1	0/0	1/1	1/1	1/1	./.	1/1	0/1	1/1	1/1	0/1	1/1	1/1	1/1	1/1	1/1	1/1	./.	1/1	1/1	1/1	./.	1/1	1/1	0/0	0/0	1/1	1/1	./.
1.0_contig_2778	21	A	T	74.87	1/1	0/0	0/0	./.	./.	0/0	0/0	./.	./.	0/0	./.	./.	./.	./.	./.	./.	./.	./.	0/0	0/0	./.	0/0	./.	./.	./.	./.	./.	0/0	0/0	./.	./.	./.	./.	./.	./.	1/1	./.	./.	./.	./.	0/0	./.	./.	./.	./.
1.0_contig_2782	47	C	T	764.04	0/0	0/0	1/1	0/0	./.	./.	0/0	0/0	0/0	0/0	0/0	0/0	0/0	./.	./.	0/0	0/0	0/0	0/0	0/0	0/0	0/0	./.	./.	0/0	./.	./.	0/0	0/0	0/0	./.	0/0	./.	0/0	0/0	./.	./.	./.	./.	./.	./.	0/0	0/0	0/0	./.
1.0_contig_2782	85	G	A	7336.71	1/1	1/1	0/0	1/1	./.	./.	./.	1/1	1/1	./.	1/1	0/1	./.	./.	./.	1/1	1/1	1/1	1/1	1/1	1/1	0/0	./.	./.	1/1	./.	./.	0/1	./.	./.	./.	./.	./.	./.	1/1	./.	./.	./.	./.	./.	./.	1/1	1/1	0/1	./.
1.0_contig_3327	45	G	A	622.63	1/1	./.	0/0	0/0	./.	./.	./.	0/0	0/0	./.	0/0	0/0	0/0	./.	0/0	0/0	0/0	0/0	./.	0/0	./.	0/0	0/0	./.	./.	./.	./.	0/0	0/0	0/0	./.	./.	./.	0/0	0/0	./.	0/0	./.	0/0	0/0	./.	./.	0/0	0/0	./.
1.0_contig_3420	6	G	A	1599.23	0/0	0/1	1/1	./.	./.	0/0	./.	0/0	./.	./.	./.	0/0	0/1	./.	0/0	0/0	0/0	0/0	0/0	0/0	0/0	./.	0/0	0/0	./.	./.	1/1	0/0	./.	0/0	./.	0/0	0/0	./.	./.	./.	./.	./.	0/0	./.	./.	./.	./.	0/0	./.
1.0_contig_4121	14	G	A	1016.7	0/0	0/0	1/1	0/0	0/0	0/0	./.	0/0	0/0	0/1	0/0	./.	0/0	0/0	./.	0/0	0/0	0/0	./.	0/0	./.	1/1	./.	0/0	./.	0/0	./.	0/1	./.	0/0	./.	./.	./.	./.	./.	./.	0/0	./.	./.	./.	./.	./.	./.	0/0	./.
1.0_contig_4121	25	A	G	219.87	0/0	0/0	1/1	0/0	0/0	0/0	./.	0/0	0/0	0/1	0/0	./.	0/0	0/0	./.	0/0	0/0	0/0	./.	0/0	./.	0/0	./.	0/0	./.	0/0	./.	0/0	./.	0/0	./.	./.	./.	./.	./.	./.	0/0	./.	./.	./.	./.	./.	./.	0/0	./.
1.0_contig_4121	42	A	G	167.15	0/0	0/0	1/1	0/0	0/0	0/0	0/0	0/0	0/0	0/0	0/1	0/0	0/0	0/0	./.	0/0	./.	0/0	./.	0/0	0/0	0/0	./.	0/0	0/0	0/0	./.	0/0	./.	0/0	./.	0/0	./.	./.	0/0	./.	0/0	./.	0/0	./.	./.	./.	./.	0/0	./.
1.0_contig_4121	57	C	T	2494.6	0/0	0/1	1/1	0/0	0/0	0/0	0/0	0/1	0/1	0/1	0/0	0/0	0/0	0/0	./.	0/0	0/0	0/1	0/1	0/1	0/0	0/0	./.	0/0	0/0	0/0	0/0	0/1	./.	0/0	./.	1/1	./.	./.	0/0	./.	0/0	./.	0/0	./.	./.	./.	./.	0/0	./.
1.0_contig_6289	125	T	C	581.75	0/0	./.	1/1	./.	0/0	0/0	./.	./.	./.	./.	./.	0/0	./.	0/0	0/0	0/0	./.	0/0	0/0	./.	0/0	0/0	./.	./.	./.	./.	0/0	./.	0/0	./.	./.	./.	./.	./.	0/0	./.	./.	./.	./.	./.	./.	./.	./.	./.	./.
1.0_contig_6979	115	C	G	200566	0/0	0/0	1/1	1/1	0/1	1/1	0/0	0/1	./.	0/1	./.	0/0	0/1	0/1	1/1	0/1	0/1	0/0	0/1	0/1	0/1	0/0	0/1	1/1	0/1	1/1	./.	0/0	0/0	0/0	0/1	./.	0/1	0/1	0/1	1/1	./.	0/0	./.	./.	1/1	1/1	./.	0/0	1/1
1.0_contig_7277	56	C	T	4766.53	0/0	0/0	1/1	0/1	0/0	0/0	1/1	0/0	0/0	0/0	./.	0/0	0/1	0/0	./.	0/0	0/0	./.	0/0	0/0	./.	./.	0/0	./.	0/0	0/0	./.	0/1	0/0	0/1	./.	./.	./.	0/0	0/0	./.	./.	./.	0/0	./.	./.	./.	0/1	0/1	./.
1.0_contig_7277	57	C	T	6903.11	0/0	0/1	1/1	0/1	0/0	0/0	1/1	0/0	0/0	0/0	./.	0/0	0/1	0/0	./.	0/0	1/1	./.	0/0	0/0	./.	./.	0/1	./.	0/1	0/0	./.	0/1	0/0	0/0	./.	./.	./.	0/0	0/1	./.	./.	./.	0/0	./.	./.	./.	0/0	0/1	./.
1.0_contig_7388	22	T	C	6608.02	1/1	./.	0/0	0/1	1/1	1/1	1/1	1/1	1/1	0/1	./.	0/1	1/1	./.	1/1	1/1	1/1	0/1	1/1	1/1	./.	./.	./.	0/0	1/1	1/1	1/1	1/1	1/1	./.	./.	1/1	0/0	./.	./.	./.	0/0	./.	1/1	./.	./.	./.	1/1	1/1	./.
1.0_contig_7407	17	T	C	781.62	0/0	./.	1/1	0/0	0/0	./.	0/0	0/0	./.	./.	./.	./.	./.	./.	0/0	0/0	0/0	0/0	./.	./.	./.	./.	0/0	./.	./.	./.	0/0	./.	0/0	./.	0/0	./.	./.	./.	0/0	./.	./.	./.	0/0	0/0	./.	./.	0/0	./.	./.
1.0_contig_8456	13	A	G	1482.9	0/0	./.	1/1	./.	0/0	./.	./.	./.	./.	./.	./.	./.	0/0	./.	./.	0/0	./.	0/0	./.	./.	./.	./.	0/0	./.	./.	./.	./.	./.	0/0	./.	./.	./.	./.	./.	./.	./.	./.	./.	./.	./.	./.	./.	./.	./.	./.
1.0_contig_8709	68	A	T	1852.61	0/0	./.	1/1	0/0	0/0	./.	0/0	./.	0/0	0/0	./.	./.	0/0	./.	./.	./.	0/0	0/0	./.	0/1	./.	0/1	0/0	0/0	./.	./.	./.	0/0	0/1	0/1	0/0	./.	./.	./.	0/0	./.	0/0	0/0	./.	./.	./.	./.	0/0	0/0	./.
1.0_contig_8709	114	A	G	2993.87	0/0	./.	1/1	./.	0/0	0/0	./.	./.	0/0	0/0	./.	./.	0/1	./.	./.	./.	0/0	0/1	./.	0/1	0/1	0/1	./.	0/0	./.	./.	./.	0/0	0/1	0/0	0/0	./.	./.	./.	0/0	./.	0/0	0/0	./.	./.	./.	./.	0/0	./.	./.
1.0_contig_8828	66	C	T	362.36	0/0	./.	1/1	0/0	./.	./.	0/0	./.	./.	./.	./.	./.	./.	./.	./.	./.	./.	./.	./.	0/0	./.	./.	./.	./.	./.	./.	1/1	./.	./.	./.	./.	./.	./.	./.	./.	./.	./.	./.	./.	./.	./.	./.	./.	./.	./.
1.0_contig_9692	6	A	C	783.6	0/0	./.	1/1	./.	./.	./.	0/0	0/0	0/0	./.	./.	./.	./.	1/1	./.	0/0	0/0	0/0	0/0	./.	./.	0/0	./.	./.	0/0	./.	./.	0/0	0/0	./.	./.	./.	./.	./.	0/0	./.	./.	./.	./.	./.	0/0	./.	./.	./.	./.
1.0_contig_9692	7	T	A	750.52	0/0	./.	1/1	./.	./.	./.	0/0	0/0	0/0	./.	./.	./.	./.	0/0	./.	0/0	0/0	0/0	0/0	./.	./.	0/0	./.	./.	0/0	./.	./.	0/0	0/0	./.	./.	./.	./.	./.	0/0	./.	./.	./.	./.	./.	0/0	./.	./.	./.	./.
1.0_contig_11194	21	A	T	5829.03	1/1	./.	0/0	1/1	./.	./.	1/1	1/1	1/1	1/1	1/1	./.	./.	0/1	./.	0/0	./.	0/0	./.	1/1	./.	1/1	0/0	./.	0/1	1/1	./.	0/0	1/1	./.	./.	./.	./.	1/1	1/1	./.	./.	./.	./.	./.	./.	./.	1/1	./.	./.
1.0_contig_11194	119	G	A	69.61	0/0	./.	1/1	0/0	./.	./.	./.	./.	./.	./.	./.	./.	0/0	0/0	./.	./.	0/0	./.	./.	0/0	./.	./.	./.	./.	0/0	./.	./.	./.	0/0	./.	./.	./.	./.	./.	./.	./.	./.	./.	./.	./.	./.	./.	./.	./.	./.
1.0_contig_11194	124	A	G	2194.69	1/1	./.	0/0	1/1	./.	./.	./.	./.	./.	./.	./.	./.	1/1	1/1	./.	./.	1/1	./.	./.	0/0	./.	./.	./.	./.	1/1	./.	./.	./.	1/1	./.	./.	./.	./.	./.	./.	./.	./.	./.	./.	./.	./.	./.	./.	./.	./.
1.0_contig_11470	26	G	A	6182.93	1/1	0/1	0/0	0/0	0/1	0/0	0/0	0/0	0/1	0/1	0/1	0/0	0/0	0/1	0/0	0/1	0/0	0/1	0/0	0/1	0/1	0/0	0/0	0/1	0/1	0/1	0/1	0/1	0/1	0/1	0/0	0/0	0/0	0/0	0/1	0/0	0/0	0/1	0/0	0/1	0/1	0/1	0/1	0/0	0/1
1.0_contig_11470	32	G	A	7326.82	1/1	1/1	0/0	0/1	0/1	0/0	0/1	0/0	0/1	0/1	0/1	0/0	0/0	0/1	0/0	0/1	0/0	0/1	0/0	0/1	0/1	0/0	0/0	0/1	0/1	1/1	0/1	0/1	0/1	0/1	0/1	0/0	0/0	0/0	0/1	0/0	0/0	0/1	0/0	0/1	0/1	0/1	0/0	0/0	0/1
1.0_contig_11470	79	T	C	2699.21	1/1	1/1	0/0	0/0	0/0	0/0	0/0	0/0	0/1	0/0	0/1	0/0	0/0	0/0	0/0	0/0	0/0	0/1	0/0	0/1	0/1	0/0	0/0	0/0	0/1	1/1	0/1	0/1	0/0	0/1	0/0	0/0	0/0	0/0	0/0	0/0	0/0	0/1	0/0	0/1	0/1	0/1	0/0	0/0	0/1
1.0_contig_11470	82	T	C	2535.74	1/1	1/1	0/0	0/0	0/0	0/0	0/0	0/0	0/1	0/0	0/1	0/0	0/0	0/0	0/0	0/0	0/0	0/1	0/0	0/1	0/1	0/0	0/0	0/0	0/1	1/1	0/1	0/1	0/0	0/1	0/0	0/0	0/0	0/0	0/0	0/0	0/0	0/1	0/0	0/1	0/1	0/0	0/0	0/0	0/1
1.0_contig_11497	42	C	T	137.79	0/0	./.	1/1	./.	0/0	./.	0/0	./.	0/0	0/0	./.	0/0	./.	0/0	./.	./.	0/0	0/0	./.	0/0	0/0	0/0	./.	0/0	0/0	./.	./.	0/0	./.	./.	./.	0/0	./.	0/0	0/0	./.	0/0	./.	./.	./.	./.	./.	./.	0/0	./.
1.0_contig_11497	52	G	A	3779.23	1/1	./.	0/0	./.	0/0	./.	./.	./.	0/0	./.	./.	./.	./.	./.	./.	./.	0/0	0/0	./.	0/0	0/0	0/1	./.	0/0	0/1	./.	./.	0/0	./.	./.	./.	0/0	./.	./.	0/1	./.	1/1	./.	./.	./.	./.	./.	./.	0/0	./.
1.0_contig_11595	43	T	A	6084.37	1/1	1/1	0/0	./.	./.	./.	./.	./.	./.	./.	./.	./.	./.	./.	1/1	./.	0/0	./.	./.	0/0	1/1	./.	./.	./.	./.	./.	./.	./.	./.	1/1	./.	./.	./.	./.	1/1	./.	./.	./.	./.	./.	./.	./.	./.	./.	./.
1.0_contig_11595	55	G	A	1103.35	0/0	1/1	1/1	./.	./.	./.	./.	./.	./.	./.	./.	./.	./.	./.	./.	./.	0/0	./.	0/0	0/0	0/0	./.	./.	./.	./.	./.	./.	./.	./.	0/0	./.	./.	./.	./.	0/0	./.	./.	./.	./.	./.	./.	./.	./.	./.	./.
1.0_contig_12374	14	G	A	1361.92	0/0	./.	1/1	./.	0/0	./.	./.	0/0	./.	1/1	./.	./.	./.	./.	./.	./.	0/0	./.	./.	0/0	0/0	./.	./.	./.	./.	./.	./.	./.	./.	./.	./.	./.	0/0	./.	./.	./.	./.	./.	./.	./.	./.	./.	./.	./.	./.
1.0_contig_12374	73	A	T	712.01	1/1	./.	0/0	./.	0/0	./.	0/0	0/0	./.	0/0	./.	./.	./.	./.	./.	./.	0/0	./.	1/1	0/0	./.	./.	./.	./.	0/0	./.	./.	./.	0/0	./.	./.	./.	./.	./.	./.	./.	./.	./.	./.	./.	./.	./.	./.	./.	./.
1.0_contig_12384	114	C	A	946.12	0/0	./.	1/1	0/0	0/0	0/0	./.	0/0	0/0	0/0	./.	0/0	./.	./.	0/0	0/0	0/0	0/0	0/0	0/0	0/0	0/0	0/0	./.	0/0	0/0	0/0	0/0	0/0	./.	./.	./.	./.	./.	0/0	0/0	./.	0/0	./.	./.	./.	./.	./.	0/0	./.
1.0_contig_12384	134	A	G	583.41	0/0	./.	1/1	./.	0/0	0/0	./.	0/0	0/0	0/0	./.	0/0	./.	./.	./.	0/0	0/0	./.	./.	0/0	./.	0/0	0/0	./.	0/0	0/0	0/0	0/0	./.	./.	./.	./.	./.	./.	./.	0/0	./.	0/0	./.	./.	./.	./.	./.	./.	./.
1.0_contig_12474	7	C	T	239.11	0/0	0/0	1/1	./.	./.	./.	./.	./.	./.	./.	./.	0/0	./.	./.	./.	./.	./.	0/0	./.	./.	./.	./.	./.	./.	0/0	./.	./.	./.	./.	./.	./.	./.	./.	./.	./.	./.	./.	./.	./.	./.	./.	./.	./.	./.	./.
1.0_contig_12474	47	A	G	258.53	0/0	0/0	1/1	./.	0/0	./.	0/0	0/0	./.	./.	./.	0/0	0/0	0/0	./.	0/0	./.	0/0	./.	./.	./.	./.	./.	./.	0/0	./.	./.	./.	./.	./.	./.	./.	./.	./.	./.	./.	./.	./.	./.	./.	./.	./.	./.	./.	./.
1.0_contig_12474	62	T	C	4327.03	0/0	0/0	1/1	0/0	0/0	./.	0/0	0/0	./.	./.	./.	0/0	0/0	0/0	./.	0/0	./.	0/0	./.	./.	0/0	./.	./.	./.	0/0	./.	./.	0/0	./.	0/0	./.	./.	./.	./.	./.	./.	./.	./.	./.	./.	./.	./.	./.	./.	./.
1.0_contig_12474	67	G	A	959.4	0/0	0/0	1/1	0/0	0/0	./.	0/0	0/0	./.	./.	./.	0/0	0/0	0/0	./.	0/0	./.	0/1	./.	./.	0/0	./.	./.	./.	0/0	./.	./.	0/0	./.	0/0	0/0	./.	./.	./.	./.	./.	./.	./.	./.	./.	./.	./.	./.	./.	./.
1.0_contig_12741	48	G	A	187.25	0/0	./.	1/1	./.	./.	./.	./.	0/0	0/0	0/0	0/0	./.	0/0	0/0	./.	0/0	./.	./.	./.	./.	0/0	./.	./.	0/0	./.	0/0	./.	0/0	./.	./.	./.	./.	./.	0/0	0/0	./.	0/0	./.	./.	0/0	./.	./.	./.	0/0	./.
1.0_contig_12741	60	T	C	154.72	0/0	./.	1/1	./.	./.	./.	./.	0/0	0/0	0/0	0/0	./.	0/0	0/0	./.	0/0	./.	./.	./.	./.	0/0	./.	./.	0/0	./.	0/0	0/0	0/0	./.	./.	./.	./.	./.	0/0	0/0	./.	0/0	./.	./.	0/0	./.	./.	./.	0/0	./.
1.0_contig_13711	19	C	T	863.67	0/0	./.	1/1	./.	./.	0/0	0/0	./.	0/0	./.	0/0	./.	0/1	./.	./.	0/1	./.	./.	./.	./.	./.	./.	./.	./.	0/0	0/1	./.	0/0	0/0	./.	./.	0/0	0/0	./.	./.	./.	./.	./.	./.	./.	./.	./.	./.	./.	./.
1.0_contig_13711	52	A	G	3705.04	0/0	./.	1/1	0/0	./.	0/0	1/1	./.	0/0	1/1	./.	./.	0/1	./.	./.	0/1	./.	./.	./.	./.	./.	./.	./.	./.	0/0	0/1	./.	0/0	1/1	./.	./.	1/1	0/0	./.	1/1	./.	./.	./.	./.	./.	./.	./.	./.	./.	./.
1.0_contig_13799	83	G	T	2054.35	1/1	0/0	0/0	./.	./.	./.	./.	./.	./.	./.	./.	./.	./.	./.	./.	./.	0/0	0/0	0/0	./.	./.	./.	1/1	1/1	./.	./.	./.	1/1	0/0	./.	./.	./.	./.	./.	./.	./.	./.	./.	./.	./.	./.	./.	./.	./.	./.
1.0_contig_13799	98	A	G	2433.45	1/1	./.	0/0	./.	./.	./.	1/1	./.	./.	./.	./.	./.	./.	./.	./.	./.	./.	./.	./.	./.	./.	./.	1/1	0/0	./.	./.	./.	1/1	./.	./.	./.	./.	./.	./.	./.	./.	./.	./.	./.	./.	./.	./.	./.	./.	./.
1.0_contig_14158	96	C	T	2004.82	1/1	0/0	0/0	0/0	./.	1/1	./.	0/1	0/1	0/1	1/1	1/1	0/0	1/1	./.	0/0	./.	0/1	0/0	0/0	./.	0/0	./.	0/1	1/1	./.	./.	0/0	0/0	./.	./.	./.	./.	0/0	0/0	0/0	./.	./.	0/0	0/0	0/0	./.	./.	./.	0/0
1.0_contig_14158	97	T	C	2149.48	1/1	0/0	0/0	0/0	./.	1/1	./.	0/1	0/0	0/1	0/0	1/1	0/0	1/1	./.	0/0	./.	0/1	0/0	0/1	./.	0/0	./.	0/1	1/1	./.	./.	0/1	0/0	./.	./.	./.	./.	0/0	0/0	0/0	./.	./.	0/0	0/0	0/0	./.	./.	./.	0/0
1.0_contig_14158	108	T	C	238	1/1	0/0	0/0	0/0	./.	0/0	./.	0/0	0/0	0/0	0/0	0/0	0/0	0/0	./.	0/0	./.	0/0	0/0	0/0	./.	0/0	./.	0/0	0/0	./.	./.	0/0	0/0	./.	./.	./.	./.	0/0	0/0	0/0	./.	./.	0/0	0/0	0/0	./.	./.	./.	0/0
1.0_contig_14158	133	C	T	4507.62	1/1	1/1	0/0	0/0	./.	1/1	./.	1/1	./.	1/1	./.	1/1	0/0	0/0	./.	0/1	./.	1/1	0/0	0/1	./.	0/1	./.	0/1	1/1	./.	./.	0/1	./.	./.	./.	./.	./.	0/0	1/1	1/1	./.	./.	0/0	0/0	0/0	./.	./.	./.	1/1
1.0_contig_14284	67	C	T	700.96	0/0	./.	1/1	0/0	0/0	0/1	0/0	0/0	0/0	0/0	0/0	0/0	0/0	0/0	0/0	0/0	./.	./.	0/0	1/1	0/0	./.	./.	0/0	0/0	./.	0/0	0/0	./.	./.	0/0	0/0	./.	0/0	0/0	0/0	./.	0/0	./.	0/0	0/0	./.	0/0	0/0	./.
1.0_contig_14992	70	G	A	21304.4	0/0	./.	1/1	./.	1/1	0/0	1/1	1/1	1/1	1/1	1/1	0/1	0/0	1/1	./.	1/1	1/1	0/0	0/1	1/1	0/1	0/0	1/1	./.	./.	1/1	0/0	0/1	0/0	1/1	./.	0/0	./.	1/1	./.	1/1	0/0	./.	1/1	./.	./.	./.	./.	0/1	0/0
1.0_contig_14992	77	G	A	10484.2	1/1	./.	0/0	./.	0/0	1/1	0/0	0/0	0/0	0/0	0/0	0/1	1/1	0/0	./.	0/0	0/0	1/1	0/1	0/0	0/1	1/1	0/0	./.	./.	0/0	1/1	0/1	1/1	0/0	./.	0/1	./.	0/0	./.	0/0	1/1	./.	0/0	./.	./.	./.	./.	0/1	0/0
1.0_contig_14992	123	A	G	414.75	0/0	./.	1/1	./.	1/1	./.	0/0	0/0	0/0	0/0	0/0	0/0	./.	0/0	./.	0/0	0/0	0/0	0/0	0/0	0/0	./.	0/0	./.	./.	0/0	0/0	0/0	0/0	0/0	./.	0/0	./.	0/0	./.	0/0	./.	./.	0/0	./.	./.	./.	./.	1/1	0/0
1.0_contig_16141	128	A	G	7510.8	0/0	./.	1/1	./.	./.	./.	1/1	0/1	1/1	0/0	0/0	1/1	0/0	1/1	0/0	0/0	0/1	./.	1/1	0/1	./.	./.	1/1	./.	./.	./.	./.	1/1	./.	./.	./.	1/1	1/1	./.	1/1	./.	./.	./.	./.	./.	./.	./.	./.	./.	./.
1.0_contig_16191	16	T	C	61025.8	1/1	./.	0/0	0/1	1/1	1/1	1/1	1/1	0/1	1/1	0/1	1/1	1/1	./.	1/1	./.	./.	1/1	1/1	0/0	1/1	1/1	./.	0/0	./.	./.	1/1	1/1	0/1	1/1	1/1	1/1	0/1	0/1	0/0	0/0	./.	1/1	1/1	1/1	./.	1/1	1/1	./.	./.
1.0_contig_16191	110	G	A	4116.18	0/0	0/0	1/1	0/0	0/0	0/0	./.	0/0	0/0	0/0	./.	0/0	0/0	0/0	0/0	0/0	0/0	0/0	0/0	0/0	0/0	./.	0/0	./.	./.	0/1	0/0	0/1	0/0	0/0	0/0	0/0	0/0	0/0	0/0	0/0	./.	0/0	0/0	0/0	./.	./.	./.	0/0	./.
1.0_contig_16212	115	A	G	3259.19	0/0	0/0	1/1	0/1	0/0	0/0	0/1	0/0	0/0	0/0	./.	0/0	0/0	0/0	0/0	0/0	0/0	0/1	0/0	0/0	0/0	./.	0/0	0/0	./.	0/0	0/0	0/0	0/0	./.	./.	0/0	0/0	./.	0/0	./.	0/0	./.	0/0	0/0	./.	./.	0/0	./.	0/0
1.0_contig_16715	18	T	A	1211.05	0/0	./.	1/1	0/0	./.	0/0	0/0	./.	./.	0/0	./.	0/0	./.	./.	0/0	0/0	0/0	./.	./.	./.	0/0	./.	./.	./.	./.	./.	./.	0/0	./.	./.	./.	./.	./.	./.	./.	0/0	./.	./.	./.	./.	./.	./.	./.	./.	./.
1.0_contig_16715	74	G	A	1560.98	0/0	./.	1/1	0/1	./.	0/0	0/0	./.	./.	0/0	./.	0/0	0/0	./.	0/0	./.	0/1	0/1	./.	./.	0/0	./.	./.	./.	./.	./.	./.	0/0	./.	./.	./.	./.	./.	./.	./.	0/0	./.	./.	./.	./.	./.	./.	./.	0/0	./.
1.0_contig_16715	75	G	A	2263.08	0/0	./.	1/1	0/0	./.	0/0	0/0	./.	./.	0/0	./.	0/0	0/0	./.	0/0	1/1	0/0	0/0	./.	./.	1/1	./.	./.	./.	./.	./.	./.	0/0	./.	./.	./.	./.	./.	./.	./.	0/0	./.	./.	./.	./.	./.	./.	./.	0/0	./.
1.0_contig_16715	95	G	A	1572.65	0/0	./.	1/1	0/1	./.	0/0	1/1	./.	./.	0/0	./.	0/0	0/0	./.	0/0	0/0	0/1	0/1	./.	1/1	0/0	./.	./.	./.	./.	./.	./.	0/0	./.	./.	./.	./.	./.	./.	./.	0/0	./.	./.	./.	./.	./.	./.	./.	1/1	./.
1.0_contig_16715	107	G	T	1255.02	0/0	./.	1/1	0/0	./.	0/0	./.	./.	./.	0/0	./.	0/0	0/0	./.	0/0	0/0	0/0	0/0	./.	0/0	0/0	./.	./.	./.	./.	./.	./.	0/0	./.	./.	./.	./.	./.	./.	./.	0/0	./.	./.	./.	./.	./.	./.	./.	./.	./.
1.0_contig_16715	115	C	A	75.97	1/1	./.	0/0	0/0	./.	1/1	0/0	./.	./.	0/0	./.	0/0	0/0	./.	0/0	0/0	0/0	0/0	./.	0/0	0/0	./.	./.	./.	./.	./.	./.	0/0	./.	./.	./.	./.	./.	./.	./.	0/0	./.	./.	./.	./.	./.	./.	./.	0/0	./.
1.0_contig_16715	121	C	T	76.09	1/1	./.	0/0	0/0	./.	1/1	./.	./.	./.	0/0	./.	0/0	0/0	./.	0/0	0/0	0/0	0/0	./.	0/0	0/0	./.	./.	./.	./.	./.	./.	0/0	./.	./.	./.	./.	./.	./.	./.	0/0	./.	./.	./.	./.	./.	./.	./.	0/0	./.
1.0_contig_17852	101	G	T	550.39	0/0	./.	1/1	0/0	0/0	./.	0/0	./.	./.	0/0	./.	0/0	0/0	0/0	0/0	0/0	./.	0/0	0/0	0/0	0/0	0/0	0/0	0/0	./.	./.	./.	0/0	0/0	./.	0/0	0/0	./.	0/0	0/0	0/0	0/0	0/0	./.	0/0	./.	./.	./.	./.	0/0
1.0_contig_17852	116	A	T	666.44	0/0	./.	1/1	0/0	0/0	./.	0/0	./.	./.	0/0	./.	0/0	0/0	0/0	./.	0/0	./.	0/0	0/0	0/0	./.	1/1	0/0	0/0	./.	./.	./.	0/0	0/0	./.	./.	./.	./.	0/0	0/0	./.	./.	./.	./.	0/0	./.	./.	./.	./.	0/0
1.0_contig_18317	16	A	G	288.55	0/0	./.	1/1	./.	./.	./.	./.	./.	0/0	0/0	./.	0/0	./.	./.	./.	0/0	./.	./.	./.	0/0	./.	./.	0/0	./.	./.	./.	./.	0/0	./.	./.	./.	0/0	0/0	./.	./.	./.	./.	./.	./.	./.	./.	./.	./.	./.	./.
1.0_contig_18317	23	A	G	304.12	0/0	./.	1/1	./.	0/0	./.	0/0	0/0	1/1	0/0	./.	0/0	./.	./.	./.	0/0	./.	./.	0/0	0/0	./.	./.	0/0	./.	./.	./.	./.	0/0	./.	./.	./.	0/0	0/0	./.	./.	./.	./.	./.	./.	./.	./.	./.	./.	./.	./.
1.0_contig_18317	54	C	T	633.95	0/0	./.	1/1	./.	0/0	./.	0/0	0/0	0/0	0/0	./.	0/0	./.	./.	./.	0/0	./.	./.	0/0	0/0	./.	./.	0/0	./.	./.	./.	./.	0/0	./.	./.	./.	0/0	0/0	./.	./.	./.	./.	./.	./.	./.	./.	./.	./.	./.	./.
1.0_contig_18317	60	C	G	301.39	0/0	./.	1/1	./.	0/0	./.	0/0	0/0	0/0	0/0	./.	./.	./.	./.	./.	./.	./.	./.	0/0	0/0	./.	./.	0/0	./.	./.	./.	./.	0/0	./.	./.	./.	0/0	0/0	./.	./.	./.	./.	./.	./.	./.	./.	./.	./.	./.	./.
1.0_contig_18317	76	A	G	3753.38	0/0	./.	1/1	./.	0/0	./.	1/1	1/1	1/1	./.	./.	1/1	./.	./.	./.	1/1	./.	./.	1/1	1/1	./.	./.	0/1	./.	./.	./.	./.	0/0	./.	./.	./.	1/1	0/0	./.	1/1	./.	./.	./.	./.	./.	./.	./.	./.	./.	./.
1.0_contig_19273	135	C	A	3102.69	0/0	./.	1/1	0/0	0/0	./.	0/0	0/0	0/0	0/0	./.	1/1	./.	./.	./.	0/0	0/0	0/0	0/0	1/1	0/0	0/0	0/0	0/0	0/0	0/0	./.	0/0	./.	0/0	0/0	0/0	./.	0/0	./.	./.	./.	./.	0/0	0/0	./.	0/0	0/0	0/0	0/0
1.0_contig_19726	24	G	A	2540.94	0/0	0/0	1/1	0/1	./.	./.	./.	1/1	1/1	0/0	./.	0/1	0/1	0/1	./.	0/0	1/1	0/0	0/0	0/0	./.	0/0	0/0	0/0	./.	./.	./.	0/1	0/0	0/1	./.	./.	0/0	./.	0/1	./.	0/1	./.	0/0	0/0	./.	0/0	./.	1/1	./.
1.0_contig_20444	134	A	G	270.23	0/0	./.	1/1	./.	0/0	./.	0/0	0/0	./.	./.	./.	./.	./.	./.	./.	./.	0/0	./.	./.	0/0	./.	./.	0/0	0/0	./.	./.	./.	0/0	./.	./.	0/0	./.	./.	0/0	0/0	./.	./.	./.	./.	./.	./.	./.	./.	./.	./.
1.0_contig_21121	16	T	A	297.38	0/0	./.	1/1	0/0	0/0	0/0	./.	0/0	0/0	0/0	./.	0/0	1/1	./.	./.	0/0	0/0	0/0	0/0	./.	./.	0/0	./.	0/0	0/0	./.	./.	0/0	./.	./.	./.	./.	./.	./.	./.	0/0	./.	0/0	./.	0/0	./.	./.	./.	0/0	./.
1.0_contig_21121	67	A	G	105.7	0/0	./.	1/1	0/0	0/0	./.	0/0	0/0	0/0	0/0	./.	0/0	0/0	0/0	0/0	0/0	0/0	0/0	0/0	./.	./.	0/0	./.	0/0	0/0	./.	0/0	0/0	0/0	./.	./.	./.	0/0	./.	0/0	0/0	./.	0/0	./.	0/0	./.	./.	0/0	0/0	./.
1.0_contig_21121	87	A	G	148.03	0/0	./.	1/1	0/0	0/0	./.	0/0	0/0	0/0	0/0	./.	0/0	0/0	0/1	0/0	0/0	0/0	0/0	0/0	./.	./.	0/0	./.	0/0	0/0	./.	0/0	0/0	0/0	./.	./.	./.	0/0	./.	0/0	0/0	./.	0/0	./.	0/0	./.	./.	0/0	0/0	./.
1.0_contig_21429	127	G	A	1216.69	0/0	./.	1/1	1/1	./.	./.	./.	./.	0/1	0/1	./.	0/1	./.	./.	./.	./.	./.	0/0	./.	0/0	./.	./.	./.	./.	./.	0/0	0/0	0/0	./.	./.	./.	./.	./.	./.	./.	./.	./.	0/0	./.	./.	./.	./.	./.	1/1	./.
1.0_contig_22620	58	T	C	2403.14	1/1	./.	0/0	./.	0/0	./.	./.	./.	0/0	./.	./.	./.	./.	./.	./.	1/1	./.	1/1	./.	./.	./.	./.	./.	1/1	./.	./.	./.	1/1	./.	./.	./.	1/1	./.	./.	./.	./.	./.	./.	./.	./.	./.	0/0	./.	./.	./.
1.0_contig_22620	88	A	G	1490.94	0/0	./.	1/1	./.	0/0	./.	./.	./.	0/0	./.	./.	./.	./.	./.	./.	0/0	./.	1/1	./.	./.	./.	./.	./.	0/0	./.	./.	./.	0/0	./.	./.	./.	1/1	./.	./.	./.	./.	./.	./.	./.	./.	./.	0/0	./.	./.	./.
1.0_contig_22620	90	G	A	320.89	0/0	./.	1/1	./.	0/0	./.	./.	./.	0/0	./.	./.	./.	./.	./.	./.	1/1	./.	1/1	./.	./.	./.	./.	./.	0/0	./.	./.	./.	0/0	./.	./.	./.	0/0	./.	./.	./.	./.	./.	./.	./.	./.	./.	0/0	./.	./.	./.
1.0_contig_22620	116	G	A	36.63	0/0	./.	1/1	./.	0/0	./.	./.	./.	0/0	./.	./.	./.	./.	0/0	./.	0/0	./.	0/0	./.	./.	./.	./.	./.	0/0	./.	./.	./.	0/0	./.	0/0	./.	0/0	./.	./.	./.	./.	./.	./.	./.	./.	./.	0/0	./.	./.	./.
1.0_contig_23068	35	C	T	291.86	0/0	./.	1/1	0/0	./.	./.	./.	./.	./.	./.	./.	0/0	./.	./.	./.	./.	./.	./.	./.	./.	./.	./.	./.	./.	./.	./.	0/0	./.	./.	./.	./.	./.	./.	./.	0/0	./.	./.	./.	0/0	./.	./.	./.	./.	./.	./.
1.0_contig_23068	41	G	A	400.71	0/0	./.	1/1	0/0	./.	./.	./.	./.	./.	./.	./.	0/0	./.	./.	./.	./.	./.	./.	./.	./.	./.	./.	./.	./.	./.	./.	0/0	./.	./.	./.	./.	./.	./.	./.	0/0	./.	./.	./.	0/0	./.	./.	./.	./.	./.	./.
1.0_contig_23068	52	A	G	276.42	1/1	./.	0/0	0/0	./.	./.	./.	./.	./.	./.	./.	0/0	./.	./.	./.	./.	./.	./.	./.	./.	./.	./.	./.	./.	./.	./.	0/0	./.	./.	./.	./.	./.	./.	./.	0/0	./.	./.	./.	0/0	./.	./.	./.	./.	./.	./.
1.0_contig_23068	64	C	G	345.22	1/1	./.	0/0	0/0	./.	./.	./.	./.	./.	./.	./.	0/0	./.	./.	./.	./.	./.	1/1	./.	./.	./.	./.	./.	./.	./.	./.	0/0	./.	./.	./.	./.	./.	./.	./.	0/0	./.	./.	./.	0/0	./.	./.	./.	./.	./.	./.
1.0_contig_23068	81	T	C	207.77	0/0	./.	1/1	0/0	./.	./.	./.	./.	./.	./.	./.	0/0	./.	./.	./.	./.	./.	0/0	./.	./.	./.	./.	./.	./.	./.	./.	0/0	./.	./.	./.	./.	./.	./.	./.	0/0	./.	./.	./.	0/0	./.	./.	./.	./.	./.	./.
1.0_contig_23068	83	G	T	6516.41	0/0	./.	1/1	0/1	./.	./.	./.	./.	./.	./.	./.	0/1	./.	./.	./.	./.	./.	./.	./.	./.	./.	./.	./.	./.	./.	./.	1/1	./.	./.	./.	./.	./.	./.	./.	0/0	./.	./.	./.	1/1	./.	./.	./.	./.	./.	./.
1.0_contig_23068	102	C	T	9756.69	1/1	./.	0/0	1/1	./.	./.	./.	./.	./.	./.	./.	0/1	./.	./.	./.	./.	./.	1/1	./.	./.	./.	./.	./.	./.	./.	./.	1/1	./.	./.	./.	./.	./.	./.	./.	1/1	./.	./.	./.	0/0	./.	./.	./.	./.	./.	./.
1.0_contig_24252	38	A	G	2303.92	0/0	0/0	1/1	0/0	0/0	0/0	./.	0/1	0/0	0/0	0/0	0/0	0/0	0/0	0/0	0/0	0/1	0/0	0/0	0/1	0/0	0/0	./.	0/0	0/0	0/0	0/0	0/0	0/1	0/0	./.	0/0	0/0	./.	0/0	./.	0/0	./.	./.	0/0	0/0	./.	./.	./.	./.
1.0_contig_25855	83	C	T	4027.97	0/0	./.	1/1	0/1	./.	0/0	./.	./.	0/0	0/1	./.	0/0	0/0	0/0	1/1	./.	0/0	./.	0/0	0/0	0/1	./.	0/0	0/0	0/0	0/1	./.	0/0	0/0	0/0	./.	./.	./.	0/0	0/0	./.	./.	./.	./.	./.	./.	./.	./.	./.	./.
1.0_contig_26176	6	A	G	3489.65	0/0	./.	1/1	0/0	./.	./.	./.	0/0	0/0	0/0	./.	1/1	0/0	0/0	0/0	0/0	0/0	0/0	0/0	0/0	0/0	./.	0/0	./.	./.	1/1	./.	0/0	0/0	0/0	0/0	./.	./.	./.	0/0	0/0	./.	./.	0/0	0/0	./.	./.	0/0	./.	./.
1.0_contig_26182	57	C	G	292.8	0/0	./.	1/1	0/0	./.	./.	./.	0/0	./.	0/0	./.	0/0	./.	./.	./.	0/0	0/0	0/0	0/0	./.	./.	./.	0/0	./.	./.	./.	./.	0/0	./.	0/0	0/0	./.	./.	./.	0/0	./.	0/0	./.	./.	0/0	./.	./.	./.	0/0	0/0
1.0_contig_26241	17	A	G	6943.79	0/0	./.	1/1	0/0	./.	./.	./.	0/1	0/1	1/1	./.	0/1	0/1	0/0	./.	0/0	./.	0/1	0/1	0/1	./.	0/0	./.	1/1	0/0	./.	0/0	0/1	./.	./.	./.	0/0	./.	./.	./.	0/0	./.	./.	./.	./.	./.	./.	0/0	0/0	./.
1.0_contig_26802	71	C	T	2533.68	0/0	0/0	1/1	./.	0/0	./.	0/0	0/0	0/0	0/0	0/0	0/1	0/0	0/0	0/1	0/0	./.	0/0	./.	0/0	./.	./.	0/0	0/0	./.	0/0	./.	0/0	./.	./.	./.	1/1	./.	./.	0/0	0/0	./.	1/1	./.	./.	./.	./.	0/0	./.	0/0
1.0_contig_28822	98	G	A	601.35	0/0	./.	1/1	./.	0/0	./.	./.	0/0	./.	./.	./.	./.	./.	0/0	./.	./.	0/0	./.	./.	./.	./.	./.	./.	./.	./.	./.	./.	0/0	./.	1/1	./.	./.	./.	./.	./.	./.	./.	./.	./.	0/0	./.	./.	./.	./.	./.
1.0_contig_29693	79	G	A	657.25	0/0	./.	1/1	0/0	0/0	./.	./.	0/0	0/0	0/0	./.	0/0	0/0	0/0	0/0	0/0	0/0	0/0	./.	0/0	./.	0/0	./.	0/0	./.	./.	./.	0/0	0/0	./.	0/0	0/0	0/0	0/0	0/0	./.	./.	0/0	0/0	./.	./.	0/0	./.	./.	./.
1.0_contig_30632	108	G	A	4918.25	0/0	0/0	1/1	0/0	0/1	0/0	0/0	0/1	0/1	0/0	0/1	0/0	0/1	0/1	0/0	0/0	0/0	0/0	0/0	0/1	0/0	0/0	0/1	0/0	0/0	0/0	0/0	0/1	0/0	0/0	0/0	0/0	0/0	0/0	0/0	0/0	./.	./.	0/0	0/1	0/0	0/0	0/0	0/0	0/0
1.0_contig_30635	22	A	G	7936.42	1/1	./.	0/0	./.	./.	./.	1/1	1/1	1/1	./.	./.	./.	1/1	./.	./.	0/1	0/0	1/1	1/1	0/0	./.	./.	./.	./.	./.	1/1	1/1	./.	1/1	./.	./.	./.	./.	./.	./.	./.	./.	./.	./.	./.	./.	1/1	./.	1/1	./.
1.0_contig_30635	55	C	T	622.27	0/0	./.	1/1	./.	./.	./.	0/0	0/0	0/0	./.	./.	./.	0/0	./.	./.	0/0	0/0	0/0	0/1	0/0	./.	./.	./.	./.	./.	0/0	./.	./.	0/0	./.	./.	./.	./.	./.	./.	./.	./.	./.	./.	./.	./.	0/0	./.	0/0	./.
1.0_contig_30635	57	A	G	1950.4	0/0	./.	1/1	./.	./.	./.	1/1	1/1	0/0	./.	./.	./.	0/0	./.	./.	0/0	0/0	0/1	0/1	0/0	./.	./.	./.	./.	./.	0/0	0/0	./.	0/0	./.	./.	./.	./.	./.	./.	./.	./.	./.	./.	./.	./.	0/0	./.	0/0	./.
1.0_contig_30635	82	A	C	6589.56	0/0	./.	1/1	./.	./.	./.	1/1	1/1	./.	./.	./.	./.	0/0	./.	./.	1/1	./.	./.	1/1	./.	./.	./.	./.	./.	./.	1/1	./.	./.	1/1	./.	./.	./.	./.	./.	./.	./.	./.	./.	./.	./.	./.	./.	./.	1/1	./.
1.0_contig_30635	84	C	T	3913.39	0/0	./.	1/1	./.	./.	./.	0/0	1/1	./.	./.	./.	./.	0/0	./.	./.	1/1	./.	./.	0/0	./.	./.	./.	./.	./.	./.	1/1	./.	./.	0/1	./.	./.	./.	./.	./.	./.	./.	./.	./.	./.	./.	./.	./.	./.	0/0	./.
1.0_contig_30635	104	G	A	98.34	0/0	./.	1/1	./.	./.	./.	./.	0/0	./.	./.	./.	./.	0/1	./.	./.	0/0	./.	./.	0/0	./.	./.	./.	./.	./.	./.	0/0	./.	./.	0/0	./.	./.	./.	./.	./.	./.	./.	./.	./.	./.	./.	./.	./.	./.	0/0	./.
1.0_contig_32992	63	A	T	687.26	1/1	./.	0/0	./.	./.	./.	1/1	./.	./.	0/0	./.	./.	./.	./.	./.	./.	1/1	0/0	0/0	0/0	./.	./.	./.	./.	./.	./.	./.	./.	0/0	./.	./.	./.	./.	./.	./.	./.	./.	./.	./.	./.	./.	./.	./.	./.	./.
1.0_contig_32992	67	C	T	165.45	1/1	./.	0/0	./.	./.	./.	0/0	./.	./.	1/1	./.	./.	./.	./.	./.	./.	0/0	0/0	0/0	0/0	./.	./.	./.	./.	./.	./.	./.	./.	0/0	./.	./.	./.	./.	./.	./.	./.	./.	./.	./.	./.	./.	./.	./.	./.	./.
1.0_contig_32992	71	A	G	2247.04	1/1	./.	0/0	./.	./.	./.	1/1	./.	./.	1/1	./.	./.	./.	./.	./.	./.	1/1	0/0	0/1	1/1	./.	./.	./.	./.	./.	./.	./.	./.	0/0	./.	./.	./.	./.	./.	./.	./.	./.	./.	./.	./.	./.	./.	./.	./.	./.
1.0_contig_33056	106	A	T	41.03	0/0	0/0	1/1	0/0	0/0	./.	./.	0/0	0/0	0/0	0/0	0/0	./.	./.	0/0	0/0	./.	./.	./.	0/0	0/0	0/0	./.	./.	./.	./.	./.	0/0	0/0	0/0	0/0	0/0	0/0	./.	./.	./.	./.	./.	0/0	./.	./.	0/0	./.	./.	./.
1.0_contig_33056	109	A	C	2123.42	0/0	0/0	1/1	0/0	0/0	./.	./.	0/0	0/0	0/1	0/0	0/0	./.	./.	./.	0/0	./.	./.	./.	0/0	1/1	0/0	./.	./.	./.	./.	./.	0/1	0/0	0/0	./.	0/0	0/0	./.	./.	./.	./.	./.	1/1	./.	./.	./.	./.	./.	./.
1.0_contig_33195	74	C	T	487.54	0/0	./.	1/1	./.	./.	./.	./.	0/0	0/0	./.	./.	0/0	0/0	./.	0/0	0/0	0/0	./.	./.	0/0	./.	0/0	./.	0/0	./.	./.	0/0	0/0	0/0	./.	0/0	./.	./.	0/0	./.	./.	0/0	./.	0/0	./.	./.	0/0	./.	./.	./.
1.0_contig_33267	61	T	C	7836.72	0/0	1/1	1/1	1/1	./.	1/1	./.	1/1	0/1	0/1	./.	0/1	1/1	./.	0/1	0/0	0/1	0/1	0/1	0/1	./.	./.	0/1	./.	./.	0/0	./.	0/1	./.	./.	./.	./.	./.	./.	0/0	./.	./.	./.	1/1	0/0	./.	./.	0/1	./.	./.
1.0_contig_33267	88	C	T	932.27	0/0	0/0	1/1	0/0	./.	0/0	./.	0/1	0/0	0/0	./.	0/0	0/1	./.	0/0	0/0	0/0	0/0	0/1	0/0	./.	./.	0/0	./.	./.	./.	./.	0/0	./.	./.	./.	./.	0/0	./.	0/0	./.	./.	./.	0/0	0/0	./.	./.	0/0	./.	./.
1.0_contig_33267	131	C	T	549.98	0/0	0/0	1/1	0/0	./.	0/0	./.	0/1	0/0	0/0	./.	0/0	0/0	./.	0/0	0/0	0/0	0/0	0/0	0/1	./.	./.	0/0	0/0	./.	./.	./.	0/1	./.	./.	./.	./.	0/0	./.	0/0	./.	./.	./.	0/0	0/0	./.	./.	0/0	./.	./.
1.0_contig_33557	124	A	G	20893.4	1/1	./.	0/0	1/1	./.	./.	./.	./.	./.	1/1	./.	0/1	./.	./.	./.	0/0	0/0	0/1	1/1	./.	./.	./.	1/1	./.	./.	./.	./.	0/1	./.	./.	0/0	./.	0/0	./.	./.	./.	./.	./.	./.	./.	./.	./.	1/1	./.	./.
1.0_contig_34145	131	T	G	7249.05	0/0	./.	1/1	0/0	0/0	./.	0/1	1/1	0/1	0/0	./.	0/1	0/0	0/0	0/0	0/1	0/0	0/0	0/0	0/0	./.	0/0	0/0	0/0	./.	0/0	0/0	0/0	./.	./.	./.	./.	./.	0/1	0/0	./.	1/1	./.	./.	./.	./.	./.	0/0	1/1	./.
1.0_contig_34367	122	C	T	528.66	0/0	./.	1/1	./.	./.	./.	./.	./.	./.	./.	./.	./.	./.	./.	./.	./.	./.	./.	./.	./.	./.	./.	0/0	./.	./.	./.	./.	0/0	./.	./.	./.	0/0	0/1	./.	./.	./.	./.	./.	./.	./.	./.	./.	./.	0/0	./.
1.0_contig_34507	62	T	G	2315.28	0/0	./.	1/1	0/0	./.	0/0	0/0	./.	./.	./.	./.	1/1	0/0	./.	./.	./.	0/0	1/1	./.	0/0	./.	./.	./.	./.	./.	1/1	./.	0/0	./.	0/0	./.	./.	./.	./.	./.	./.	./.	./.	./.	./.	0/0	./.	./.	./.	./.
1.0_contig_34507	68	T	A	1697.11	0/0	./.	1/1	0/0	./.	0/0	0/0	./.	./.	./.	./.	1/1	0/0	./.	./.	./.	0/0	0/1	./.	0/0	./.	./.	0/0	./.	./.	1/1	./.	0/0	./.	0/0	./.	./.	./.	./.	./.	./.	./.	./.	./.	./.	0/0	./.	./.	./.	./.
1.0_contig_34795	26	T	C	8716.97	0/0	1/1	1/1	1/1	./.	./.	./.	./.	./.	1/1	./.	1/1	./.	./.	./.	./.	./.	./.	./.	1/1	./.	./.	./.	./.	1/1	0/1	./.	1/1	1/1	./.	1/1	./.	1/1	./.	./.	1/1	./.	./.	./.	./.	./.	./.	./.	1/1	./.
1.0_contig_34795	31	C	T	8639.77	0/0	1/1	1/1	1/1	./.	./.	./.	./.	./.	1/1	./.	1/1	./.	./.	./.	./.	./.	./.	./.	1/1	0/0	./.	./.	0/0	0/0	0/0	./.	0/1	1/1	./.	0/1	./.	1/1	./.	./.	1/1	./.	./.	./.	./.	./.	./.	./.	1/1	./.
1.0_contig_34795	43	C	T	636.54	1/1	0/0	0/0	0/0	./.	./.	./.	./.	./.	0/0	./.	0/0	./.	./.	./.	./.	./.	./.	0/0	0/0	0/0	./.	./.	1/1	0/0	0/0	./.	0/0	1/1	./.	0/0	./.	0/0	./.	./.	0/0	./.	./.	./.	./.	./.	./.	./.	0/0	./.
1.0_contig_34795	44	T	C	52.81	1/1	0/0	0/0	0/0	./.	./.	./.	./.	./.	0/0	./.	0/0	./.	./.	./.	./.	./.	./.	0/0	0/0	0/0	./.	./.	1/1	0/0	0/0	./.	0/0	0/0	./.	0/0	./.	0/0	./.	./.	0/0	./.	./.	./.	./.	./.	./.	./.	0/0	0/0
1.0_contig_34795	46	C	T	954.56	0/0	0/0	1/1	0/0	./.	./.	./.	./.	./.	1/1	./.	0/0	./.	./.	./.	./.	./.	./.	0/0	0/0	0/0	./.	./.	0/0	0/1	0/1	./.	0/0	0/0	./.	0/0	./.	0/0	./.	./.	1/1	./.	./.	./.	./.	./.	./.	./.	0/0	0/0
1.0_contig_34795	120	C	T	166.79	0/0	0/0	1/1	0/0	./.	./.	./.	0/0	./.	0/0	./.	0/0	./.	./.	0/0	./.	./.	./.	0/0	0/0	0/0	./.	./.	0/0	0/0	0/0	./.	0/0	0/0	./.	0/0	./.	0/0	./.	0/0	0/0	./.	./.	0/0	./.	./.	0/0	./.	0/0	./.
1.0_contig_34795	135	C	A	34.2	1/1	0/0	0/0	./.	./.	./.	./.	0/0	./.	0/0	./.	./.	./.	./.	0/0	./.	./.	./.	./.	0/0	./.	./.	./.	./.	0/0	./.	./.	0/0	./.	./.	./.	./.	./.	./.	0/0	./.	./.	./.	./.	./.	./.	0/0	./.	0/0	./.
1.0_contig_34996	15	G	A	234.76	0/0	./.	1/1	0/0	./.	./.	0/0	0/0	0/0	0/0	./.	0/0	0/0	0/0	./.	0/0	./.	0/0	0/0	0/0	0/0	./.	0/0	0/0	0/0	0/0	0/0	0/0	1/1	0/0	./.	./.	0/0	./.	./.	./.	./.	./.	0/0	./.	./.	./.	./.	./.	0/0
1.0_contig_34996	24	C	T	625.96	0/0	./.	1/1	0/0	./.	./.	0/0	0/0	0/0	0/0	./.	0/0	0/0	0/1	./.	0/0	./.	0/0	0/0	0/0	0/0	0/0	0/0	0/0	0/0	0/0	0/1	0/0	0/0	0/0	./.	./.	0/0	0/0	./.	./.	./.	./.	0/0	./.	0/0	./.	./.	./.	0/0
1.0_contig_34996	29	C	T	3534.34	0/0	./.	1/1	0/0	./.	./.	0/0	0/0	0/0	1/1	./.	1/1	0/0	0/0	./.	0/0	./.	0/0	0/1	0/0	0/1	0/0	0/0	0/0	0/0	0/1	0/1	./.	0/0	0/1	./.	./.	0/0	0/0	./.	./.	./.	./.	1/1	./.	0/0	./.	./.	./.	0/0
1.0_contig_35083	70	T	A	127.98	0/0	./.	1/1	./.	./.	./.	./.	0/0	0/0	0/0	./.	./.	0/0	./.	./.	./.	./.	./.	0/0	./.	0/0	./.	0/0	./.	./.	./.	./.	./.	./.	./.	./.	./.	./.	./.	./.	./.	./.	0/0	./.	0/0	0/0	./.	0/0	./.	./.
1.0_contig_35083	73	T	G	1729.62	0/0	./.	1/1	./.	./.	./.	./.	0/1	1/1	1/1	./.	./.	0/1	./.	./.	./.	./.	./.	0/0	./.	0/0	./.	1/1	./.	./.	./.	./.	./.	./.	./.	./.	./.	./.	./.	./.	./.	./.	0/0	./.	1/1	1/1	./.	1/1	./.	./.
1.0_contig_35083	87	A	T	166.69	0/0	./.	1/1	./.	./.	./.	./.	0/0	0/0	0/0	./.	./.	0/0	./.	./.	./.	./.	./.	0/0	./.	0/0	0/0	0/0	./.	./.	0/0	0/0	./.	0/0	./.	./.	0/0	./.	./.	./.	./.	./.	0/0	./.	0/0	0/0	./.	0/0	./.	./.
1.0_contig_35152	111	G	A	122.82	0/0	./.	1/1	0/0	0/0	./.	./.	0/0	./.	./.	./.	0/0	./.	./.	0/0	./.	./.	0/0	0/0	./.	./.	0/0	./.	./.	./.	./.	./.	./.	./.	./.	./.	./.	./.	./.	./.	./.	./.	./.	./.	0/0	./.	./.	./.	0/0	0/0
1.0_contig_36336	61	C	T	309.54	1/1	./.	0/0	./.	./.	./.	./.	./.	0/0	0/0	./.	./.	./.	0/0	0/0	0/0	./.	./.	./.	./.	./.	./.	./.	./.	./.	./.	./.	0/0	./.	./.	./.	./.	./.	./.	./.	./.	0/0	./.	./.	0/0	./.	./.	./.	./.	./.
1.0_contig_37438	55	T	A	881.35	0/0	0/0	1/1	./.	0/0	0/0	0/0	./.	0/0	0/0	0/0	0/0	./.	0/0	0/0	0/0	0/0	0/0	0/0	./.	./.	./.	./.	./.	./.	0/0	./.	0/0	./.	./.	./.	./.	./.	0/0	0/0	0/0	./.	./.	0/0	./.	./.	0/0	0/0	./.	./.
1.0_contig_37438	78	A	T	631.81	1/1	./.	0/0	./.	0/0	0/0	0/0	./.	0/0	0/0	./.	0/0	./.	0/0	0/0	./.	0/0	0/0	0/0	./.	./.	./.	./.	./.	./.	0/0	./.	0/1	./.	./.	./.	./.	./.	0/0	0/0	./.	./.	./.	0/0	./.	./.	./.	0/0	./.	./.
1.0_contig_39637	67	G	A	659.29	0/0	0/0	1/1	0/0	./.	0/0	./.	0/0	0/0	0/0	./.	0/0	./.	0/0	0/0	0/0	0/0	0/0	0/0	0/1	./.	./.	0/0	0/0	./.	./.	0/0	0/0	./.	./.	./.	./.	./.	0/0	./.	0/0	./.	./.	./.	./.	./.	./.	./.	./.	./.
1.0_contig_39737	46	C	A	2251.61	1/1	0/0	0/0	0/0	./.	./.	0/0	./.	0/0	./.	./.	./.	./.	0/0	./.	./.	./.	./.	0/0	./.	./.	./.	./.	./.	./.	./.	./.	./.	0/0	0/0	./.	./.	0/0	./.	./.	./.	./.	./.	./.	./.	./.	./.	./.	./.	./.
1.0_contig_39737	61	G	C	2810.37	1/1	./.	0/0	0/0	./.	./.	0/0	./.	0/0	./.	./.	./.	./.	./.	./.	./.	./.	./.	./.	./.	./.	./.	./.	./.	./.	./.	./.	./.	1/1	0/0	./.	./.	0/0	./.	./.	./.	./.	./.	./.	./.	./.	./.	./.	./.	./.
1.0_contig_39737	63	T	C	3744.54	1/1	./.	0/0	0/1	./.	./.	0/0	./.	1/1	./.	./.	./.	./.	./.	./.	./.	./.	./.	./.	./.	./.	./.	./.	./.	./.	./.	./.	./.	1/1	1/1	./.	./.	0/0	./.	./.	./.	./.	./.	./.	./.	./.	./.	./.	./.	./.
1.0_contig_39737	64	G	A	3713.55	1/1	./.	0/0	0/1	./.	./.	0/0	./.	1/1	./.	./.	./.	./.	./.	./.	./.	./.	./.	./.	./.	./.	./.	./.	./.	./.	./.	./.	./.	1/1	1/1	./.	./.	0/0	./.	./.	./.	./.	./.	./.	./.	./.	./.	./.	./.	./.
1.0_contig_40002	94	A	C	212.62	0/0	./.	1/1	0/0	./.	./.	./.	0/0	0/0	0/1	./.	0/0	./.	0/0	./.	0/0	0/0	0/1	0/0	0/0	./.	0/0	./.	./.	0/0	0/0	./.	0/0	0/0	./.	./.	0/0	0/0	./.	./.	./.	./.	./.	0/0	./.	./.	./.	./.	./.	./.
1.0_contig_40002	120	C	T	1168.81	0/0	./.	1/1	0/0	./.	./.	./.	0/0	0/0	0/0	./.	0/0	./.	0/0	./.	0/0	0/0	0/0	0/0	0/0	./.	0/0	./.	./.	0/0	./.	./.	0/1	0/0	./.	./.	0/0	0/0	./.	./.	./.	./.	./.	0/0	./.	./.	./.	./.	./.	./.
1.0_contig_40338	67	C	T	721.18	0/0	./.	1/1	0/1	./.	0/0	0/0	0/0	0/0	./.	./.	0/1	0/0	0/0	0/0	0/0	0/0	./.	./.	0/0	0/0	0/0	./.	./.	0/0	./.	0/0	0/0	./.	./.	./.	0/0	./.	0/0	0/0	./.	./.	./.	0/0	0/0	0/0	./.	0/0	./.	./.
1.0_contig_40338	75	A	G	410.36	0/0	./.	1/1	0/0	./.	0/0	0/0	0/0	0/0	./.	./.	0/1	0/0	0/0	0/0	0/0	0/0	./.	./.	0/0	0/0	0/0	./.	./.	0/0	./.	0/0	0/0	./.	./.	./.	0/0	./.	0/0	0/0	./.	./.	./.	0/0	0/0	0/0	./.	0/0	./.	./.
1.0_contig_40338	87	A	G	878.29	0/0	./.	1/1	0/0	./.	0/0	0/0	0/0	0/0	0/0	0/0	0/1	0/0	0/0	0/0	0/0	0/0	./.	0/0	0/0	0/0	0/0	./.	./.	0/0	./.	0/0	0/0	0/0	./.	./.	0/0	./.	./.	0/0	./.	./.	./.	./.	0/0	./.	./.	0/0	./.	./.
1.0_contig_40338	96	G	A	8694.67	0/0	0/0	1/1	0/0	./.	0/0	1/1	0/0	0/0	0/1	1/1	0/1	0/0	0/1	0/0	0/1	0/1	./.	0/0	0/0	0/0	0/0	./.	./.	0/0	./.	0/1	0/0	0/0	./.	./.	./.	./.	./.	0/0	./.	./.	./.	./.	1/1	./.	./.	0/0	./.	./.
1.0_contig_40338	117	C	T	11197.3	0/0	0/0	1/1	0/0	./.	0/0	1/1	0/1	0/1	0/1	1/1	0/1	1/1	0/1	0/1	0/1	0/1	./.	0/0	0/0	0/0	0/0	./.	./.	0/1	./.	0/1	0/0	0/0	./.	./.	./.	./.	./.	0/0	./.	./.	./.	./.	1/1	./.	./.	1/1	./.	./.
1.0_contig_40884	125	G	A	11326.6	0/0	0/1	1/1	0/0	0/1	./.	./.	1/1	0/1	0/0	./.	./.	0/0	./.	./.	0/1	0/0	0/0	0/0	0/0	./.	0/0	./.	0/0	0/0	0/0	./.	0/0	./.	./.	./.	0/0	./.	0/0	0/0	./.	./.	./.	./.	./.	./.	./.	./.	./.	./.
1.0_contig_41365	115	A	G	40356.4	1/1	./.	0/0	1/1	./.	./.	0/1	1/1	./.	./.	./.	1/1	./.	1/1	1/1	1/1	1/1	1/1	./.	./.	1/1	1/1	./.	./.	./.	./.	./.	1/1	1/1	1/1	./.	1/1	1/1	./.	1/1	./.	1/1	./.	./.	./.	./.	./.	1/1	./.	./.
1.0_contig_42724	10	T	C	4475.88	0/0	./.	1/1	./.	./.	./.	./.	1/1	1/1	./.	./.	0/0	./.	./.	0/0	./.	1/1	0/0	1/1	1/1	./.	1/1	./.	./.	./.	1/1	1/1	1/1	./.	./.	./.	./.	./.	./.	1/1	./.	./.	./.	./.	./.	1/1	./.	./.	0/1	./.
1.0_contig_42957	57	T	C	398.66	0/0	./.	1/1	0/0	0/0	./.	./.	0/0	0/0	0/0	./.	0/0	0/0	0/0	./.	0/0	0/0	0/0	0/0	0/0	./.	./.	0/0	0/0	./.	./.	./.	0/0	./.	0/0	./.	0/0	./.	./.	0/0	./.	0/0	./.	./.	./.	./.	./.	./.	./.	./.
1.0_contig_43241	117	A	G	12269	1/1	./.	0/0	./.	./.	./.	./.	1/1	0/1	./.	./.	./.	./.	1/1	./.	0/0	0/0	./.	./.	./.	./.	./.	./.	./.	./.	./.	./.	./.	./.	./.	./.	./.	./.	./.	1/1	./.	./.	./.	./.	./.	./.	./.	./.	./.	./.
1.0_contig_43683	35	T	C	460.65	0/0	./.	1/1	./.	./.	./.	0/0	0/0	0/0	./.	./.	0/0	0/0	./.	./.	0/0	0/0	0/0	0/0	0/0	./.	0/0	0/0	./.	0/0	0/0	./.	0/0	0/0	./.	./.	./.	./.	./.	0/0	./.	./.	0/0	./.	./.	0/0	./.	0/0	./.	./.
1.0_contig_43683	63	G	A	814.88	0/0	./.	1/1	./.	./.	./.	0/0	0/0	0/0	./.	./.	0/0	0/0	./.	./.	./.	0/1	1/1	0/0	0/0	./.	0/1	0/0	./.	0/0	0/0	./.	0/0	0/0	./.	./.	./.	./.	./.	0/0	./.	./.	0/0	./.	./.	0/0	./.	./.	./.	./.
1.0_contig_43683	86	G	A	216.95	0/0	./.	1/1	./.	./.	./.	0/0	0/0	0/0	./.	./.	./.	0/1	./.	./.	./.	0/0	0/0	0/0	0/0	./.	0/0	0/0	./.	0/0	0/0	./.	0/0	0/0	./.	./.	./.	./.	./.	./.	./.	./.	0/0	./.	./.	0/0	./.	./.	./.	./.
1.0_contig_43683	96	T	A	168.37	0/0	./.	1/1	./.	./.	./.	0/0	0/0	0/0	./.	./.	./.	0/0	./.	./.	./.	./.	0/0	0/0	0/0	./.	0/0	0/0	./.	0/0	0/0	./.	0/0	0/0	./.	./.	./.	./.	./.	./.	./.	./.	./.	./.	./.	0/0	./.	./.	./.	./.
1.0_contig_43683	119	A	G	1010.03	0/0	./.	1/1	./.	./.	./.	0/0	0/0	0/0	./.	./.	./.	0/1	./.	./.	./.	./.	./.	1/1	./.	./.	1/1	1/1	./.	0/0	0/0	./.	0/1	0/0	./.	./.	./.	./.	./.	./.	./.	./.	./.	./.	./.	./.	./.	./.	./.	./.
1.0_contig_43683	126	T	A	67.54	1/1	./.	0/0	./.	./.	./.	0/0	0/0	0/0	./.	./.	./.	0/0	./.	./.	./.	./.	./.	0/0	./.	./.	0/0	0/0	./.	0/0	0/0	./.	0/0	0/0	./.	./.	./.	./.	./.	./.	./.	./.	./.	./.	./.	./.	./.	./.	./.	./.
1.0_contig_43683	127	C	T	67.56	1/1	./.	0/0	./.	./.	./.	0/0	0/0	0/0	./.	./.	./.	0/0	./.	./.	./.	./.	./.	0/0	./.	./.	0/0	0/0	./.	0/0	0/0	./.	0/0	0/0	./.	./.	./.	./.	./.	./.	./.	./.	./.	./.	./.	./.	./.	./.	./.	./.
1.0_contig_43785	56	T	C	9745.97	1/1	0/0	0/0	./.	1/1	./.	./.	0/1	0/0	0/1	./.	1/1	./.	1/1	0/1	0/1	0/1	0/0	0/1	0/0	./.	0/1	./.	0/0	./.	0/0	0/1	0/1	1/1	0/0	0/1	1/1	1/1	1/1	1/1	./.	./.	./.	./.	0/0	./.	./.	./.	./.	./.
1.0_contig_43840	54	A	G	5054.5	0/0	./.	1/1	1/1	./.	./.	./.	1/1	1/1	./.	./.	./.	./.	./.	./.	1/1	./.	0/1	./.	./.	./.	0/0	0/1	./.	./.	./.	./.	./.	./.	./.	./.	./.	./.	1/1	./.	1/1	./.	./.	./.	./.	./.	./.	1/1	1/1	./.
1.0_contig_45094	92	A	T	11904.2	1/1	1/1	0/0	./.	./.	./.	./.	1/1	./.	1/1	./.	./.	./.	0/0	./.	./.	./.	1/1	1/1	0/1	./.	./.	./.	./.	./.	1/1	./.	./.	1/1	./.	./.	./.	1/1	./.	1/1	./.	./.	./.	./.	./.	./.	./.	./.	./.	./.
1.0_contig_45134	12	A	G	9557.88	0/0	0/0	1/1	./.	./.	./.	./.	0/1	./.	1/1	0/1	1/1	./.	./.	./.	./.	./.	0/1	./.	0/1	./.	0/1	./.	0/0	./.	./.	1/1	0/0	./.	./.	./.	./.	./.	./.	./.	./.	./.	./.	./.	1/1	1/1	./.	0/0	./.	0/0
1.0_contig_45134	15	A	G	7729.89	0/0	0/0	1/1	./.	./.	./.	./.	0/0	./.	0/0	0/0	0/1	./.	./.	./.	./.	./.	0/0	./.	0/1	./.	0/1	./.	0/0	./.	./.	0/0	1/1	./.	./.	./.	./.	./.	./.	./.	./.	./.	./.	./.	0/0	1/1	1/1	1/1	./.	0/0
1.0_contig_45134	68	A	C	543.73	0/0	0/0	1/1	./.	0/0	./.	./.	0/0	0/0	0/0	0/0	0/0	0/0	0/0	./.	0/0	0/0	0/0	./.	0/0	./.	0/0	./.	0/0	./.	./.	0/0	0/0	./.	./.	./.	./.	0/0	0/0	0/0	./.	0/0	./.	./.	0/0	0/0	0/0	0/0	0/0	0/0
1.0_contig_45888	108	A	G	3279.13	0/0	./.	1/1	./.	./.	0/0	./.	./.	./.	./.	./.	./.	./.	0/0	./.	./.	./.	./.	0/0	./.	./.	./.	./.	./.	0/1	1/1	./.	./.	./.	./.	./.	./.	./.	./.	./.	./.	./.	./.	./.	./.	./.	./.	./.	./.	./.
1.0_contig_45928	69	A	G	2669.65	0/0	./.	1/1	0/0	0/0	./.	0/0	./.	./.	0/0	./.	0/0	./.	0/0	0/1	0/1	./.	0/1	0/0	./.	1/1	1/1	0/1	./.	0/0	./.	./.	0/0	./.	./.	./.	0/0	./.	./.	0/0	./.	1/1	./.	1/1	./.	./.	./.	./.	./.	./.
1.0_contig_45928	82	T	C	6444.95	0/0	./.	1/1	0/0	1/1	./.	1/1	1/1	./.	0/0	./.	1/1	./.	1/1	0/1	0/1	./.	0/0	1/1	./.	1/1	0/0	0/0	./.	1/1	./.	./.	1/1	./.	./.	./.	0/0	1/1	./.	1/1	./.	1/1	./.	0/0	./.	./.	./.	./.	./.	./.
1.0_contig_47825	75	A	G	110.47	0/0	./.	1/1	./.	./.	./.	./.	0/0	0/0	0/0	./.	./.	0/0	0/0	0/0	0/0	0/0	0/0	./.	./.	./.	0/0	./.	./.	./.	./.	./.	./.	./.	0/0	./.	0/0	./.	./.	./.	./.	./.	./.	./.	./.	./.	./.	./.	./.	./.
1.0_contig_47825	78	T	C	3372.87	0/0	./.	1/1	./.	./.	./.	./.	0/0	0/1	0/0	./.	./.	./.	./.	1/1	0/0	0/1	0/0	./.	./.	./.	0/0	./.	./.	./.	./.	./.	./.	./.	0/0	./.	1/1	./.	./.	./.	./.	./.	./.	./.	./.	./.	./.	./.	./.	./.
1.0_contig_47825	80	C	A	983.08	0/0	./.	1/1	./.	./.	./.	./.	1/1	0/0	0/0	./.	./.	./.	./.	1/1	0/0	0/0	./.	./.	./.	./.	0/0	./.	./.	./.	./.	./.	./.	./.	0/0	./.	0/0	./.	./.	./.	./.	./.	./.	./.	./.	./.	./.	./.	./.	./.
1.0_contig_48135	112	G	A	1490.22	0/0	1/1	1/1	1/1	0/0	./.	./.	0/0	0/0	0/0	0/0	0/0	0/0	0/0	./.	0/0	0/1	0/0	0/0	0/0	0/0	0/0	./.	0/0	./.	./.	0/0	0/1	0/0	./.	0/0	./.	./.	./.	./.	0/0	./.	./.	./.	0/0	0/0	0/0	./.	0/0	./.
1.0_contig_48135	131	C	T	349.75	0/0	0/0	1/1	0/0	./.	./.	./.	./.	0/0	0/0	./.	./.	0/0	0/0	./.	0/0	0/0	0/0	./.	0/0	0/0	0/0	./.	0/0	./.	./.	./.	0/1	0/0	./.	./.	./.	./.	./.	./.	./.	./.	./.	./.	0/0	./.	0/0	./.	0/0	./.
1.0_contig_48408	36	A	G	10011.9	1/1	1/1	0/0	1/1	./.	./.	./.	1/1	./.	1/1	0/1	1/1	./.	1/1	./.	1/1	./.	0/0	1/1	./.	./.	./.	1/1	./.	./.	./.	0/0	0/0	1/1	1/1	./.	./.	./.	./.	./.	./.	./.	./.	./.	1/1	./.	./.	1/1	./.	./.
1.0_contig_48408	107	T	A	659.59	0/0	0/0	1/1	0/0	./.	./.	./.	0/0	./.	0/0	./.	./.	./.	0/0	./.	./.	./.	0/0	0/0	./.	./.	./.	0/0	./.	./.	./.	0/0	./.	./.	./.	./.	./.	0/0	./.	0/0	./.	./.	./.	./.	0/0	./.	./.	0/0	./.	./.
1.0_contig_48430	71	C	T	284.75	0/0	./.	1/1	0/0	./.	./.	./.	./.	./.	./.	./.	./.	0/0	0/0	./.	0/0	./.	./.	0/0	0/0	0/0	0/0	0/0	./.	./.	./.	0/0	0/0	./.	./.	./.	./.	0/0	./.	0/0	./.	./.	0/0	./.	./.	./.	./.	./.	./.	./.
1.0_contig_48430	92	A	C	8936.68	1/1	./.	0/0	1/1	./.	./.	0/0	./.	./.	./.	./.	./.	1/1	1/1	./.	1/1	./.	./.	1/1	1/1	1/1	1/1	./.	./.	./.	./.	1/1	1/1	./.	./.	./.	./.	1/1	./.	1/1	./.	./.	1/1	./.	./.	./.	./.	./.	./.	./.
1.0_contig_48872	80	T	C	917.69	0/0	0/0	1/1	0/0	0/0	./.	./.	0/0	./.	0/0	./.	0/0	./.	./.	0/0	0/0	0/0	0/0	0/0	0/0	0/0	0/0	./.	./.	./.	./.	./.	0/0	1/1	0/0	./.	0/0	./.	./.	./.	./.	0/0	./.	./.	./.	./.	./.	0/0	./.	./.
1.0_contig_48872	103	A	G	61.27	0/0	0/0	1/1	0/0	0/0	./.	./.	0/0	./.	0/0	./.	0/0	./.	./.	0/0	0/0	0/0	0/0	0/0	0/0	0/0	0/0	./.	./.	./.	./.	./.	0/0	0/0	0/0	./.	0/0	./.	./.	./.	./.	0/0	./.	./.	./.	./.	./.	0/0	./.	./.
1.0_contig_48872	124	C	T	34.32	0/0	0/0	1/1	0/0	0/0	./.	./.	0/0	./.	0/0	./.	0/0	./.	./.	0/0	0/0	0/0	0/0	0/0	0/0	0/0	0/0	./.	./.	./.	./.	./.	0/0	0/0	0/0	./.	0/0	./.	./.	./.	./.	0/0	./.	./.	./.	./.	./.	0/0	./.	./.
1.0_contig_49071	51	C	T	664.08	0/0	./.	1/1	./.	./.	./.	./.	./.	./.	./.	./.	./.	./.	0/0	./.	0/0	0/0	0/0	./.	./.	./.	./.	./.	./.	0/0	./.	./.	./.	0/0	./.	./.	./.	./.	./.	./.	./.	./.	./.	./.	./.	./.	./.	./.	./.	./.
1.0_contig_49071	89	G	A	878.53	0/0	./.	1/1	./.	./.	./.	./.	./.	./.	./.	./.	./.	./.	0/1	./.	0/0	./.	0/0	./.	./.	./.	./.	./.	./.	./.	./.	./.	./.	0/0	./.	./.	./.	./.	./.	./.	./.	./.	./.	./.	./.	./.	./.	./.	./.	./.
1.0_contig_49071	108	A	G	1483.24	0/0	./.	1/1	./.	./.	./.	./.	./.	./.	./.	./.	./.	./.	0/0	./.	0/0	./.	./.	./.	./.	./.	./.	./.	./.	./.	./.	./.	./.	1/1	./.	./.	./.	./.	./.	./.	./.	./.	./.	./.	./.	./.	./.	./.	./.	./.
1.0_contig_49228	26	G	A	7168.03	0/0	0/1	1/1	0/1	./.	0/0	0/0	0/0	0/0	0/0	0/0	0/0	0/1	0/0	0/1	0/1	1/1	0/1	0/1	0/0	0/0	0/0	0/0	1/1	0/0	./.	./.	0/1	0/0	./.	0/1	0/0	./.	1/1	0/0	./.	0/0	./.	0/0	0/1	./.	./.	0/1	1/1	./.
1.0_contig_49228	49	T	C	41238	1/1	1/1	0/0	1/1	./.	1/1	1/1	1/1	0/1	1/1	1/1	1/1	1/1	1/1	1/1	1/1	1/1	1/1	0/1	1/1	1/1	1/1	1/1	1/1	1/1	./.	./.	1/1	./.	./.	1/1	1/1	./.	1/1	1/1	1/1	1/1	./.	1/1	./.	./.	./.	1/1	1/1	./.
1.0_contig_49228	76	C	T	244.84	0/0	0/0	1/1	0/0	./.	0/0	0/0	0/0	0/0	0/0	0/0	0/0	0/0	1/1	0/1	0/1	0/0	0/0	0/0	0/0	0/0	0/0	0/0	0/0	0/0	./.	./.	0/0	./.	./.	0/0	0/0	./.	0/0	0/0	0/0	0/0	./.	0/0	./.	./.	./.	0/0	0/0	./.
1.0_contig_49384	96	T	C	243.79	1/1	./.	0/0	0/0	0/0	./.	0/0	0/0	./.	0/1	0/0	0/0	0/0	0/0	0/0	0/0	0/0	0/0	0/0	0/0	./.	./.	./.	0/0	./.	./.	0/0	0/0	0/0	0/0	./.	0/0	./.	0/0	0/0	./.	./.	./.	./.	./.	./.	./.	0/0	0/0	./.
1.0_contig_49410	119	C	T	195.38	0/0	./.	1/1	./.	./.	0/0	./.	./.	./.	0/0	./.	./.	./.	./.	0/0	./.	0/0	0/0	0/0	0/0	0/0	0/0	0/0	./.	0/0	./.	0/0	./.	./.	0/0	0/0	./.	./.	./.	0/0	0/0	1/1	0/0	0/0	./.	./.	./.	./.	0/0	./.
1.0_contig_49725	20	G	A	583.33	0/0	0/0	1/1	./.	./.	./.	./.	0/0	./.	0/0	./.	./.	0/0	0/0	./.	0/0	0/1	./.	0/0	./.	0/0	./.	0/1	0/0	./.	./.	./.	0/0	./.	./.	./.	./.	./.	./.	0/0	./.	./.	./.	./.	./.	./.	./.	./.	./.	1/1
1.0_contig_49725	24	G	A	702.84	0/0	0/0	1/1	./.	0/0	./.	./.	0/0	./.	0/1	./.	./.	0/0	0/0	0/0	0/0	0/1	0/0	0/0	./.	0/0	./.	0/0	0/0	./.	./.	./.	0/0	./.	./.	./.	./.	./.	./.	0/0	./.	./.	./.	./.	./.	./.	./.	./.	./.	1/1
1.0_contig_49894	28	G	A	905.96	0/0	0/0	1/1	0/0	0/1	./.	./.	./.	0/0	./.	./.	0/0	0/0	0/0	0/0	0/0	0/0	0/0	./.	0/1	0/0	0/0	./.	./.	./.	./.	./.	0/0	./.	./.	./.	0/0	./.	./.	0/0	0/0	0/0	./.	0/0	./.	./.	./.	./.	./.	./.
1.0_contig_49994	128	T	A	4430.47	0/0	./.	1/1	./.	./.	./.	./.	0/0	./.	./.	./.	0/0	./.	./.	./.	0/0	./.	./.	./.	0/0	./.	./.	1/1	./.	./.	0/0	./.	./.	./.	./.	./.	./.	./.	./.	./.	./.	./.	0/0	./.	./.	./.	./.	./.	1/1	./.
1.0_contig_50385	109	G	A	213	0/0	./.	1/1	./.	./.	0/0	./.	0/0	0/0	0/0	./.	0/0	./.	./.	./.	./.	./.	./.	./.	0/0	./.	0/0	./.	0/0	./.	./.	./.	0/0	0/0	./.	./.	./.	0/0	0/0	./.	./.	./.	./.	0/0	./.	./.	./.	0/0	./.	./.
1.0_contig_50385	110	C	T	339.58	0/0	./.	1/1	./.	./.	0/0	./.	0/0	0/1	0/0	./.	0/0	./.	./.	./.	./.	./.	./.	./.	0/0	./.	1/1	./.	0/0	./.	./.	./.	0/0	0/0	./.	./.	./.	0/0	1/1	./.	./.	./.	./.	0/0	./.	./.	./.	0/0	./.	./.
1.0_contig_50385	123	G	A	1042.4	0/0	./.	1/1	./.	./.	./.	./.	0/0	0/0	0/0	./.	0/0	./.	./.	./.	./.	./.	./.	./.	./.	./.	./.	./.	./.	./.	./.	./.	0/0	0/0	./.	./.	./.	./.	./.	./.	./.	./.	./.	0/0	./.	./.	./.	0/0	./.	./.
1.0_contig_50385	131	C	T	218.82	1/1	./.	0/0	./.	./.	./.	./.	0/0	0/0	0/0	./.	0/0	./.	./.	./.	./.	./.	./.	./.	./.	./.	./.	./.	./.	./.	./.	./.	0/0	0/0	./.	./.	./.	./.	./.	./.	./.	./.	./.	0/0	./.	./.	./.	0/0	./.	./.
1.0_contig_50574	131	A	G	3043.72	0/0	./.	1/1	0/0	0/0	./.	./.	./.	./.	0/0	./.	0/0	0/0	./.	./.	./.	0/1	./.	./.	0/0	./.	./.	./.	./.	./.	./.	1/1	./.	0/0	./.	./.	./.	./.	0/1	./.	./.	./.	./.	./.	0/0	./.	./.	./.	0/0	0/0
1.0_contig_51256	104	T	C	8654.21	1/1	0/0	0/0	0/0	1/1	./.	./.	0/1	0/1	./.	./.	./.	0/0	./.	./.	./.	0/1	0/1	./.	0/0	./.	./.	1/1	./.	./.	./.	1/1	0/1	./.	./.	0/0	./.	./.	./.	0/1	./.	1/1	./.	./.	./.	./.	./.	./.	./.	./.
1.0_contig_51256	114	A	G	4225.77	0/0	0/1	1/1	0/0	0/0	./.	./.	0/1	0/1	./.	./.	./.	0/1	./.	./.	./.	0/1	0/1	./.	0/1	./.	./.	0/0	./.	./.	./.	0/0	0/1	./.	./.	0/0	./.	./.	./.	0/1	./.	0/0	./.	./.	./.	./.	./.	./.	./.	./.
1.0_contig_51272	53	G	A	340.34	0/0	./.	1/1	0/0	./.	./.	./.	0/0	./.	0/0	./.	0/0	0/0	./.	./.	0/0	./.	./.	./.	0/0	./.	0/0	./.	0/0	./.	./.	./.	./.	./.	./.	./.	./.	./.	0/0	./.	./.	./.	./.	0/0	./.	./.	./.	./.	./.	./.
1.0_contig_51272	97	G	A	83.26	0/0	./.	1/1	0/0	./.	./.	./.	0/0	./.	0/0	./.	0/0	./.	./.	./.	0/0	./.	./.	0/0	0/0	./.	./.	./.	./.	./.	./.	./.	./.	./.	./.	./.	./.	./.	0/0	./.	./.	./.	./.	0/0	./.	./.	./.	./.	./.	./.
1.0_contig_51272	128	C	T	3516.34	1/1	./.	0/0	./.	./.	./.	./.	./.	./.	./.	./.	1/1	./.	./.	./.	./.	./.	./.	./.	1/1	./.	./.	./.	./.	./.	./.	./.	./.	./.	./.	./.	./.	1/1	./.	./.	./.	./.	./.	1/1	./.	./.	./.	./.	./.	./.
1.0_contig_51272	137	A	C	438.17	0/0	./.	1/1	1/1	./.	./.	./.	./.	./.	./.	./.	0/0	./.	./.	./.	./.	./.	./.	./.	0/0	./.	./.	./.	./.	./.	./.	./.	./.	./.	./.	./.	./.	0/0	./.	./.	./.	./.	./.	./.	./.	./.	./.	./.	./.	./.
1.0_contig_51649	48	T	C	49.31	0/0	./.	1/1	./.	./.	./.	./.	0/0	./.	./.	0/0	./.	./.	./.	./.	./.	./.	./.	./.	./.	./.	0/0	./.	./.	./.	./.	./.	./.	./.	./.	./.	./.	./.	./.	./.	./.	./.	./.	./.	./.	./.	./.	./.	./.	./.
1.0_contig_51649	63	A	G	49.23	0/0	./.	1/1	./.	./.	./.	./.	0/0	./.	./.	0/0	./.	./.	./.	./.	./.	./.	./.	./.	./.	./.	0/0	./.	./.	./.	./.	./.	./.	./.	./.	./.	./.	./.	./.	./.	./.	./.	./.	./.	./.	./.	./.	./.	./.	./.
1.0_contig_51649	92	C	G	94.15	0/0	./.	1/1	./.	./.	./.	./.	0/0	./.	./.	./.	./.	./.	./.	./.	./.	./.	./.	./.	./.	./.	0/0	./.	./.	./.	./.	./.	./.	./.	./.	./.	./.	./.	./.	./.	./.	./.	./.	./.	./.	./.	./.	./.	./.	./.
1.0_contig_51649	103	G	A	77.37	0/0	./.	1/1	./.	./.	./.	./.	0/0	./.	./.	./.	./.	./.	./.	./.	./.	./.	./.	./.	./.	./.	0/0	./.	./.	./.	./.	./.	0/0	./.	./.	./.	./.	./.	./.	./.	./.	./.	./.	./.	./.	./.	./.	./.	./.	./.
1.0_contig_51934	67	T	C	376.34	0/0	0/0	1/1	0/0	0/0	0/0	0/0	0/0	0/0	0/0	./.	0/0	./.	0/0	0/0	0/0	0/0	0/0	0/0	0/0	0/0	./.	0/0	./.	0/0	0/0	./.	0/0	0/0	./.	./.	./.	./.	0/0	0/0	./.	./.	./.	0/0	0/0	./.	./.	0/0	./.	./.
[truncated: 8,224 more rows]
[truncated: 49 more columns]
