# Supplementary material for: Development of a Genetic Map for Onion (Allium cepa L.) Using Reference-Free Genotyping-by-Sequencing and SNP Assays
Source: Front Plant Sci. 2017 Sep 14;8:1606. doi: 10.3389/fpls.2017.01606 (PMC5604068; doi:10.3389/fpls.2017.01606)
Supplement: Supplementary file 3 [file Table_3.XLSX]

## Sheet: GenotypCombByFluid
Supplementary Table S3. GBS-Fluidigm matching output data sheet
		SAMPLES
		1	2	3	4	5	6	7	8	9	10	11	12	13	14	15	16	17	18	19	20	21	22	23	24	25	26	27	28	29	30	31	32	33	34	35	36	37	38	39	40	41	42	43	44	45	46	47	48
MARKERS	G_10060-109	M	M	N	M	M	M	M	M	M	M	M	M	M	M	M	M	M	M	M	M	M	M	N	M		M	M	M	M	M	M	M	N	M	M	M	N	M	M	N	M	M	M	M	M	N	M	M
	F_10060-109	H	H	B	H	H	A	B	B	H	B	B	A	H	H	A	A	A	H	A	A	B	A	H	H	B	B	H	B	H	B	A	H	H	A	A	B	H	B	A	H	A	A	H	A	B	H	B	B
	G_10325-45	M	M	M	M	M	M	M	M	N	M	M	M	M	N	M	M	M	N	M	M	M	M	N	M		M	M	N	N	M	N	N	M	N	M	N	M	M	N	M	M	M	N	M	M	M	M	N
	F_10325-45	H	H	H	A	H	A	A	H	H	A	H	H	H	A	B	H	H	B	H	A	H	A	H	H	A	B	A	H	H	H	B	H	H	H	H	H	H	B	B	A	H	H	H	H	A	B	H	H
	G_1033-72	M	N	M	N	N	M	N	M	N	M	N	N	M	N	M	N	N	M	M	N	N	M	M	N		N	N	M	M	N	N	M	M	N	M	M	N	M	M	M	N	M	M	M	N	N	N	N
	F_1033-72	A	A	A	A	A	B	A	B	A	A	A	A	B	A	B	A	A	A	A	A	A	A	A	A	A	A	A	A	A	A	A	B	A	A	B	B	A	A	A	B	A	B	A	B	A	A	A	A
	G_10386-50	M	M	N	N	M	N	M	M	N	M	N	M	M	N	M	M	M	M	M	M	N	M	M	M		N	M	M	M	M	N	N	N	N	M	N	M	N	M	M	M	M	M	N	M	M	N	N
	F_10386-50	B	H	B	B	B	B	B	H	H	H	B	H	H	B	H	H	H	H	H	B	B	B	B	H	B	H	H	B	B	H	B	B	H	B	H	H	B	H	H	B	H	B	H	H	H	H	B	H
	G_10904-108	M	M	M	M	M	M	M	N	M	M	M	M	M	M	M	M	M	M	M	M	M	M	M	M		M	M	M	M	M	M	M	N	M	M	M	M	M	M	M	N	N	M	N	M	M	M	M
	F_10904-108	H	H	H	A	H	A	A	A	B	A	H	H	H	A	B	H	H	H	H	A	H	B	B	H	A	B	H	H	B	H	H	H	H	B	A	B	B	B	H	A	H	H	H	H	A	B	H	H
	G_11176-48	M	M	M	M	M	M	M	M	M	M	M	M	M	M	M	M	M	M	M	M	M	M	M	M		M	N	M	M	M	M	M	M	M	N	M	N	M	M	M	M	M	M	M	M	M	M	N
	F_11176-48	H	H	A	B	B	B	B	B	A	A	B	H	H	A	B	A	A	H	B	A	H	B	H	A	H	A	B	A	H	H	H	H	H	H	H	B	H	H	H	B	A	H	B	H	B	H	H	H
	G_11197-45	N	M	M	N	N	N	M	M	N	N	N	M	M	N	N	N	N	N	N	M	N	N	M	M		M	N	M	M	N	N	M	M	N	N	M	M	M	M	N	N	N	N	N	M	N	M	M
	F_11197-45	H	H	H	H	H	H	H	B	H	H	H	H	H	H	H	H	H	H	H	H	H	H	H	H	H	H	H	H	H	H	H	H	H	H	H	H	H	H	H	H	H	H	H	H	H	H	H	H
	G_11470-79	M	M	M	M	N	M	M	M	N	M	M	M	M	M	M	N	N	M	M	M	M	N	N	M		N	N	M	M	N	M	M	M	M	N	M	N	N	M	N	M	N	M	M	N	M	M	N
	F_11470-79	B	B	B	B	B	B	H	B	H	B	B	B	B	H	B	B	B	B	B	B	H	H	A	H	H	H	B	B	B	H	B	B	B	B	B	B	A	B	H	H	B	B	B	B	H	B	B	H
	G_11499-111	M	M	M	M	M	M	M	M	M	M	M	M	M	M	M	M	M	M	M	M	M	M	M	M		M	M	N	M	M	M	M	N	M	N	M	M	M	M	M	M	M	M	N	M	M	M	M
	F_11499-111	H	H	H	A	H	A	H	B	B	A	A	H	H	H	B	H	B	A	H	A	H	A	H	H	H	H	A	H	B	H	H	B	H	B	H	B	H	B	H	A	H	H	B	H	H	H	A	B
	G_11568-81	M	M	M	M	M	M	M	M	M	M	M	M	M	M	M	M	M	M	M	M	M	M	M	M		M	M	N	M	M	M	M	N	M	M	M	M	M	M	M	M	M	M	M	M	M	M	M
	F_11568-81	H	H	H	A	A	H	H	H	H	B	B	H	H	H	A	A	A	H	A	A	B	H	H	H	B	H	A	B	H	B	H	H	H	A	A	A	B	B	A	A	A	H	B	H	H	B	B	H
	G_12303-26	M	N	M	M	M	N	M	M	M	M	M	N	M	M	M	M	M	M	M	M	M	M	M	M		M	M	M	M	M	M	N	M	M	M	M	M	M	N	M	M	M	M	M	M	M	M	M
	F_12303-26	H	H	B	A	A	H	A	-	H	B	H	H	B	A	H	H	H	B	H	H	B	A	H	H	H	A	A	H	A	B	H	H	A	A	H	H	H	B	H	H	H	A	H	H	H	H	A	B
	G_12684-26	M	M	M	M	M	M	N	M	M	M	M	M	M	M	M	M	M	M	M	M	M	M	M	N		M	N	M	M	M	N	M	M	M	M	N	N	M	M	M	M	M	M	M	M	N	M	M
	F_12684-26	B	H	B	A	A	H	H	A	B	H	B	H	B	A	H	H	H	B	A	H	B	A	H	H	H	H	H	H	A	B	H	H	H	A	H	H	H	B	H	H	H	A	H	H	B	H	A	B
	G_13008-49	M	M	M	M	N	M	M	M	N	M	M	M	M	M	M	M	M	M	M	M	M	M	M	M		M	M	M	M	M	M	M	M	M	M	M	N	M	M	M	M	M	M	M	M	M	M	M
	F_13008-49	A	A	A	A	H	A	A	A	H	A	A	-	A	A	-	A	A	A	A	A	A	A	A	-	A	A	A	H	A	A	A	-	H	A	B	A	H	H	H	A	A	A	A	A	-	A	A	A
	G_13231-41	M	M	M	M	M	M	M	N	M	M	M	M	M	M	M	M	M	M	M	N	M	N	M	M		M	M	M	M	M	M	N	M	M	M	M	M	M	M	M	M	M	M	M	M	M	M	M
	F_13231-41	H	A	B	A	B	B	A	B	H	H	A	H	H	A	H	H	H	A	A	H	H	H	A	H	B	H	A	A	B	H	H	B	A	B	A	H	B	A	A	A	A	B	B	B	H	H	A	B
	G_140523-49	N	M	M	M	N	N	M	M	N	M	N	M	N	M	N	N	M	N	M	N	N	M	N	M		M	M	M	N	N	M	M	M	M	M	M	N	M	M	M	N	M	M	M	M	N	N	N
	F_140523-49	A	A	B	B	A	A	B	H	A	B	A	B	A	A	A	A	A	A	A	A	A	A	A	B	A	A	A	B	A	A	A	A	B	A	B	B	A	B	B	A	A	A	B	A	B	A	A	A
	G_14100-87	M	M	M	M	M	M	M	M	M	M	M	M	M	M	M	M	M	M	M	M	M	N	M	M		M	M	M	M	M	M	M	N	M	N	M	M	M	M	M	M	M	N	N	N	N	M	M
	F_14100-87	H	H	H	H	A	B	A	B	H	B	B	B	H	B	H	B	B	A	H	B	H	H	A	A	A	A	A	B	B	H	B	B	H	B	H	B	H	B	B	A	H	B	H	B	H	H	A	B
	G_14153-104	M	M	M	M	M	M	M	M	N	M	M	M	M	M	M	M	N	N	M	N	M	N	M	M		M	M	M	M	M	N	M	M	M	M	M	M	M	M	M	M	M	M	M	M	M	N	M
	F_14153-104	A	A	B	A	B	H	H	A	H	A	A	H	H	A	H	H	H	H	A	H	A	H	A	H	H	B	A	A	B	H	H	H	A	B	H	H	B	A	A	A	H	B	B	B	H	H	A	H
	G_14153-61	M	M	M	M	M	M	M	M	N	M	M	M	M	M	M	M	N	N	M	N	M	N	M	M		M	M	M	M	M	N	M	M	M	M	M	M	M	M	M	M	M	M	M	M	M	N	M
	F_14153-61	A	A	B	A	B	H	H	A	H	A	A	H	H	A	H	H	H	H	A	H	A	H	A	H	-	B	A	A	B	H	H	H	A	B	H	H	B	A	A	A	H	B	B	B	H	H	A	H
	G_14326-69	M	M	M	M	M	M	M	M	M	N	N	M	M	M	M	M	M	M	M	M	M	M	M	M		M	M	M	M	M	M	M	M	M	N	M	M	M	M	M	M	M	M	M	M	M	M	M
	F_14326-69	H	H	A	A	H	A	H	H	A	H	B	H	H	A	H	H	H	H	H	H	A	H	H	H	H	H	H	B	B	H	A	A	A	A	H	H	B	H	H	B	H	B	H	B	H	H	A	H
	G_15163-24	N	N	M	N	M	M	M	M	M	M	N	M	M	M	M	M	M	M	M	M	M	M	M	M		N	M	N	M	M	N	N	M	M	M	M	M	N	M	M	M	M	M	M	M	M	M	M
	F_15163-24	H	H	B	A	A	H	H	H	B	H	B	H	B	A	H	H	H	B	H	H	B	A	H	H	H	H	H	H	A	B	H	H	H	A	H	H	H	B	H	H	H	A	H	B	B	H	A	H
	G_15658-63	N	M	N	N	M	N	N	N	M	M	M	N	M	M	M	M	N	M	M	N	M	M	M	M		N	N	M	M	M	M	N	M	M	M	M	N	M	N	M	M	M	N	M	M	N	M	M
	F_15658-63	H	A	H	H	H	H	A	A	H	H	H	H	A	H	H	A	H	H	H	H	A	H	H	H	A	H	H	H	H	A	H	H	A	H	H	A	H	H	H	A	A	A	H	H	H	H	A	H
	G_15986-41	N	N	M	N	N	N	M	M	N	N	N	M	M	N	N	N	M	N	M	N	N	N	M	N		M	N	M	N	N	M	M	M	M	M	N	N	N	M	N	N	N	N	M	M	M	M	N
	F_15986-41	H	H	H	H	H	H	H	B	H	H	H	H	H	H	H	H	H	H	H	H	H	H	H	H	H	H	H	H	H	H	H	H	H	H	H	H	H	H	H	H	H	H	H	H	H	H	H	H
	G_1599-26	N	M	M	M	M	M	M	M	M	M	M	N	M	M	M	M	M	M	M	M	M	N	M	M		M	M	M	M	M	M	M	M	M	M	M	M	M	M	M	M	M	M	M	M	M	M	M
	F_1599-26	A	A	B	H	H	B	A	H	B	H	H	H	A	H	H	B	B	H	H	B	B	H	H	H	A	B	H	H	H	A	H	H	A	H	B	A	A	H	H	A	A	A	B	B	H	H	H	B
	G_1599-96	M	M	M	M	M	M	M	M	M	M	M	M	M	M	M	M	M	M	M	M	M	N	M	M		M	M	M	M	M	M	M	M	M	M	M	M	M	M	M	M	M	M	M	M	M	M	M
	F_1599-96	H	A	B	H	H	B	A	H	B	H	H	B	A	H	H	B	B	H	H	B	B	H	H	H	A	B	H	H	H	A	H	H	A	H	B	A	A	H	H	A	A	A	B	B	H	H	H	B
	G_16004-98	M	M	M	M	M	M	M	M	M	M	M	M	M	M	M	M	M	M	M	M	M	M	M	M		M	M	M	M	M	M	M	M	M	M	M	M	M	M	M	M	M	M	M	N	M	M	M
	F_16004-98	H	H	H	A	H	A	A	H	B	A	H	H	H	A	B	H	H	H	H	A	H	B	B	H	A	B	H	H	B	H	H	H	H	B	A	B	B	B	H	A	H	H	H	H	A	B	H	H
	G_16139-65	M	M	M	N	M	N	M	M	M	M	N	M	M	M	N	M	M	N	M	M	M	N	M	N		M	M	N	M	N	M	N	M	N	N	M	M	M	M	N	M	M	N	N	M	N	M	N
	F_16139-65	A	A	A	H	B	H	A	A	H	B	H	B	A	A	H	H	B	H	H	B	B	A	H	H	H	B	A	A	B	H	H	H	B	H	H	B	A	H	A	H	A	A	H	H	A	H	B	H
	G_163624-42	M	M	M	M	M	M	M	M	M	M	M	M	M	M	M	M	M	M	M	M	M	M	M	M		M	M	M	M	M	M	M	M	M	M	M	M	M	M	M	M	M	M	M	M	M	M	M
	F_163624-42	H	A	H	H	H	H	B	H	H	H	H	B	A	A	H	H	A	A	A	A	A	A	A	B	-	H	A	B	H	H	A	A	B	A	A	-	A	B	A	A	H	A	H	A	B	B	A	H
	G_1686-29	M	M	N	M	M	M	M	M	M	N	M	M	N	M	M	M	N	M	M	M	M	N	M	M		M	M	M	N	N	N	M	N	N	M	N	M	M	M	N	M	M	M	M	M	M	M	M
	F_1686-29	H	H	H	B	H	H	H	H	H	H	A	A	H	H	B	A	H	A	B	H	A	H	A	B	H	H	H	H	H	H	H	A	H	H	A	H	A	H	A	H	A	B	A	B	H	H	H	A
	G_1686-87	M	M	N	M	M	M	M	M	M	N	M	M	N	M	M	M	N	M	M	M	M	N	M	M		M	M	M	N	N	N	M	N	N	M	N	M	M	M	N	M	M	M	M	M	M	M	M
	F_1686-87	H	H	H	B	H	H	H	H	H	H	A	A	H	H	B	A	H	A	B	H	A	H	A	B	H	H	H	H	H	H	H	A	H	H	A	H	A	H	A	H	A	B	A	B	H	H	H	A
	G_16938-126	M	M	M	M	N	M	M	M	N	M	N	M	M	M	M	M	M	M	N	M	M	M	N	M		M	M	M	M	M	M	M	M	M	M	M	N	M	M	M	M	M	M	M	M	M	M	M
	F_16938-126	H	A	A	B	H	H	B	A	H	H	H	B	A	A	B	H	A	H	A	H	A	A	H	B	H	B	A	B	H	H	A	A	B	A	H	B	A	H	H	A	B	A	B	A	B	H	H	A
	G_182161-66	N	M	N	M	M	N	N	M	N	N	N	M	M	M	N	M	N	N	N	N	N	N	M	M		M	M	N	M	M	M	N	M	N	M	M	M	M	M	N	M	M	N	N	N	N	N	M
	F_182161-66	H	H	H	H	H	H	H	H	H	H	H	H	H	H	H	H	H	H	H	H	H	H	H	H	H	H	H	H	H	H	H	H	H	H	H	H	H	H	H	H	H	H	H	H	H	H	H	H
	G_18712-66	M	M	M	M	M	M	M	M	N	M	M	M	M	M	M	M	M	M	M	M	M	M	M	M		M	M	M	M	M	M	M	N	M	M	N	M	M	M	M	M	M	N	M	M	M	M	M
	F_18712-66	H	H	B	B	H	A	B	B	H	B	H	A	H	H	A	A	A	H	A	A	H	A	H	H	B	B	H	H	H	B	A	H	H	A	A	B	H	H	A	H	A	A	H	A	B	H	B	B
	G_18712-90	M	M	M	M	M	M	M	M	N	M	M	M	M	M	M	M	M	M	M	M	M	M	M	M		M	M	M	M	M	M	M	N	M	M	N	M	M	M	M	M	M	N	M	M	M	M	M
	F_18712-90	H	H	B	B	H	A	B	B	H	B	H	A	H	H	A	A	A	H	A	A	H	A	H	H	B	B	H	H	H	B	A	H	H	A	A	B	H	H	A	H	A	A	H	A	B	H	B	B
	G_1929-66	M	M	M	M	M	M	M	N	N	M	M	M	M	M	M	M	M	M	M	M	M	M	M	M		M	M	M	N	M	M	M	N	N	M	M	M	M	N	M	M	M	M	N	M	M	M	N
	F_1929-66	B	H	H	A	B	A	H	A	A	B	H	B	H	A	A	B	B	B	H	H	H	H	H	B	H	H	B	H	H	H	H	H	H	H	A	H	H	H	H	A	B	B	H	H	H	A	H	H
	G_19905-38	M	N	M	N	M	M	M	M	M	M	M	M	M	M	N	M	M	M	M	N	N	N	M	M		M	M	M	N	N	N	M	N	M	N	M	M	M	N	M	M	M	M	N	N	N	M	N
	F_19905-38	B	H	B	A	B	A	H	B	H	B	A	H	H	A	A	B	B	B	H	H	A	B	H	B	H	H	B	H	B	H	H	H	H	H	H	H	B	A	H	A	B	B	A	H	H	A	H	H
	G_20378-69	M	M	M	M	M	M	M	M	M	M	M	M	M	M	M	M	M	M	N	M	M	M	M	M		M	M	M	N	M	M	M	M	N	M	M	M	N	M	M	M	M	M	M	M	M	M	M
	F_20378-69	H	A	A	B	H	H	B	H	H	H	H	B	A	A	B	A	H	H	A	H	A	A	H	B	H	B	A	H	H	H	A	A	B	A	H	B	A	H	H	A	B	A	B	A	B	A	H	A
	G_21016-28	M	M	M	M	M	N	M	M	M	N	N	M	M	M	M	M	M	M	M	M	M	M	M	M		M	M	M	M	M	M	M	N	M	N	M	M	M	N	N	M	N	M	M	M	M	M	M
	F_21016-28	B	B	H	H	B	H	H	B	A	B	B	B	H	H	A	H	H	A	H	A	H	B	H	H	H	A	H	H	B	H	A	H	H	H	H	B	B	A	H	H	H	H	B	B	B	A	H	H
	G_21388-80	N	N	N	N	M	N	M	M	M	N	M	N	N	M	M	M	M	N	N	N	N	M	M	N		N	M	M	N	M	M	M	N	M	M	N	M	M	M	N	N	M	N	M	M	N	N	M
	F_21388-80	H	H	H	H	H	H	H	H	H	H	H	H	H	H	H	H	H	H	H	H	H	H	H	H	H	H	H	H	H	H	H	H	H	H	H	H	H	H	H	H	H	H	H	H	H	H	H	H
	G_227759-44	M	M	M	M	M	M	M	M	M	M	M	M	M	M	M	M	M	M	M	M	M	M	M	M		M	M	M	M	M	M	M	M	M	M	M	M	M	M	M	M	M	M	M	M	M	M	M
	F_227759-44	A	H	H	B	H	H	H	H	H	H	H	A	H	A	B	H	H	A	H	A	A	A	A	A	-	-	H	A	A	H	B	H	B	H	-	B	A	A	A	A	A	H	A	B	H	H	H	A
	G_241678-43	M	N	N	N	M	M	N	N	M	M	N	N	M	M	N	N	N	M	N	M	N	M	M	M		M	N	M	M	N	N	N	M	M	M	N	M	M	M	N	N	M	M	M	N	N	M	N
	F_241678-43	B	B	H	H	H	H	H	B	H	H	H	H	H	H	H	H	H	H	H	H	H	H	H	H	H	H	H	H	H	H	H	H	H	H	H	H	H	H	H	H	H	H	H	H	H	H	H	H
	G_2431-51	N	N	M	M	M	M	M	M	M	M	M	M	M	M	M	M	M	M	M	M	M	M	N	M		M	M	N	M	M	N	M	M	M	M	M	M	M	M	M	M	M	M	N	N	M	N	M
	F_2431-51	A	H	A	H	B	H	A	A	H	B	H	B	H	A	H	H	B	H	H	B	B	A	H	H	H	H	A	A	B	H	H	H	B	H	H	B	A	H	A	H	A	A	H	H	A	H	B	H
	G_2431-85	M	N	M	M	M	M	M	M	M	M	M	M	M	M	M	M	M	M	M	M	M	M	N	M		M	M	N	M	M	N	M	M	M	M	M	M	M	M	M	M	M	M	N	N	M	N	M
	F_2431-85	H	H	A	H	B	H	A	A	H	B	H	B	H	A	H	H	B	H	H	B	B	A	H	H	H	H	A	A	B	H	H	H	B	H	H	B	A	H	A	H	A	A	H	H	A	H	B	H
	G_2555-25	M	N	N	M	N	N	N	M	N	N	N	M	N	M	M	N	N	M	N	N	M	M	M	N		M	N	M	N	N	M	N	N	N	M	M	M	N	M	N	M	N	M	M	N	N	N	N
	F_2555-25	A	A	A	B	A	A	A	H	A	A	A	A	A	A	B	A	A	A	A	A	A	A	A	A	A	A	A	A	A	A	B	A	A	A	A	B	A	A	A	A	A	A	A	B	A	A	A	A
	G_265442-103	M	M	M	N	N	N	N	N	N	M	N	M	N	M	N	M	N	N	N	M	N	N	N	N		M	N	M	N	N	M	M	M	N	N	N	N	M	M	N	N	M	M	M	N	N	N	N
	F_265442-103	H	H	H	H	H	H	H	H	H	H	H	H	H	H	H	H	H	H	H	H	H	H	H	H	H	H	H	H	H	H	H	H	H	H	H	H	H	H	H	H	H	H	H	H	H	H	H	H
	G_28022-116	M	M	M	M	M	M	M	M	M	M	M	M	M	M	M	N	N	M	M	M	M	N	M	M		M	M	M	M	M	N	M	N	N	M	M	M	M	M	M	N	M	M	M	M	M	M	M
	F_28022-116	A	A	A	A	A	A	H	A	A	H	B	B	H	A	H	H	H	A	A	H	A	H	H	A	A	A	A	H	B	A	A	A	A	H	H	A	A	A	B	B	H	B	A	A	A	A	A	A
	G_2979-36	M	N	M	M	M	M	M	M	M	N	M	M	M	N	M	M	M	M	M	M	M	M	M	N		M	M	M	M	N	N	M	M	M	M	N	M	M	M	M	M	M	N	M	M	M	N	M
	F_2979-36	H	H	H	A	H	A	A	H	B	A	H	H	H	A	B	H	H	B	H	A	H	A	H	H	A	B	H	H	B	H	H	H	H	B	A	B	B	B	H	A	H	H	H	H	A	B	H	H
	G_3007-72	M	M	M	M	M	M	N	M	M	M	M	M	M	M	M	M	N	M	M	M	M	N	M	M		M	M	M	M	M	M	M	M	M	M	M	M	M	N	M	M	M	M	M	M	M	M	M
	F_3007-72	A	A	B	A	B	H	H	A	H	A	A	H	H	A	H	H	H	H	A	H	A	H	A	H	B	B	A	A	B	H	H	H	A	B	H	H	B	A	A	A	H	B	B	B	H	H	A	B
	G_30570-81	N	M	M	M	M	M	M	N	M	M	M	M	M	M	M	M	M	M	M	M	M	M	M	M		M	M	M	M	M	M	M	M	M	M	M	M	M	N	M	M	N	M	M	M	M	M	M
	F_30570-81	A	B	H	A	B	H	B	A	H	A	H	B	A	B	H	B	B	H	B	B	H	B	B	H	H	B	B	H	A	B	B	H	A	B	H	A	B	A	B	H	B	H	A	B	H	H	B	H
	G_31512-78	M	M	M	M	M	M	M	M	M	M	N	M	M	M	M	M	M	M	N	M	M	M	M	M		N	M	M	N	M	M	M	M	M	M	M	N	M	M	N	M	N	M	M	M	M	M	M
	F_31512-78	H	H	B	A	H	H	B	B	H	B	B	H	H	H	A	A	A	H	A	A	B	H	H	H	B	H	A	B	H	B	H	H	H	A	A	H	H	B	A	H	A	H	B	H	B	B	B	B
	G_3171-24	M	M	M	M	N	M	M	N	M	M	M	M	M	M	M	M	M	M	M	M	M	M	M	N		M	M	M	M	N	N	N	M	M	M	N	M	M	N	M	N	M	M	N	M	M	M	N
	F_3171-24	H	H	B	H	H	H	A	A	H	A	H	H	A	H	H	H	A	B	H	A	H	A	A	H	A	H	B	H	B	H	H	H	H	H	A	H	B	B	H	A	H	A	A	H	A	B	H	H
	G_3246-100	M	M	M	M	M	M	M	M	M	M	M	M	M	M	M	M	M	M	M	M	M	M	M	M		M	M	M	N	M	M	M	M	M	M	M	M	M	M	M	M	M	M	M	M	M	M	M
	F_3246-100	H	H	B	A	H	A	B	B	H	B	B	H	H	H	A	A	A	H	A	A	B	A	H	H	B	H	H	B	H	B	A	H	H	A	A	B	H	B	A	H	A	H	B	A	B	H	B	B
	G_331-90	M	M	M	M	M	M	M	M	M	M	M	M	M	N	N	M	M	N	M	M	M	M	M	M		M	M	N	M	M	M	M	M	N	M	M	M	M	M	N	M	M	M	N	M	N	M	M
	F_331-90	H	B	B	H	B	B	B	B	B	B	B	B	H	B	H	B	B	B	B	H	B	B	B	B	B	B	H	H	B	B	B	B	H	B	B	B	B	H	B	H	B	B	B	H	B	B	B	B
	G_3320-122	M	N	M	M	M	M	M	M	M	M	M	M	M	N	M	M	N	M	M	M	M	M	M	M		M	M	N	M	M	N	N	M	M	M	M	M	M	M	N	M	N	M	M	M	N	N	M
	F_3320-122	B	H	H	H	H	H	H	H	H	H	B	B	B	H	H	H	H	H	B	H	B	B	H	H	B	B	H	H	B	H	H	H	H	B	H	B	H	H	H	H	H	H	H	H	B	H	H	B
	G_3320-96	N	N	M	M	M	M	M	M	M	M	M	M	M	N	M	M	N	N	N	M	M	M	M	M		M	M	N	M	M	N	N	M	M	M	M	M	M	M	N	M	N	M	M	M	N	N	M
	F_3320-96	H	H	H	H	H	H	H	H	H	H	B	B	B	H	H	H	H	H	H	H	B	B	H	H	B	B	H	H	B	H	H	H	H	B	H	B	H	H	H	H	H	H	H	H	B	H	H	B
	G_3456-77	M	M	M	M	M	M	M	N	M	M	M	M	M	M	M	M	M	M	N	M	M	M	M	M		M	M	M	M	M	M	M	M	M	M	M	N	M	N	M	M	M	M	M	M	M	M	M
	F_3456-77	B	A	B	B	H	H	B	B	A	B	H	B	H	H	H	H	A	H	A	H	H	A	A	H	A	A	H	B	H	B	A	A	B	B	B	B	H	B	H	A	H	A	B	H	B	H	H	H
	G_3459-105	M	M	M	M	M	M	M	M	M	M	M	M	M	M	M	M	M	N	M	M	N	M	M	M		M	M	M	M	M	N	M	M	M	M	M	M	N	M	N	M	N	N	M	M	N	N	M
	F_3459-105	H	B	H	A	H	B	B	H	H	H	H	B	H	H	H	B	A	H	B	B	H	B	H	H	H	B	A	H	A	B	H	H	A	B	A	A	B	H	B	H	A	H	H	H	H	H	B	H
	G_346209-122	M	M	M	M	M	M	N	N	M	M	N	N	N	N	M	M	M	N	M	N	N	N	N	N		N	M	M	N	M	M	M	N	M	M	M	M	N	M	M	M	N	N	M	M	N	N	M
	F_346209-122	A	A	A	A	A	A	A	A	H	A	A	A	A	A	A	A	A	A	A	A	A	A	A	A	A	A	A	A	A	A	A	A	A	A	A	A	A	A	A	A	A	A	A	A	A	A	A	A
	G_3744-30	N	N	N	N	N	N	N	N	M	N	N	N	N	N	N	N	N	N	N	N	N	M	N	N		M	N	N	N	N	N	N	M	N	N	N	N	N	M	M	N	M	N	N	N	N	N	N
	F_3744-30	A	A	A	A	A	A	A	A	A	A	A	A	A	A	A	A	A	A	A	A	A	A	A	A	A	A	A	A	A	A	A	A	A	A	A	A	A	A	A	A	A	A	A	A	A	A	A	A
	G_4132-81	M	M	M	M	M	M	M	M	M	M	M	M	M	M	M	M	M	M	M	M	M	M	M	M		M	M	M	M	M	M	M	M	M	M	M	M	M	M	M	M	M	M	M	M	M	M	M
	F_4132-81	H	A	B	B	H	B	H	H	H	B	H	H	H	B	A	H	B	A	B	B	A	B	H	H	A	A	B	B	H	A	A	H	A	A	B	A	B	B	H	H	A	A	H	H	H	A	A	H
	G_4263-43	M	M	M	M	M	M	M	M	M	M	M	M	M	M	M	M	M	M	M	M	M	M	M	M		M	M	M	M	M	M	M	N	M	M	M	M	M	M	M	M	M	M	N	M	M	M	M
	F_4263-43	H	H	B	A	A	H	A	H	H	H	B	H	B	A	H	H	H	B	A	H	B	A	H	H	H	A	H	H	A	B	H	H	H	A	H	H	H	B	H	H	H	A	H	H	B	H	A	B
	G_4332-102	N	N	M	N	M	M	M	N	M	M	M	M	M	M	M	M	M	M	N	N	M	N	N	M		M	M	M	M	M	M	M	N	M	N	M	M	M	M	N	M	N	M	M	M	M	N	N
	F_4332-102	H	H	B	H	B	H	H	B	H	H	H	H	H	H	H	H	H	H	H	H	H	H	H	B	H	H	H	H	B	H	H	H	H	B	H	H	B	H	H	H	B	H	B	B	H	B	H	H
	G_4371-31	M	N	M	M	M	M	M	M	M	M	M	M	M	M	M	M	M	M	M	M	M	M	M	M		N	M	M	M	M	M	M	M	M	M	M	M	M	M	M	M	M	M	N	M	M	M	M
	F_4371-31	H	H	B	A	A	H	A	H	H	B	H	H	B	A	H	H	H	B	H	H	B	A	H	H	H	A	A	H	A	B	H	H	A	A	H	H	H	B	H	H	H	A	H	H	H	H	A	B
	G_4385-120	M	M	M	M	M	M	M	M	M	M	M	M	M	M	M	M	M	M	N	M	M	M	N	M		M	M	M	M	M	M	M	M	M	M	M	M	M	M	M	M	M	M	M	M	M	M	M
	F_4385-120	H	A	B	A	B	B	A	H	H	H	A	H	A	A	H	H	H	A	A	H	H	B	A	H	B	B	A	A	B	A	H	B	A	B	A	H	B	A	A	A	A	B	B	B	H	H	A	B
	G_4579-45	N	N	N	M	M	M	M	M	M	N	M	N	N	N	M	N	N	N	M	N	M	M	N	N		N	M	N	N	N	M	M	M	N	N	N	N	N	N	M	N	N	N	M	M	N	N	N
	F_4579-45	H	H	H	H	H	H	H	-	H	H	H	H	H	H	H	H	H	H	H	H	H	H	H	H	H	H	H	H	H	H	H	H	H	H	H	H	H	H	H	H	H	H	H	H	H	H	H	H
	G_4721-98	M	M	M	N	M	M	M	N	M	M	M	M	M	M	M	M	M	M	M	M	M	M	M	M		M	M	M	M	M	N	M	M	N	M	M	M	M	M	M	M	M	M	N	M	M	M	M
	F_4721-98	H	A	B	H	H	B	A	B	H	B	H	H	A	B	H	H	B	H	H	B	A	H	B	H	A	B	B	H	H	A	H	B	A	H	B	A	B	B	H	A	A	A	H	H	H	A	A	B
	G_5129-89	N	N	N	M	N	N	N	M	N	M	N	N	N	M	N	N	N	N	N	N	N	M	N	N		N	N	N	N	N	N	M	N	N	M	N	M	M	N	M	N	N	N	N	M	M	N	N
	F_5129-89	A	A	A	A	A	A	A	H	A	A	A	A	A	A	A	A	A	A	A	A	A	A	A	A	A	A	A	A	A	A	A	A	A	A	A	A	A	A	A	A	A	A	A	A	A	A	A	A
	G_5235-73	M	M	M	M	M	N	M	M	N	N	M	M	M	M	M	M	M	M	M	M	M	M	M	M		M	M	M	M	M	M	M	M	M	N	M	N	N	M	N	M	M	M	M	M	M	M	M
	F_5235-73	A	H	H	A	H	B	H	H	H	A	H	H	H	H	H	H	B	A	H	H	H	A	A	H	H	H	A	A	A	H	H	B	H	A	H	B	H	H	A	H	H	H	H	B	B	H	A	H
	G_5235-87	M	M	M	M	M	N	M	N	N	N	M	M	M	M	M	M	M	M	M	M	M	M	M	M		M	M	M	M	M	M	M	M	M	N	M	N	N	M	N	M	M	M	M	M	M	M	M
	F_5235-87	A	H	H	A	H	B	H	B	H	A	H	H	H	H	H	H	B	A	H	H	H	A	A	H	H	H	A	A	A	H	H	B	H	A	H	B	H	H	A	H	H	H	H	B	B	H	A	H
	G_53254-59	M	M	M	M	M	M	M	M	M	N	M	M	M	M	M	M	M	M	M	M	M	M	M	M		M	M	M	M	M	N	M	M	M	N	M	M	M	N	M	M	M	M	N	N	M	M	M
	F_53254-59	H	H	B	A	A	H	A	B	H	B	H	B	B	A	H	H	H	B	H	H	B	A	H	H	H	A	A	H	A	B	H	H	A	A	H	H	H	B	H	H	H	A	H	H	H	H	A	B
	G_53254-70	M	M	M	M	M	M	M	M	M	M	M	M	M	M	M	M	M	M	M	M	M	M	M	M		M	M	M	M	M	N	M	M	M	N	M	M	M	N	M	M	M	M	N	N	M	M	M
	F_53254-70	H	H	B	A	A	H	A	A	H	B	H	B	B	A	H	H	H	B	H	H	B	A	H	H	H	A	A	H	A	B	H	H	A	A	H	H	H	B	H	H	H	A	H	H	H	H	A	B
	G_60936-110	N	M	N	M	M	M	M	N	M	N	M	M	M	M	M	M	N	M	M	N	M	N	M	M		N	M	M	M	M	M	M	N	M	N	M	M	M	N	N	M	N	M	M	N	M	M	M
	F_60936-110	B	H	B	H	H	H	A	B	H	H	H	H	H	H	H	H	B	B	H	H	H	H	H	H	B	H	B	H	B	H	H	H	H	H	H	H	B	B	H	H	H	H	H	H	H	B	H	H
	G_60936-63	N	N	N	N	N	N	M	M	N	M	N	N	N	N	N	N	N	N	N	M	N	M	N	N		M	N	N	N	N	N	N	M	N	M	N	N	N	M	M	N	M	M	N	M	N	N	N
	F_60936-63	A	A	A	A	A	A	A	H	A	A	A	A	A	A	A	A	A	A	A	A	A	A	A	A	A	A	A	A	A	A	A	A	A	A	A	A	A	A	A	A	A	A	A	A	A	A	A	A
	G_6101-70	M	M	M	M	M	M	M	M	N	M	M	N	M	N	M	M	M	M	M	N	M	M	M	M		M	M	M	M	M	N	M	M	M	N	M	M	M	M	M	M	M	N	M	M	M	M	M
	F_6101-70	H	A	A	A	A	B	H	A	H	B	A	H	A	H	A	A	B	A	B	H	A	H	H	A	A	A	A	A	A	A	H	B	A	A	H	A	B	H	H	A	A	A	H	H	H	A	A	H
	G_61892-66	M	M	M	M	N	M	M	M	M	M	M	M	M	M	M	M	M	M	M	M	M	M	M	M		M	M	M	M	M	M	M	M	M	N	M	N	M	M	M	N	M	M	M	N	M	M	M
	F_61892-66	A	A	A	A	A	A	A	A	A	A	A	A	A	A	A	A	A	A	A	A	A	A	A	A	A	A	A	A	A	A	A	A	A	A	A	A	A	A	A	A	A	A	A	A	A	A	A	A
	G_647-81	M	M	M	M	M	N	N	M	N	M	M	M	N	M	N	M	M	N	M	M	M	M	M	N		M	M	M	M	N	M	M	M	M	M	M	N	M	M	M	M	M	M	M	M	M	M	M
	F_647-81	A	A	B	A	B	H	H	A	H	A	A	H	H	A	H	H	H	H	A	H	A	H	A	H	B	B	A	A	B	H	H	H	A	B	H	H	B	A	A	A	H	B	B	B	H	H	A	H
	G_6512-117	N	N	N	M	N	M	M	M	N	N	M	M	M	M	M	N	M	M	N	N	M	M	M	M		M	N	M	M	N	M	M	N	N	M	M	M	M	N	N	M	M	M	N	M	N	N	N
	F_6512-117	H	H	H	H	H	H	H	B	H	H	H	B	H	H	B	H	H	H	H	H	H	H	H	B	H	H	H	H	H	H	H	B	H	H	B	B	B	H	H	H	H	H	B	H	B	H	H	H
	G_66947-120	N	N	N	N	N	N	M	M	N	N	M	M	N	N	N	N	N	N	N	N	N	M	N	M		N	N	N	N	N	N	N	M	N	N	N	N	M	M	N	M	M	M	M	N	N	N	N
	F_66947-120	H	H	H	H	H	H	H	H	H	H	H	H	H	H	H	H	H	H	H	H	H	H	H	H	H	H	H	H	H	H	H	H	H	H	H	H	H	H	H	H	H	H	H	H	H	H	H	H
	G_6804-38	M	M	M	M	N	M	M	N	M	M	M	M	M	M	M	M	M	M	M	M	M	M	N	M		N	M	M	M	N	M	M	M	M	N	N	N	M	M	M	M	M	N	N	M	M	M	M
	F_6804-38	H	A	B	A	B	B	A	A	H	B	A	H	H	A	H	A	H	B	H	H	H	B	A	H	B	H	A	H	B	H	H	B	A	H	H	H	B	A	A	A	H	B	H	H	H	H	A	B
	G_688-25	M	M	M	M	M	M	M	M	M	M	M	M	M	M	M	M	M	M	M	M	M	M	M	M		M	M	M	M	M	M	M	M	M	M	M	M	M	N	N	M	M	M	M	M	M	M	M
	F_688-25	H	H	B	H	H	H	H	H	H	B	H	H	H	H	A	H	H	H	H	H	H	H	H	H	H	H	H	B	H	H	A	H	H	A	H	H	H	B	H	H	A	H	H	H	H	H	H	H
	G_6966-96	M	M	M	M	M	M	M	N	M	M	M	M	M	M	M	M	M	N	M	M	M	M	M	M		M	M	M	M	M	M	M	M	M	M	M	M	M	M	N	M	M	M	M	M	M	M	M
	F_6966-96	A	B	H	A	B	H	B	H	H	H	H	B	A	B	H	B	H	H	B	B	H	B	A	H	H	B	A	H	A	B	B	H	A	B	A	A	B	A	B	H	A	H	A	A	H	H	B	H
	G_7170-77	M	M	M	M	M	M	M	M	M	N	N	M	M	M	M	M	M	N	N	M	M	M	M	M		M	N	M	N	M	M	M	M	M	M	M	M	M	M	M	M	M	M	M	M	M	N	M
	F_7170-77	H	A	B	H	H	B	A	A	B	H	H	B	A	H	H	B	B	H	H	B	B	A	H	A	A	B	H	H	H	A	H	H	A	H	B	A	A	H	H	A	A	A	B	B	H	H	H	B
	G_7459-55	M	M	M	M	M	M	M	M	M	M	M	M	M	M	M	M	N	M	M	M	M	M	M	M		M	M	M	N	M	M	M	M	M	M	M	M	M	M	M	M	M	M	M	M	M	M	M
	F_7459-55	H	A	B	B	H	H	B	H	H	H	H	B	H	A	H	H	A	H	A	H	A	A	H	B	H	A	A	B	H	H	A	A	B	A	B	B	H	B	B	A	H	A	B	H	B	H	H	H
	G_8013-121	N	N	M	N	M	M	M	M	N	M	N	M	N	M	N	N	M	M	N	N	N	N	N	N		M	M	M	M	M	M	N	M	N	M	M	M	M	M	N	M	N	M	M	N	M	M	N
	F_8013-121	H	H	H	H	H	H	H	H	H	H	H	H	H	H	H	H	H	H	H	H	H	H	H	H	H	H	H	H	H	H	H	H	H	H	H	H	H	H	H	H	H	H	H	H	H	H	H	H
	G_80413-30	M	M	M	M	M	M	M	M	M	M	M	M	M	M	M	M	M	M	M	M	M	M	N	M		M	M	M	M	M	N	M	M	M	M	M	M	N	M	M	M	M	M	M	M	M	M	M
	F_80413-30	H	A	B	H	H	B	A	H	B	H	H	A	A	H	A	B	B	H	H	B	B	A	H	A	A	B	H	H	A	A	H	H	A	H	B	A	A	H	H	A	A	A	B	B	H	B	H	H
	G_80413-58	M	N	N	M	M	N	N	M	N	M	M	N	N	M	N	N	N	M	M	N	N	N	N	N		N	M	M	N	N	N	M	N	M	M	N	N	N	M	N	N	N	M	N	M	N	M	M
	F_80413-58	H	H	H	H	H	H	H	H	H	H	H	H	H	H	H	H	H	H	H	H	H	H	H	H	H	H	H	H	H	H	H	H	H	H	H	H	H	H	H	H	H	H	H	H	H	H	H	H
	G_815-38	N	M	M	N	M	M	M	M	M	M	M	M	M	M	M	M	M	M	M	M	M	M	N	M		M	M	M	M	M	M	M	M	M	M	M	N	M	N	M	M	M	M	M	M	M	N	N
	F_815-38	B	H	B	A	B	A	H	B	A	B	A	B	H	A	A	B	B	B	H	H	H	B	H	B	H	H	B	H	H	A	H	H	H	H	A	H	H	H	H	A	B	B	A	H	H	A	H	H
	G_8248-86	M	N	M	M	M	M	N	N	M	M	M	M	N	M	M	N	M	N	M	M	N	M	N	M		M	M	M	N	N	M	M	N	N	N	N	N	N	N	M	N	N	M	N	M	M	M	M
	F_8248-86	H	H	B	H	H	B	H	B	H	H	H	B	H	H	H	H	B	H	H	B	H	H	B	H	H	B	B	H	H	H	H	B	H	H	H	H	H	B	H	H	H	H	H	H	H	H	H	B
	G_8262-75	M	N	M	M	N	M	N	M	M	M	M	N	M	N	M	N	M	N	N	N	M	N	M	M		N	N	M	M	N	N	M	M	M	N	M	N	M	N	M	N	N	M	N	M	M	N	M
	F_8262-75	A	H	H	A	H	H	H	B	H	H	H	H	A	H	H	H	H	H	H	H	H	H	H	H	H	H	H	H	A	H	H	H	A	H	H	A	H	A	H	H	H	H	A	H	H	H	H	H
	G_8264-90	M	M	M	N	M	M	M	M	N	M	M	M	M	M	M	M	M	M	M	M	M	M	M	M		M	M	N	M	N	N	M	M	M	N	M	M	M	M	M	M	M	M	M	M	N	N	M
	F_8264-90	H	A	B	B	H	A	H	B	H	B	H	H	H	B	B	H	H	H	A	A	H	A	H	H	B	B	B	A	A	H	H	H	H	A	H	H	H	H	A	A	A	A	H	A	B	H	H	H
	G_8265-34	M	M	M	M	M	M	N	M	M	M	M	M	M	M	M	M	N	M	M	M	M	M	N	M		M	M	M	M	M	M	M	M	M	N	M	M	M	N	N	M	N	M	M	M	N	M	M
	F_8265-34	B	B	A	H	B	H	H	B	A	H	H	H	H	H	H	A	H	A	H	A	H	B	H	H	H	A	H	H	B	H	A	H	H	H	B	A	B	H	H	H	H	H	B	B	B	A	H	H
	G_8531-97	M	N	M	M	M	M	M	M	N	M	M	M	M	M	M	M	M	M	M	M	M	N	M	M		M	M	M	M	M	N	M	M	M	M	M	M	M	M	M	M	M	M	M	M	M	M	M
	F_8531-97	A	A	B	A	B	H	H	A	H	A	H	H	H	A	H	A	H	H	A	H	A	H	A	B	H	H	H	H	B	H	H	A	A	B	H	H	B	A	H	A	B	H	B	B	H	B	H	H
	G_8737-107	M	N	M	M	M	M	M	M	N	N	N	N	N	M	N	N	N	N	N	M	N	M	N	N		N	N	N	M	N	N	M	M	M	N	N	M	M	M	M	M	M	M	N	N	M	M	N
	F_8737-107	B	A	B	A	B	B	A	B	A	B	A	A	A	A	A	B	A	B	A	A	A	B	A	A	B	A	A	A	B	A	A	B	A	A	A	A	B	A	A	A	A	B	A	A	A	A	A	A
	G_9120-26	M	M	M	M	M	M	M	M	M	M	M	M	M	M	M	M	M	M	M	M	M	M	M	M		M	M	M	M	M	N	M	M	M	M	M	N	M	M	M	M	M	M	M	M	M	M	M
	F_9120-26	A	A	B	B	H	A	H	B	B	B	H	H	H	B	B	B	H	H	A	A	H	A	H	H	B	B	B	A	H	A	H	H	H	A	H	H	H	A	A	A	A	A	H	A	B	A	H	H
	G_9272-26	M	N	M	M	M	M	M	M	M	M	M	M	M	M	M	M	M	N	N	M	M	M	M	M		M	M	M	M	M	M	M	M	M	M	M	M	M	M	M	M	M	N	M	M	N	M	M
	F_9272-26	B	H	A	A	B	A	B	H	H	H	B	H	H	A	H	H	H	H	H	B	A	H	H	H	B	H	H	B	B	H	A	A	H	A	H	H	B	H	H	B	H	B	H	H	H	H	A	H
	G_9288-69	M	N	M	M	M	M	M	N	M	M	M	M	M	M	M	M	M	M	N	M	M	M	M	M		M	M	M	M	M	M	M	M	N	M	M	M	M	M	M	M	N	M	M	M	M	N	M
	F_9288-69	B	H	H	H	B	H	B	A	H	B	B	B	H	B	A	B	B	B	H	B	B	B	H	H	B	H	H	B	B	B	B	H	H	H	H	B	B	H	H	A	B	H	B	B	B	H	H	B
	G_9971-34	M	M	M	M	M	M	M	M	N	M	N	M	M	M	M	M	M	M	N	M	M	M	N	M		M	M	M	M	N	N	M	M	M	M	M	M	M	M	M	M	M	M	N	M	M	M	M
	F_9971-34	B	A	B	A	B	B	A	B	H	B	A	H	H	A	H	B	H	B	H	A	H	B	H	H	B	H	A	H	B	H	H	B	A	H	H	H	B	A	A	A	H	B	A	H	H	A	A	B
[truncated: 60 more columns]
