# Supplementary material for: Development of a Genetic Map for Onion (Allium cepa L.) Using Reference-Free Genotyping-by-Sequencing and SNP Assays
Source: Front Plant Sci. 2017 Sep 14;8:1606. doi: 10.3389/fpls.2017.01606 (PMC5604068; doi:10.3389/fpls.2017.01606)
Supplement: Supplementary file 4 [file Table_4.XLSX]

## Sheet: LGs
Supplemetary Table S4. Details of linkage group and SNP marker positions in linkage map
Markers	Linkage Groups	cM position
G_1686-29	G1	0
G_1686-87	G1	0
G_2555-25	G1	30.3
G_2555-138	G1	30.3
G_925-85	G1	64.5
G_925-44	G1	65.1
G_163707-22	G1	86
G_163707-9	G1	86
G_163707-91	G1	86.6
G_163707-76	G1	86.6
G_1033-72	G1	92.1
G_1033-49	G1	92.7
G_275189-52	G1	115.5
G_60289-131	G1	137.1
G_11499-90	G1	168.7
G_11499-111	G1	168.7
G_11499-138	G1	168.7
G_11499-18	G1	168.7
G_10325-123	G1	186.1
G_10325-16	G1	186.7
G_10325-45	G1	187.3
G_10325-102	G1	187.3
G_16004-98	G1	201.4
G_10904-108	G1	207.8
G_10904-50	G1	208.4
G_10904-12	G1	208.4
G_10904-49	G1	208.4
G_2979-36	G1	224
G_2979-123	G1	227
G_60936-63	G1	256.3
G_60936-110	G1	256.3
G_3171-74	G1	274.8
F_5235-73	F1	0
F_5235-87	F1	0.5
F_11499-111	F1	28.4
F_10325-45	F1	58.5
F_16004-98	F1	78.7
F_10904-108	F1	79.2
F_2979-36	F1	83
F_3171-24	F1	103.2
F_1686-29	FG1	0
F_1686-87	FG1	0
G_2555-25	FG1	17.4
G_2555-138	FG1	17.4
G_925-85	FG1	52.3
G_925-44	FG1	52.9
G_163707-22	FG1	73.8
G_163707-9	FG1	73.8
G_163707-91	FG1	74.4
G_163707-76	FG1	74.4
G_1033-72	FG1	79.9
G_1033-49	FG1	80.5
G_275189-52	FG1	103.6
F_5235-73	FG1	119.7
F_5235-87	FG1	120.2
G_60289-131	FG1	133.2
F_11499-111	FG1	157.5
G_11499-18	FG1	164.4
G_11499-138	FG1	164.4
G_11499-90	FG1	164.4
G_10325-102	FG1	181
G_10325-16	FG1	181.6
G_10325-123	FG1	182.2
F_10325-45	FG1	202.1
G_2979-123	FG1	226.7
F_2979-36	FG1	237
F_16004-98	FG1	240.3
F_10904-108	FG1	240.8
G_10904-49	FG1	247
G_10904-50	FG1	247
G_10904-12	FG1	247
G_60936-110	FG1	271.6
G_60936-63	FG1	271.6
F_3171-24	FG1	283
G_3171-74	FG1	294.2
G_8531-97	G2	0
G_65046-40	G2	10.6
G_14153-104	G2	27.1
G_14153-71	G2	27.1
G_14153-61	G2	27.1
G_14153-142	G2	27.8
G_3007-72	G2	40.1
G_3007-100	G2	40.7
G_3007-104	G2	40.7
G_3007-37	G2	40.7
G_9638-82	G2	51.4
G_9638-99	G2	52
G_9638-38	G2	52
G_9638-93	G2	52
G_9638-26	G2	52
G_9638-66	G2	52
G_9638-67	G2	52
G_9638-6	G2	52.6
G_9638-103	G2	53.8
G_9638-127	G2	53.8
G_9638-131	G2	54.4
G_9638-139	G2	54.4
G_4385-36	G2	80.9
G_4385-120	G2	80.9
G_6804-43	G2	108.1
G_6804-38	G2	108.7
G_8737-95	G2	128.8
G_8737-107	G2	129.4
G_11197-45	G2	152.1
G_15986-41	G2	165.6
G_15986-131	G2	168.3
G_19905-38	G2	187.9
G_815-38	G2	210.5
G_1929-66	G2	236.5
F_8531-97	F2	0
F_14153-104	F2	15.4
F_14153-61	F2	15.4
F_647-81	F2	16.5
F_3007-72	F2	17.6
F_13231-41	F2	39.3
F_6804-38	F2	59.6
F_9971-34	F2	66.8
F_19905-38	F2	82.8
F_815-38	F2	90
F_1929-66	F2	99.7
F_8531-97	FG2	0
G_65046-40	FG2	10.9
G_14153-142	FG2	28.1
G_14153-71	FG2	28.8
F_14153-104	FG2	40.3
F_14153-61	FG2	40.3
F_647-81	FG2	41.4
F_3007-72	FG2	42.5
G_3007-100	FG2	49.3
G_3007-37	FG2	49.3
G_3007-104	FG2	49.3
G_9638-82	FG2	59.6
G_9638-99	FG2	60.2
G_9638-67	FG2	60.2
G_9638-26	FG2	60.2
G_9638-66	FG2	60.2
G_9638-38	FG2	60.2
G_9638-93	FG2	60.2
G_9638-6	FG2	60.8
G_9638-103	FG2	62
G_9638-127	FG2	62
G_9638-139	FG2	62.6
G_9638-131	FG2	62.6
G_4385-36	FG2	88.1
G_4385-120	FG2	88.1
F_13231-41	FG2	96.7
G_6804-43	FG2	123.1
F_6804-38	FG2	132.7
F_9971-34	FG2	139.9
G_8737-95	FG2	149.3
G_8737-107	FG2	149.9
G_11197-45	FG2	172.8
G_15986-41	FG2	186.1
G_15986-131	FG2	188.7
F_19905-38	FG2	198.9
F_815-38	FG2	206.1
F_1929-66	FG2	215.8
G_7170-43	G3	0
G_1903-115	G3	22.5
G_1903-114	G3	23.2
G_80413-58	G3	29.4
G_80413-30	G3	29.4
G_1599-116	G3	41.9
G_1599-96	G3	42.5
G_1599-26	G3	42.5
G_1298-13	G3	48.4
G_1298-17	G3	49
G_1298-72	G3	49
G_1298-65	G3	49
G_1298-42	G3	49
G_1298-119	G3	49
G_1298-98	G3	49
G_8248-86	G3	66.1
G_6629-73	G3	75.9
G_64495-86	G3	89.7
G_64495-119	G3	89.7
G_64495-62	G3	90.3
G_64495-63	G3	90.3
G_15658-63	G3	107.7
G_15658-34	G3	107.7
G_4721-98	G3	128.3
G_4132-81	G3	144.7
G_205352-35	G3	158.3
G_205352-48	G3	158.3
G_325166-30	G3	203.7
G_325166-6	G3	204.3
F_7170-77	F3	0
F_80413-30	F3	7.2
F_1599-26	F3	15.6
F_1599-96	F3	16.7
F_4721-98	F3	41.9
F_4132-81	F3	57.9
G_7170-43	FG3	0
F_7170-77	FG3	11.8
F_1599-96	FG3	15
F_1599-26	FG3	16.1
F_80413-30	FG3	24.5
G_1903-114	FG3	28.8
G_1903-115	FG3	29.5
G_80413-58	FG3	36.8
G_1599-116	FG3	49.3
G_1298-98	FG3	55.2
G_1298-17	FG3	55.2
G_1298-65	FG3	55.2
G_1298-119	FG3	55.2
G_1298-42	FG3	55.2
G_1298-72	FG3	55.2
G_1298-13	FG3	55.8
G_64495-63	FG3	73.5
G_64495-62	FG3	73.5
G_64495-86	FG3	74.1
G_64495-119	FG3	74.1
G_8248-86	FG3	85.2
G_6629-73	FG3	95.3
G_15658-63	FG3	115.8
G_15658-34	FG3	115.8
F_4721-98	FG3	135
F_4132-81	FG3	151
G_205352-35	FG3	166
G_205352-48	FG3	166
G_325166-30	FG3	211.3
G_325166-6	FG3	211.9
G_9120-26	G4	0
G_8264-90	G4	22.8
G_18712-66	G4	47.6
G_18712-90	G4	47.6
G_18712-78	G4	47.6
G_10060-109	G4	65.1
G_3246-100	G4	75.5
G_31512-78	G4	89.8
G_11568-81	G4	109.3
G_11568-116	G4	109.9
G_63498-45	G4	137.3
G_1578-18	G4	152.8
G_3459-105	G4	166
G_6966-96	G4	191.7
F_9120-26	F4a	0
F_8264-90	F4a	7.8
F_18712-66	F4a	24.7
F_18712-90	F4a	24.7
F_10060-109	F4a	28.5
F_3246-100	F4a	32.8
F_31512-78	F4a	39.4
F_11568-81	F4a	49.6
F_3459-105	F4b	0
F_6966-96	F4b	11.4
F_9120-26	FG4	0
F_8264-90	FG4	7.8
G_18712-78	FG4	40.8
F_18712-90	FG4	54.5
F_18712-66	FG4	54.5
F_10060-109	FG4	58.3
F_3246-100	FG4	62.6
F_31512-78	FG4	69.2
F_11568-81	FG4	79.4
G_11568-116	FG4	84.6
G_63498-45	FG4	111.3
G_1578-18	FG4	127
F_3459-105	FG4	137.3
F_6966-96	FG4	148.7
G_141450-62	G5	0
G_141450-33	G5	2.4
G_11176-73	G5	18.7
G_11176-48	G5	19.3
G_151434-98	G5	61.3
G_151434-28	G5	66.4
G_151434-25	G5	66.4
G_151434-44	G5	66.4
G_151434-80	G5	68.9
G_151434-108	G5	70.6
G_151434-114	G5	70.6
G_23680-58	G5	92
G_10386-110	G5	121.1
G_10386-125	G5	121.1
G_10386-50	G5	121.7
G_10386-103	G5	121.7
G_9272-137	G5	136.3
G_9272-26	G5	136.3
G_14326-69	G5	153.1
F_9272-26	F5	0
F_14326-69	F5	8.4
G_151434-98	FG5	0
G_151434-28	FG5	5
G_151434-44	FG5	5
G_151434-25	FG5	5
G_151434-80	FG5	7.5
G_151434-114	FG5	9.1
G_151434-108	FG5	9.1
G_23680-58	FG5	30.8
F_14326-69	FG5	56.1
F_9272-26	FG5	64.5
G_9272-137	FG5	71.9
G_10386-50	FG5	86.7
G_10386-103	FG5	86.7
G_10386-125	FG5	87.3
G_10386-110	FG5	87.3
G_14100-87	G6	0
G_14100-44	G6	0.6
G_14100-26	G6	1.2
G_836-7	G6	23.9
G_836-40	G6	23.9
G_3456-77	G6	60
G_2104-114	G6	70.2
G_140523-49	G6	79.6
G_7459-55	G6	85.5
G_7459-67	G6	85.5
G_7459-80	G6	86.1
G_1393-31	G6	104.9
G_1393-28	G6	107
G_1393-150	G6	110.5
G_9323-134	G6	127.5
G_20378-96	G6	145.1
G_20378-69	G6	146.2
F_3456-77	F6	0
F_7459-55	F6	15.3
F_16938-126	F6	30.7
F_20378-69	F6	36.2
G_14100-26	FG6	0
G_14100-44	FG6	0.6
F_14100-87	FG6	10.2
G_836-7	FG6	27.5
G_836-40	FG6	27.5
F_3456-77	FG6	65.6
G_2104-114	FG6	76.4
G_140523-49	FG6	86
G_7459-67	FG6	92.1
G_7459-80	FG6	92.7
F_7459-55	FG6	102
G_1393-31	FG6	122.4
G_1393-28	FG6	124.5
G_1393-150	FG6	128
G_9323-134	FG6	144.8
F_16938-126	FG6	157.7
F_20378-69	FG6	163.2
G_20378-96	FG6	169
G_12684-47	G7	0
G_12684-78	G7	2.3
G_12684-26	G7	3.1
G_12684-59	G7	3.9
G_12684-27	G7	3.9
G_4263-43	G7	19.6
G_209715-16	G7	25.1
G_4371-31	G7	35.9
G_4371-115	G7	35.9
G_4371-58	G7	36.5
G_12303-26	G7	46.5
G_299-65	G7	61
G_299-19	G7	67.2
G_5783-75	G7	84.3
G_5783-38	G7	84.3
G_5783-39	G7	84.3
G_145145-10	G7	104.7
F_15163-24	F7	0
F_12684-26	F7	6.7
F_4263-43	F7	11.6
F_4371-31	F7	17.1
F_53254-59	F7	18.7
F_53254-70	F7	19.8
F_12303-26	F7	23.6
G_12684-27	FG7	0
G_12684-59	FG7	0
G_12684-78	FG7	1.5
G_12684-47	FG7	3.8
F_15163-24	FG7	22.2
F_12684-26	FG7	28.9
F_4263-43	FG7	33.8
G_209715-16	FG7	40.1
G_4371-58	FG7	51.5
G_4371-115	FG7	52.1
F_4371-31	FG7	56.6
F_53254-70	FG7	58.2
F_53254-59	FG7	59.3
F_12303-26	FG7	63.1
G_145145-10	FG7	76.3
G_5783-39	FG7	96.9
G_5783-38	FG7	96.9
G_5783-75	FG7	96.9
G_299-19	FG7	114.2
G_299-65	FG7	120.4
G_8265-44	G8	0
G_8265-34	G8	0.6
G_8265-72	G8	1.2
G_8265-118	G8	1.2
G_8265-120	G8	3.1
G_21016-86	G8	19.1
G_21016-119	G8	19.1
G_21016-28	G8	19.1
G_150578-19	G8	38.9
G_3320-91	G8	70.5
G_3320-96	G8	70.5
G_3320-121	G8	71.7
G_3320-122	G8	71.7
F_8265-34	F8	0
F_21016-28	F8	12.8
G_8265-44	FG8	0
G_8265-72	FG8	1.3
G_8265-118	FG8	1.3
G_8265-120	FG8	3.3
F_8265-34	FG8	17.9
F_21016-28	FG8	30.7
G_21016-119	FG8	39.5
G_21016-86	FG8	39.5
G_150578-19	FG8	59.3
G_3320-96	FG8	91
G_3320-91	FG8	91
G_3320-122	FG8	92.2
G_3320-121	FG8	92.2
